# Supplementary material for: Placental Morphology and Metabolomic Profile in Uncomplicated Metabolically Healthy Obese Pregnancy
Source: Biomedicines. 2025 Sep 3;13(9):2149. doi: 10.3390/biomedicines13092149 (PMC12467361; doi:10.3390/biomedicines13092149)
Supplement: Supplementary file 1 [file biomedicines-13-02149-s001.zip]

Archive with 4 entries (4 files):
- Supplemental Figure S1.pdf
- Supplemental Table S1.pdf
- Supplemental Table S2.pdf
- Supplemental Table S3_list_of_detected_peak_pairs_combined.xlsx
