# Supplementary material for: Placental Morphology and Metabolomic Profile in Uncomplicated Metabolically Healthy Obese Pregnancy
Source: Biomedicines. 2025 Sep 3;13(9):2149. doi: 10.3390/biomedicines13092149 (PMC12467361; doi:10.3390/biomedicines13092149)
Supplement: Supplementary file 1 [file biomedicines-13-02149-s001.zip › Supplemental Table S3_list_of_detected_peak_pairs_combined.xlsx]

## Sheet: Supplemental Table 3
Supplemental Table S3. List of peak pairs detected from CIL LC-MS measurement of the samples (experimental data with imputated value). Note that in "Peak Pair Information" section, column "No." shows individual peak pair number coded from the LC-MS experiment. Column "RT (s)" shows the retention time of the peak pair detected in sec. Column "Normalized RT (s)" shows the corrected retention time o…
Peak Pair Information									Identification Level	Tier 1 - Positive Identification (CIL Library)					Tier 2 - High Confidence Putative Identification (LI Library)					Tier 3 - Putative Identification (MyCompoundID Library)			Missing Ratio	IsoMS_results_01C_P2-C-7_01_5619_Spectrum.csv	IsoMS_results_01M_P1-C-4_01_5577_Spectrum.csv	IsoMS_results_01P_P2-A-4_01_5592_Spectrum.csv	IsoMS_results_02C_P2-A-8_01_5596_Spectrum.csv	IsoMS_results_02M_P1-B-7_01_5646_Spectrum.csv	IsoMS_results_02P_P1-B-5_01_5566_Spectrum.csv	IsoMS_results_03C_P2-A-5_01_5593_Spectrum.csv	IsoMS_results_03M_P1-D-3_01_5663_Spectrum.csv	IsoMS_results_03P_P1-A-5_01_5632_Spectrum.csv	IsoMS_results_04C_P1-C-7_01_5658_Spectrum.csv	IsoMS_results_04M_P1-C-3_01_5654_Spectrum.csv	IsoMS_results_04P_P1-A-4_01_5631_Spectrum.csv	IsoMS_results_05C_P1-C-1_01_5649_Spectrum.csv	IsoMS_results_05M_P1-B-9_01_5570_Spectrum.csv	IsoMS_results_05P_P2-B-5_01_5605_Spectrum.csv	IsoMS_results_06C_P1-A-3_01_5630_Spectrum.csv	IsoMS_results_06M_P1-A-2_01_5551_Spectrum.csv	IsoMS_results_06P_P1-C-6_01_5657_Spectrum.csv	IsoMS_results_07C_P2-A-7_01_5595_Spectrum.csv	IsoMS_results_07M_P1-C-8_01_5659_Spectrum.csv	IsoMS_results_07P_P2-D-2_01_5623_Spectrum.csv	IsoMS_results_08C_P1-A-8_01_5557_Spectrum.csv	IsoMS_results_08M_P1-B-2_01_5641_Spectrum.csv	IsoMS_results_08P_P2-B-7_01_5607_Spectrum.csv	IsoMS_results_09C_P1-C-5_01_5656_Spectrum.csv	IsoMS_results_09M_P2-D-3_01_5624_Spectrum.csv
No	RT (s)	Normalized RT (s)	m/z_light	m/z_heavy	Neutral Mass (Da)	Intensity	nCharge	nTag		NovaMT Library No.	External Identifier	Compound	Mass Error (ppm)	RT Error (s)	NovaMT Library No.	External Identifier	Compound	Mass Error (ppm)	RT Error (s)	Zero-reaction	One-reaction	Two-reaction		Case	Case	Case	Case	Case	Case	Control	Control	Control	Control	Control	Control	Control	Control	Control	Case	Case	Case	Case	Case	Case	Case	Case	Case	Control	Control
106	77.3	77.1	494.172	496.179	260.113	7855.66	1	1	Tier 1	AN02109002	HMDB0028792	Glutaminyl-Asparagine	2.41	2.1									0	0.503	0.605	0.553	0.547	0.649	0.734	0.798	0.913	0.84	0.756	0.583	0.54	0.619	0.586	0.739	0.636	0.732	0.873	0.675	0.596	0.614	0.443	0.585	0.72	0.815	0.7
115	78.6	78.5	661.088	663.094	427.029	4971.31	1	1	Tier 1	AN04132000	C00008	ADP	0.07	1.1									0	0.314	0.346	0.323	0.42	0.526	0.345	0.88	1.733	1.074	0.771	0.512	0.556	0.67	0.321	1.556	1.059	0.367	0.397	0.379	0.787	1.276	2.566	1.94	0.792	0.917	0.472
122	80	79.8	523.197	525.204	289.139	8842	1	1	Tier 1	AN02543001	HMDB0028747	Aspartyl-Arginine	0.36	7.9									0	0.819	1.07	0.884	0.7	0.938	1.001	0.825	0.949	1.004	0.922	1.089	0.981	0.947	0.852	1.045	0.942	0.905	0.982	0.9	0.946	0.983	0.898	0.853	0.951	0.911	0.775
133	85.4	85.3	375.077	377.084	141.019	8.27641e+06	1	1	Tier 1	AN00513001	C00346	O-Phosphoethanolamine	0.57	5.3									0	0.501	0.723	0.535	0.668	0.674	0.852	1.229	1.323	1.433	1.279	1.094	1.739	0.799	0.717	1.165	1.531	0.824	0.834	1.444	1.732	1.896	1.474	1.706	1.624	1.105	1.358
160	92.3	93.1	412.099	414.106	178.041	39578.1	1	1	Tier 1	AN00992000	C01419	Cysteinyl-Glycine	0.04	9.2									0	1.113	1.442	0.339	1.491	1.244	2.108	1.051	1.34	1.258	1.531	1.528	1.65	1.669	2.268	1.889	1.151	1.839	1.167	1.421	1.404	1.307	2.086	1.321	1.13	1.437	1.536
170	93.3	94.2	481.139	483.145	247.081	12268.3	1	1	Tier 1	AN01922001	HMDB0028748	Aspartyl-Asparagine	0.15	2									0	0.813	0.815	0.798	0.705	0.875	0.883	0.947	0.994	0.98	0.866	0.892	0.898	0.944	0.816	1.159	0.86	0.835	0.901	0.976	0.923	1.023	1.011	0.924	0.845	0.879	0.731
172	93.4	94.3	403.143	405.15	169.085	101489	1	1	Tier 1	AN00877001	C01152	1-Methylhistidine	0.34	8.9									0	0.948	1.459	0.983	0.689	0.8	0.865	0.83	0.898	0.866	0.764	0.827	0.828	0.737	0.763	0.739	0.617	0.707	0.684	1.206	1.248	1.299	1.238	1.112	0.99	0.8	0.686
175	94.6	95.6	517.15	519.157	283.092	680444	1	1	Tier 1	AN02440001	C00387	Guanosine	0.15	4.3									0	0.913	0.957	1.108	0.43	1.059	0.83	0.44	0.46	0.498	0.82	0.845	0.817	0.878	0.907	0.807	0.455	0.873	0.879	0.444	0.784	0.83	0.28	0.402	0.698	0.996	0.806
193	98.3	99.7	481.139	483.145	247.08	15286.5	1	1	Tier 1	AN01922000	HMDB0028727	Asparaginyl-Aspartate	0.16	2.3									0	0.85	0.833	0.797	0.729	0.876	0.851	0.943	0.984	0.949	0.922	0.89	0.893	0.985	0.806	1.138	0.874	0.824	0.911	0.993	1.013	1.036	1.03	0.907	0.864	0.913	0.761
197	99.5	100.9	408.17	410.176	174.111	2.32397e+06	1	1	Tier 1	AN00945000	C00062	Arginine	0.7	1.6									0	1.008	1.06	0.804	1.093	0.953	0.94	1.397	1.281	1.307	1.07	1.16	1.214	0.988	0.849	1.018	1.199	1.144	0.98	1.074	0.988	1.112	1.397	1.449	1.325	0.881	0.85
208	102.3	103.7	454.128	456.134	220.07	37253.6	1	1	Tier 1	AN01583002	HMDB0029035	Seryl-Aspartate	0.14	9.6									0	0.731	0.756	0.771	0.567	0.832	0.939	0.871	1.049	0.954	0.905	0.893	0.994	1.013	0.862	1.29	0.923	0.849	0.926	0.905	0.929	0.986	0.955	0.95	0.861	1.012	0.784
217	104.5	105.8	495.156	497.161	261.097	8642.39	1	1	Tier 1	AN02118003	HMDB0028793	Glutaminyl-Aspartate	2.18	1.4									0	1.16	1.052	0.879	1.374	1.095	1.03	1.054	1.145	1.05	1.157	1.055	0.988	1.152	0.97	0.972	1.026	0.939	0.933	0.911	0.993	0.874	1.238	0.99	0.884	0.893	0.837
218	104.6	105.9	479.207	481.213	245.148	3996.31	1	1	Tier 1	AN01891001	HMDB0028702	Arginyl-Alanine	0.72	5.3									0	0.538	0.857	0.765	0.781	1.033	1.115	2.107	1.355	1.414	0.936	1.073	0.85	1.133	0.992	1.308	1.737	1.103	0.876	0.95	2.864	3.178	1.285	1.601	0.766	1.453	0.429
222	105.4	106.6	509.17	511.177	275.112	95793	1	1	Tier 1	AN02336002	HMDB0028796	Glutaminyl-Glutamate	0.66	5.1									0	1.486	1.713	1.561	1.468	1.354	1.004	1.135	1.299	1.012	1.244	0.974	0.682	1.123	0.826	0.842	1.149	0.776	0.667	0.752	0.674	0.41	1.47	0.723	0.683	0.71	1.219
230	106	107.3	557.11	559.117	323.052	7804.97	1	1	Tier 1	AN03003001	C00055	Cytidine monophosphate	0.09	3.7									0	1.058	0.862	0.739	1.645	0.694	1.407	0.743	0.635	0.832	0.74	0.87	1.002	0.768	1.316	1.327	0.796	1.181	0.998	1.421	0.928	0.92	0.717	0.852	0.848	0.838	0.84
256	110.3	111.4	422.186	424.192	188.127	206333	1	1	Tier 1	AN01135000	C01924	Homoarginine	0.07	6.3									0	0.728	0.896	0.696	0.732	0.622	0.723	0.348	0.352	0.373	0.914	0.973	1.145	1.049	0.938	1.167	0.886	0.748	0.817	0.601	0.452	0.503	1.159	1.241	1.132	0.829	0.878
269	113.3	114.4	454.128	456.134	220.069	9340	1	1	Tier 1	AN01583000	HMDB0028762	Aspartyl-Serine	0.42	5.1									0	0.943	0.844	0.804	0.811	0.834	1.029	0.757	0.783	0.835	0.884	0.941	0.94	0.881	0.928	1.105	0.745	0.825	0.926	0.801	0.858	0.777	0.902	0.78	0.694	0.93	0.781
275	113.8	114.9	496.139	498.145	262.08	37235.7	1	1	Tier 1	AN02135002	HMDB0028815	Glutamyl-aspartate	0.2	7.9									0	0.785	0.855	0.744	0.748	0.977	0.936	0.99	1.098	1.111	0.948	0.919	0.898	1.011	0.898	1.064	0.881	0.966	0.915	0.907	0.99	0.944	1.116	0.865	0.853	0.894	0.752
282	115.2	116.3	436.201	438.208	202.143	63837.2	1	1	Tier 1	AN01326001	HMDB0003334	Symmetric dimethylarginine	0.06	1.3									0	0.943	0.931	0.764	0.972	0.824	0.903	1.173	1.141	1.183	0.911	0.907	1.075	0.872	0.84	0.923	0.959	0.892	0.867	0.961	0.914	0.979	1.193	1.181	1.216	0.916	0.896
293	116.6	117.6	468.143	470.15	234.085	30014	1	1	Tier 1	AN01757005	HMDB0028828	Glutamyl-Serine/Seryl-Glutamate	0.22	3.7									0	0.77	0.766	0.68	0.757	0.953	0.848	0.952	0.958	0.949	0.986	0.988	1.011	0.947	0.88	1.08	0.981	0.852	0.867	0.882	1.356	1.29	0.822	0.808	0.755	0.994	0.721
319	121.2	122.1	482.123	484.129	248.065	52269.7	1	1	Tier 1	AN01933001	HMDB0028749	Aspartyl-Aspartate	0.2	3.2									0	0.876	0.991	0.84	0.769	0.845	0.757	0.853	0.992	0.826	0.879	0.803	0.782	1.002	0.827	1.126	0.871	0.837	0.853	0.743	0.877	0.799	0.944	0.696	0.666	1.006	0.758
345	123.7	124.6	510.154	512.161	276.096	33561.6	1	1	Tier 1	AN02350000	C05282	Gamma-Glutamylglutamate	0.31	1.6									0	1.78	1.335	1.45	2.331	1.695	1.46	1.138	0.859	0.768	1.418	1.414	0.929	0.975	0.973	0.71	0.971	0.973	0.881	0.985	1.096	0.657	1.158	0.714	0.668	0.806	1.11
363	126.3	127.1	440.145	442.155	206.086	7248.67	1	1	Tier 1	AN01378000	HMDB0029049	Seryl-Threonine	8.92	0.1									0	1.202	2.207	1.73	1.572	1.531	1.443	1.671	1.714	1.538	2.038	2.095	1.996	1.93	1.907	2.045	2.446	1.529	1.778	1.669	3.028	2.21	1.53	1.506	1.716	1.557	1.358
373	128.1	128.9	496.138	498.145	262.08	21841.3	1	1	Tier 1	AN02135001	HMDB0028752	Aspartyl-Glutamate	0.02	2.2									0	0.866	0.941	0.704	0.783	1.026	0.945	0.906	1.072	1.019	0.904	1.041	0.946	1	0.975	1.148	1.001	1.111	1.072	0.985	1.08	0.989	1.127	0.887	0.732	1.036	0.802
377	128.6	129.4	409.154	411.161	175.096	270856	1	1	Tier 1	AN00958001	C00327	Citrulline	0.17	0									0	0.693	0.73	0.644	1.219	1.036	1.053	1.133	1.132	1.131	0.982	0.869	0.966	0.714	0.692	0.833	1.013	0.827	0.827	0.769	0.836	0.862	1.159	1.239	1.146	0.741	0.956
381	129.3	130.1	451.164	453.171	217.106	5353.6	1	1	Tier 1	AN01530001	HMDB0028685	Alanyl-Glutamine	0.48	1.9									0	0.469	0.863	0.661	0.721	0.949	0.964	1.995	1.43	1.768	1.232	1.213	0.881	1.228	1.124	1.2	1.512	0.798	0.842	1.088	1.742	1.796	1.416	1.091	0.873	0.985	0.747
390	130.4	131.1	501.155	503.161	267.097	1.47194e+07	1	1	Tier 1	AN02208000	C00212	Adenosine	0.32	2.3									0	0.222	0.597	0.733	0.085	0.759	0.324	0.593	0.512	0.845	1.08	0.78	0.898	1.138	0.586	1.157	0.794	0.762	0.995	0.351	0.698	1.042	0.476	0.642	0.99	1.082	0.578
400	131.2	132	438.133	440.139	204.075	45711.1	1	1	Tier 1	AN01346004	HMDB0028819	Glutamyl-Glycine	0.19	3.4									0	1.098	0.917	0.873	1.087	1.001	0.997	1.113	1.296	1.191	1.114	1.166	1.079	0.966	0.803	1.091	1.115	0.896	0.82	0.844	1	1.04	1.247	0.959	0.804	1.017	0.829
405	132.6	133.3	468.143	470.149	234.085	4551.09	1	1	Tier 1	AN01757004	HMDB0028763	Aspartyl-Threonine	0.75	2									0	0.781	0.903	0.803	0.963	0.912	0.894	0.987	1.091	1.058	0.877	0.88	0.916	1.027	0.918	1.06	0.93	0.974	0.767	1.004	1.059	1.017	1.051	0.92	0.841	1.079	0.646
412	133.7	134.5	505.222	507.23	271.163	5983.09	1	1	Tier 1	AN02275000	HMDB0028717	Arginyl-Proline	2.35	5.5									0	1.535	1.953	1.182	1.481	1.513	1.907	1.763	1.826	1.723	1.418	1.677	1.444	1.364	1.595	1.534	1.286	2.047	1.131	1.731	1.581	1.473	2.074	1.355	1.593	1.212	1.157
418	134.4	135.1	479.232	481.239	245.174	70172	1	1	Tier 1	AN01892000	HMDB0028964	Lysyl-Valine	0.07	2.7									0	0.871	0.792	0.986	0.781	0.862	0.689	0.807	0.764	0.962	0.774	0.873	0.999	0.829	0.692	1.125	0.867	0.683	0.776	0.803	0.859	1.078	0.969	1.037	1.132	1.237	1.037
426	136.4	137.1	424.117	426.124	190.059	60776.1	1	1	Tier 1	AN01163001	HMDB0028753	Aspartyl-Glycine	0.97	0.8									0	0.917	1.064	0.975	1.023	1.101	0.953	0.905	0.978	0.974	0.951	0.946	0.871	1.132	0.974	1.067	0.777	0.78	0.788	0.785	0.919	0.873	1.145	0.927	0.829	0.973	0.999
446	140.1	140.7	399.104	401.111	165.046	316468	1	1	Tier 1	AN00810000	C02989	Methionine Sulfoxide	0.08	2.1									0	1.026	0.852	0.685	0.867	0.831	0.928	1.337	1.072	1.297	0.936	1.052	0.884	1.126	1.258	1.299	1.378	1.029	1.05	1.183	1.172	1.257	0.868	1.205	0.937	1.072	1.035
459	142.1	142.6	423.17	425.176	189.111	12020.5	1	1	Tier 1	AN01150000	C02427	Homocitrulline	0.15	0.9									0	1.147	1.14	1.124	1.31	0.821	1.095	0.673	0.7	0.478	1.494	1.631	1.46	0.686	0.615	0.694	0.899	0.814	1.002	2.584	2.615	3.395	1.058	0.886	0.979	1.254	1.005
466	143.2	143.7	353.116	355.123	119.058	32572.3	1	1	Tier 1	AN00291001	C00263	Homoserine	0.59	0.8									0	0.691	1.018	0.755	0.839	0.75	0.839	0.72	0.791	0.74	0.764	0.741	0.734	0.666	0.807	0.685	0.768	0.74	0.717	0.707	0.861	0.848	0.909	0.784	0.731	0.792	0.701
479	144.6	145.1	307.122	309.129	73.0637	9261.49	1	1	Tier 1	AN00066000	C02294	Methylguanidine	0.93	1.5									0	0.946	0.864	1.832	0.882	0.807	0.674	0.903	0.965	0.973	0.921	0.933	0.994	1.061	0.726	0.915	0.756	0.512	0.757	0.826	0.85	0.85	0.884	1.392	1.258	0.84	0.942
502	147.2	147.7	410.138	412.144	176.08	7756.4	1	1	Tier 1	AN00972002	HMDB0029032	Seryl-Alanine	0.26	1.4									0	0.761	1.168	0.869	1.083	1.079	1.203	1.203	0.78	1.02	1.026	1.084	1.071	1.074	1.266	0.865	1.156	1.018	0.901	1.456	1.882	1.42	1.042	0.915	0.738	0.956	0.695
503	147.4	147.8	438.133	440.139	204.074	23537.4	1	1	Tier 1	AN01346005	HMDB0028840	Glycyl-Glutamate	0.39	0.7									0	1.105	1.114	0.94	1.36	1.105	1.318	1.079	1.061	1.083	1.127	1.254	1.061	1.163	1.165	1.09	1.144	1.023	0.997	0.992	1.115	0.908	1.163	0.969	0.837	1.009	0.897
509	148.2	148.7	339.101	341.107	105.042	8.66886e+06	1	1	Tier 1	AN00202000	C00065	Serine	1.02	0.9									0	1.059	0.994	0.715	1.047	1.035	1.191	1.082	1.06	1.134	0.94	0.993	1.006	0.869	0.883	0.942	1.081	0.983	0.919	1.046	1.061	1.141	1.034	1.036	0.941	1.147	0.865
521	150.1	150.6	477.144	479.151	243.086	60116.5	1	1	Tier 1	AN01857000	C00475	Cytidine	0.22	2.5									0	1.722	0.927	0.828	0.66	1.149	1.385	0.207	0.214	0.26	0.433	0.984	0.333	0.687	1.568	0.444	0.188	1.327	1.86	0.75	0.484	0.279	0.179	0.123	0.285	0.759	0.829
549	154.4	155.1	381.111	383.118	147.053	2.03351e+07	1	1	Tier 1	AN00583000	C00025	Glutamic acid	0.4	0.9									0	0.795	0.681	0.842	0.921	1.097	1.02	1.019	0.949	1.045	0.971	0.971	1.006	0.962	0.871	1.12	1.011	0.853	0.947	0.932	1.032	1.251	0.945	1.031	0.949	0.884	0.967
559	156.2	156.8	367.096	369.103	133.037	2.0364e+07	1	1	Tier 1	AN00428000	C00049	Aspartic acid	0.08	2.9									0	0.714	0.726	0.661	0.656	0.905	0.817	0.92	0.988	1.026	0.908	0.944	0.917	0.881	0.824	1.172	0.979	0.838	0.977	0.808	0.869	0.955	1.037	0.921	0.886	0.89	0.755
593	160.9	161.4	581.121	583.128	347.063	23839.3	1	1	Tier 1	AN03357001	C00362	2'-Deoxyguanosine 5'-monophosphate	0.03	0.1									0	0.433	0.648	0.807	0.477	0.848	0.753	0.762	0.757	0.904	0.859	0.841	0.903	0.99	0.67	1.133	0.723	0.744	0.93	0.78	0.892	1.052	0.974	1.015	0.907	1.029	0.797
629	163	163.4	365.116	367.123	131.058	2.44511e+06	1	1	Tier 1	AN00406000	C01157	4-Hydroxyproline	0.46	1.8									0	0.62	0.862	0.645	0.983	1.103	1.11	1.055	1.119	0.952	0.824	0.777	0.763	0.948	0.783	0.965	0.83	0.777	0.786	0.975	1.088	1.15	1.189	1.107	0.975	1.028	0.785
639	163.9	164.3	424.151	426.16	190.093	6789	1	1	Tier 1	AN01168001	HMDB0028697	Alanyl-Threonine	6.1	1.2									0	1.035	1.147	1.095	1.29	1.163	1.237	2.05	1.607	1.551	1.653	1.376	1.55	1.957	1.227	2.172	1.578	1.223	1.545	1.412	2.291	2.262	1.239	1.484	1.041	1.224	1.109
669	168.5	168.8	422.174	424.181	188.116	16659.4	1	1	Tier 1	AN01133000	C02727	N6-Acetyl-Lysine	0.28	0.7									0	1.138	1.373	1.344	1.278	1.059	0.879	0.805	0.739	0.841	1.22	1.338	1.467	0.931	0.765	0.911	1.007	0.938	0.967	1.152	0.908	1.175	1.208	1.115	0.993	0.862	1.059
670	168.5	168.8	463.165	465.172	229.106	17147.5	1	1	Tier 1	AN01698001	HMDB0029012	Prolyl-Asparagine/Asparaginyl-Proline	0.09	1.4									0	0.962	0.939	0.778	1.306	0.821	1.032	0.991	1.02	1.024	0.802	1.014	0.989	0.849	0.799	0.892	0.856	0.828	0.641	0.952	1.088	0.904	1.155	0.887	0.944	1.018	0.969
675	169.4	169.6	477.18	479.187	243.122	53243	1	1	Tier 1	AN01860000	HMDB0028805	Glutaminyl-Proline/Prolyl-Glutamine	0.24	0.4									0	0.839	0.737	0.647	0.761	0.984	1.046	0.989	1.003	1.057	0.795	0.899	0.804	0.954	1.056	0.811	0.787	0.796	0.715	0.941	1.013	1.1	0.921	0.911	0.841	0.806	0.681
702	172.1	172.2	395.127	397.134	161.069	1.10597e+06	1	1	Tier 1	AN00754003	C00956	Aminoadipic acid	0.08	1.9									0	0.91	1.056	0.83	0.581	0.708	0.732	0.809	0.858	0.763	1.063	1.103	1.083	0.882	0.749	0.95	1.155	0.918	0.919	0.892	1.122	1.121	1.173	1.174	1.07	0.874	0.858
720	175.2	175.3	353.116	355.123	119.058	1.36977e+07	1	1	Tier 1	AN00291000	C00188	Threonine	0.71	0.6									0	0.895	1.02	0.844	0.861	0.926	1.017	1.124	1.069	1.081	0.969	0.95	1.004	0.946	0.887	1.041	0.698	0.636	0.59	1.155	1.219	1.436	0.977	0.974	0.874	1.027	0.937
741	177.6	177.9	442.107	444.114	208.049	5134.52	1	1	Tier 1	AN01405001	HMDB0029036	Seryl-Cysteine	7.13	5.8									0	0.917	1.301	0.961	1.359	1.043	0.829	0.981	0.898	0.869	1.204	0.901	0.726	0.959	1.093	0.881	0.784	0.867	0.616	0.959	0.913	1.081	1.271	0.944	0.861	0.745	0.829
788	183.6	184.2	438.17	440.175	204.112	3500	1	1	Tier 1	AN01349002	HMDB0029136	Valyl-Serine	1.18	1.1									0.01	0.725	1.075	1.653	1.036	1.132	0.9	2.174	1.97	1.448	1.219	0.99	2.362	1.37	1.364	1.283	2.343	0.849	0.965	1.493	1.743	2.406	1.733	1.942	1.107	0.93	1.3162
791	184	184.6	339.137	341.144	105.079	42699.1	1	1	Tier 1	AN00204000	C06772	Diethanolamine	0.32	0.8									0	0.651	0.86	0.744	0.179	0.329	1.257	1.318	0.707	0.406	0.22	0.125	0.204	0.464	1.211	1.101	0.354	0.235	0.371	0.567	0.79	0.986	0.742	0.616	0.326	0.309	0.329
807	185.7	186.3	295.111	297.117	61.0525	13211240	1	1	Tier 1	AN00037000	C00189	Ethanolamine	0.94	5									0	0.825	0.784	0.859	0.694	1.001	1.068	0.768	0.874	0.622	0.875	0.999	0.643	0.98	0.958	0.868	0.763	0.928	1.003	0.736	0.846	0.917	1.017	0.779	0.628	1.117	0.89
818	187.7	188.5	436.154	438.16	202.095	10954.3	1	1	Tier 1	AN01320002	HMDB0029026	Prolyl-Serine	0.51	2.2									0	1.106	0.934	0.859	1.202	0.986	1.369	1.091	1.05	0.918	0.827	1.136	1.068	0.889	1.171	0.927	1.058	1.01	0.882	1.383	1.303	1.146	0.847	0.78	0.767	1.156	0.829
821	188	188.8	466.163	468.171	232.105	10125.8	1	1	Tier 1	AN01730004	HMDB0029123	Valyl-Aspartate	2.31	2.2									0	0.755	0.871	0.881	1.093	0.947	1.097	1.056	1.106	1.049	1.378	1.057	1.119	1.224	0.897	1.087	0.991	0.933	0.865	1.08	1.389	1.495	1.241	0.964	0.791	0.989	0.787
852	190.1	191	394.143	396.15	160.085	5610.46	1	1	Tier 1	AN00738000	HMDB0028680	Alanyl-Alanine	0.19	1.5									0	0.714	1.133	1.146	0.746	1.289	1.33	1.561	1.163	1.214	1.458	1.538	1.444	1.632	1.136	1.48	1.712	1.176	1.18	1.254	1.8	1.71	1.596	1.553	1.2	1.298	0.834
853	190.6	191.5	470.138	472.144	236.08	4834.25	1	1	Tier 1	AN01779001	HMDB0029045	Seryl-Methionine	7.22	2.5									0	0.602	0.843	0.882	0.597	0.572	0.384	0.431	0.739	0.758	1.204	0.791	0.798	0.934	0.48	0.801	0.861	0.607	0.807	0.511	0.567	0.52	0.958	0.716	0.919	0.724	0.564
855	192	192.9	531.148	533.154	297.09	73676.3	1	1	Tier 1	AN02656000	C00170	5'-Methylthioadenosine	0	3.5									0	0.511	0.87	0.718	0.543	0.819	0.836	0.798	1.014	0.827	0.916	0.956	1.011	1.094	0.741	1.026	0.959	1.107	0.972	0.798	0.846	0.843	1.075	0.703	0.737	1.046	0.713
871	194	195	452.183	454.191	218.125	6320.4	1	1	Tier 1	AN01548005	HMDB0029137	Valyl-Threonine	4.04	6.7									0.03	0.671	1.565	0.628	0.589	0.405	1.077	0.856	0.936	1.027	1.045	1.17	1.293	0.93	1.05	0.707	1.203	1.418	0.898	1.037	0.99	2.084	0.659	1.145	2.426	0.581	2.313
872	194	195	480.178	482.186	246.119	6119.64	1	1	Tier 1	AN01906008	HMDB0029126	Valyl-Glutamate	4.65	2.6									0	0.819	1.065	1.102	1.335	1.266	1.448	1.377	1.175	0.98	1.331	1.446	1.301	1.014	0.972	1.138	1.927	1.196	1.12	1.131	1.625	1.284	1.397	1.129	1.067	1.185	0.896
886	195.6	196.6	422.174	424.181	188.116	5329.23	1	1	Tier 1	AN01133009	HMDB0000446	N-Alpha-acetyllysine	0.24	1.2									0	0.738	0.844	0.82	0.822	1.077	0.857	0.963	0.861	0.894	1.071	0.984	0.902	0.99	0.922	0.927	1.578	0.975	1.085	1.37	1.28	1.387	0.731	0.886	0.783	1.194	1.15
890	195.9	196.9	365.116	367.123	131.058	68845	1	1	Tier 1	AN00406012	C03440	cis-4-Hydroxy-D-proline	0.19	5.6									0	0.705	0.993	1.044	0.772	0.823	0.908	1.134	1.258	1.001	1.489	1.261	1.426	1.01	0.874	0.952	0.817	0.723	0.726	0.928	1.037	1.176	1.158	1.245	0.971	0.74	0.74
900	197.8	198.8	478.164	480.171	244.106	75562.6	1	1	Tier 1	AN01874002	HMDB0029016	Prolyl-Glutamate	0.25	1.6									0	1.217	1.015	0.853	0.891	1.142	1.584	1.063	1.047	1.002	1.001	1.225	1.192	1.142	1.24	0.954	0.883	1.453	0.9	1.242	1.284	1.148	0.907	0.802	0.698	0.935	0.852
964	203.5	204.6	480.177	482.186	246.119	9676.45	1	1	Tier 1	AN01906005	HMDB0028832	Glutamyl-Valine	6.09	3.1									0	1.282	1.766	1.276	1.931	2.104	2.002	2.389	1.506	2.285	1.793	1.979	1.834	1.632	1.806	1.733	2.153	1.376	2.03	1.489	1.61	1.964	1.861	2.284	1.669	1.308	1.488
980	206	207.1	406.143	408.149	172.085	5955.5	1	1	Tier 1	AN00914000	HMDB0000721	Glycyl-Proline	0.11	0.8									0	0.749	0.959	1.078	1.185	1.011	0.866	0.474	1.096	0.732	0.861	0.945	1.221	1.003	1.288	0.811	0.783	0.889	0.767	0.868	0.865	0.964	1.24	1.038	0.713	0.677	0.685
989	207.4	208.5	323.106	325.112	89.0476	1.27541e+06	1	1	Tier 1	AN00124003	C00099	Beta-Alanine	0.36	0.6									0	0.766	0.869	0.997	0.855	0.941	0.884	0.857	0.938	0.844	1.031	1.033	1.099	0.967	0.899	1.071	1.035	0.98	0.97	0.952	1.069	1.155	1.021	0.985	0.896	0.998	1
1000	208.7	209.8	438.167	440.175	204.109	5382.24	1	1	Tier 1	AN01349001	HMDB0029052	Seryl-Valine	5.44	1.1									0	0.562	1.137	0.738	0.77	0.793	0.856	2.222	1.505	1.733	2.056	1.362	1.088	1.494	0.747	1.371	2.409	0.835	0.606	1.228	2.005	2.747	1.848	2.094	1.444	1.352	0.504
1002	209.2	210.3	450.17	452.177	216.111	32276.7	1	1	Tier 1	AN01516001	HMDB0029027	Prolyl-Threonine	0.39	1.6									0	1.198	1.711	0.751	1.138	1.046	1.445	1.026	1.164	1.002	0.982	1.102	0.974	1.129	1.279	0.811	0.697	1.107	0.597	1.393	1.382	1.433	0.817	0.775	1.067	0.918	0.975
1016	211.5	212.6	408.159	410.165	174.1	9524.48	1	1	Tier 1	AN00943003	HMDB0029127	Valyl-Glycine	0.6	0.4									0	0.457	1.039	1.174	1.01	1.148	0.766	1.599	1.18	1.226	1.368	1.123	1.612	1.604	1.046	1.206	1.589	0.862	0.879	1.02	1.947	1.971	1.167	1.377	1.154	1.021	0.623
1019	211.9	213	478.128	480.135	244.07	1.5857e+06	1	1	Tier 1	AN01868000	C00299	Uridine	0.43	0.6									0	1.299	1.15	1.412	1.298	0.989	1.301	0.603	0.601	0.68	0.727	0.836	0.735	1.028	1.266	0.965	0.586	0.92	1.061	0.905	0.86	0.827	0.301	0.467	0.739	1.016	1.105
1029	214	215.1	466.164	468.171	232.106	6310.88	1	1	Tier 1	AN01730001	HMDB0028766	Aspartyl-Valine	0.02	1.6									0	0.43	0.531	1.092	0.54	1.074	0.657	0.909	0.971	0.844	1.164	1.314	1.622	1.771	1.39	1.471	1.507	0.847	0.731	1.066	1.626	1.068	0.843	1.122	0.57	0.968	1.46
1087	217.1	218.2	452.184	454.191	218.126	4847.52	1	1	Tier 1	AN01548000	HMDB0028916	Isoleucyl-Serine	1.22	2									0	1.051	2.49	1.862	1.026	2.702	1.356	2.068	0.945	1.633	3.679	1.76	2.491	1.259	1.049	0.809	1.532	1.628	1.393	3.036	2.113	2.473	1.258	1.214	1.895	0.785	0.378
1095	217.4	218.5	486.168	488.173	252.109	5024	1	1	Tier 1	AN01996000	HMDB0028699	Alanyl-Tyrosine	3.52	3.9									0	0.694	0.999	1.008	1.092	0.914	0.941	0.749	1.04	0.761	1.078	0.973	1.106	1.105	1.408	0.685	0.757	0.824	0.738	0.916	0.864	1.071	0.928	0.876	0.581	0.882	1.278
1097	217.4	218.6	323.106	325.112	89.0474	6.78136e+06	1	1	Tier 1	AN00124000	C00041	Alanine	0.88	0.2									0	0.723	0.842	0.822	0.95	1	1.048	1.056	1.104	1.063	0.93	0.925	1.019	0.999	0.86	1.067	1.124	1.063	1.088	0.96	0.995	1.127	1.053	1.088	0.964	1.153	1.092
1121	221	222.2	406.143	408.15	172.085	40132.5	1	1	Tier 1	AN00914001	HMDB0011178	Prolyl-Glycine	0.16	0.5									0	0.936	1.175	0.904	1.156	1.268	1.299	1.452	1.283	1.136	1.035	1.271	1.09	1.275	1.127	1.142	0.874	0.974	0.778	1.208	1.274	1.518	1.114	1.005	0.84	1.165	0.947
1124	222.3	223.5	484.157	486.163	250.099	10838.9	1	1	Tier 1	AN01971000	HMDB0028983	Methionyl-Threonine	0.51	2									0	0.746	1.356	0.789	0.391	1.016	0.992	0.359	0.336	0.341	0.724	0.884	0.724	0.76	0.553	0.794	0.287	0.72	0.784	0.569	0.462	0.554	0.868	0.405	0.561	0.987	0.604
1147	225.5	226.8	494.195	496.202	260.137	3402	1	1	Tier 1	AN02110003	HMDB0028906	Isoleucyl-Glutamate	1.46	1.2									0	0.862	0.903	0.702	0.764	1.188	1.282	1.302	1.49	1.123	1.059	1.819	1.121	1.205	0.728	0.92	1.187	1.288	1.424	1.429	1.558	1.23	1.027	0.859	0.767	1.008	0.699
1180	229	230.3	453.169	455.176	219.111	199798	1	1	Tier 1	AN01565000	C00864	Pantothenic acid	0.32	0.8									0	0.503	0.534	0.568	0.654	0.831	0.637	0.417	0.391	0.507	0.824	0.746	0.871	1.097	1.017	1.309	2.364	2.039	2.374	0.556	0.602	0.662	0.529	0.627	0.681	0.737	0.749
1197	232.6	233.9	480.18	482.187	246.122	14908.9	1	1	Tier 1	AN01906007	HMDB0028925	Leucyl-Aspartate	0.08	2.8									0	0.873	0.813	0.873	0.935	0.841	0.79	0.986	1.06	1.171	1.042	1.209	1.267	1.066	0.973	1.252	1.016	1.093	1.13	0.924	1.293	1.267	1.163	1.074	1.084	1.023	0.878
1212	234.5	235.8	422.175	424.18	188.116	3385	1	1	Tier 1	AN01133006	HMDB0029120	Valyl-Alanine	0.12	0.6									0	0.717	0.802	0.875	1.424	1.116	0.911	2.013	1.581	1.585	1.303	1.216	1.634	1.562	1.013	1.067	1.861	1.305	0.869	1.538	1.749	2.939	1.694	1.555	0.743	1.171	0.835
1236	237.8	239.1	494.195	496.201	260.137	8555.33	1	1	Tier 1	AN02110004	HMDB0028928	Leucyl-Glutamate	1.3	1.3									0	0.925	0.896	0.918	1.067	1.131	0.924	1.168	1.175	1.079	1.475	1.257	1.09	0.997	0.834	0.853	1.261	1.026	1.028	0.888	0.942	0.841	1.351	1.181	0.973	0.734	0.848
1245	239.4	240.8	386.092	388.098	152.033	639993	1	1	Tier 1	AN00646000	C00385	Xanthine	0.23	0.3									0	1.879	1.512	0.774	3.082	1.486	1.626	1.292	1.173	1.137	1.316	1.323	0.835	1.323	1.971	0.707	1.111	1.556	1.25	1.542	0.947	0.587	0.962	0.724	0.638	0.829	1.445
1278	242.1	243.5	514.165	516.171	280.106	7185.93	1	1	Tier 1	AN02406001	HMDB0028991	Phenylalanyl-Aspartate	1.11	4.1									0	0.781	0.875	0.83	0.902	0.925	1.115	0.937	0.946	1.004	0.906	0.981	1.007	0.939	0.786	1.103	1.045	1.159	0.802	1.079	1.194	1.063	0.831	1.001	0.878	0.934	0.801
1300	243.6	245	494.196	496.202	260.137	11045.7	1	1	Tier 1	AN02110005	HMDB0028822	Glutamyl-Isoleucine	0.16	0.4									0	0.925	0.896	0.937	1.067	1.2	0.924	1.205	1.175	1.079	1.535	1.332	1.067	1.008	0.843	0.853	1.261	1.026	1.006	0.888	0.931	0.83	1.351	1.181	0.9	0.734	0.847
1302	243.7	245.1	420.159	422.165	186.101	56702	1	1	Tier 1	AN01106001	HMDB0029010	Prolyl-Alanine	0.07	0.6									0	0.96	1.021	0.687	1.168	1.126	1.588	1.382	1.269	1.241	0.819	1.066	1.07	1.112	1.121	0.979	1.103	1.415	1.06	1.156	1.206	1.324	0.979	0.837	0.833	1.306	1.12
1306	244.7	246.1	351.137	353.144	117.079	62978.1	1	1	Tier 1	AN00277004	C00431	5-Aminopentanoic acid	0.4	1.6									0	0.918	1.18	0.928	0.748	0.827	0.918	0.595	0.874	0.518	0.767	1.004	0.699	1.054	1.111	0.951	0.857	1.183	1.171	0.913	1.223	0.925	1.505	0.937	1.021	0.974	0.992
1327	247.1	248.5	422.171	424.181	188.113	7000.06	1	1	Tier 1	AN01133004	HMDB0028907	Isoleucyl-Glycine	6.91	0.3									0	0.987	1.794	1.159	0.921	1.287	1.11	1.382	1.291	1.067	1.153	1.176	1.427	1.4	1.175	1.168	1.592	1.492	1.195	1.389	1.409	1.842	0.977	1.114	1.691	0.96	1.35
1332	247.7	249.2	376.096	378.103	142.038	127729	1	1	Tier 1	AN00526000	C03088	5-Hydroxymethyluracil	0.41	6.7									0	0.855	1.03	0.815	0.91	0.792	1.006	1.03	1.016	1.056	1.017	0.967	0.941	0.915	0.777	0.996	0.956	0.943	0.889	1.045	1.151	0.998	1.281	1.255	1.161	1.034	0.976
1337	248.7	250.1	413.103	415.11	179.045	3688	1	1	Tier 1	AN01005000	C03975	Isoxanthopterin	1.16	4									0	0.986	1.217	0.946	1.015	1.043	1.031	0.773	0.979	0.853	1.303	1.19	0.922	1.345	0.933	1.468	0.838	0.572	0.885	0.73	0.727	1.319	0.965	1.132	0.954	1.686	4.828
1344	249.3	250.8	528.18	530.187	294.122	5530.59	1	1	Tier 1	AN02608002	HMDB0028994	Phenylalanyl-Glutamate	0.07	6									0	1.035	1.127	1.134	1.137	1.375	0.832	1.206	0.941	1.27	1.42	1.265	1.115	1.106	0.776	0.979	1.601	1.105	0.991	1.16	1.314	0.995	1.313	1.095	1.185	0.624	0.602
1350	249.7	251.2	454.143	456.15	220.085	8610.57	1	1	Tier 1	AN01586003	HMDB0028966	Methionyl-Alanine	7.35	0									0	0.57	0.717	0.68	0.545	0.731	0.69	0.784	0.776	0.801	1.096	0.861	0.994	0.836	0.873	1.122	1.285	0.723	0.899	0.663	0.76	1.139	0.929	0.772	0.799	0.724	0.847
1374	251.8	253.2	408.158	410.165	174.1	11516.6	1	1	Tier 1	AN00943002	HMDB0028854	Glycyl-Valine	1.1	2.6									0	0.729	0.841	0.724	0.991	1.008	1.197	0.833	0.922	0.805	1.019	0.919	0.988	0.956	0.983	0.965	0.833	0.835	1	0.944	1.053	0.915	1.046	0.918	0.803	0.93	0.881
1396	256.1	257.6	370.097	372.103	136.038	1.08873e+06	1	1	Tier 1	AN00459000	C00262	Hypoxanthine	0.13	0.5									0	2.298	1.185	1.11	2.481	1.172	1.434	1.177	0.986	1.072	0.876	1.074	0.913	0.953	1.337	0.563	1.145	1.09	0.892	1.513	0.909	0.607	0.813	0.84	0.918	0.633	1.438
1399	256.8	258.3	323.106	325.113	89.0474	63803.2	1	1	Tier 1	AN00124004	C00213	Sarcosine	0.82	1.5									0	0.651	0.876	0.701	0.923	1.022	1.112	1.149	1.213	1.091	1.01	0.947	1.017	1.034	0.847	1.056	1.081	1.055	1.092	0.987	1.041	1.175	0.995	1.039	1.014	1.038	1.012
1403	257.3	258.8	439.099	441.106	205.041	26664.3	1	1	Tier 1	AN01356001	C02470	Xanthurenic acid	8.13	0.2									0	0.808	1.233	1.015	1.256	1.112	0.804	1.349	0.962	0.919	0.77	0.598	0.482	1.096	1.102	0.526	0.931	0.866	0.705	0.651	0.996	0.685	0.969	0.561	0.48	0.777	0.626
1421	258.9	260.4	612.268	616.281	145.158	149447	1	2	Tier 1	AN00565000	C00315	Spermidine	0.52	0.1									0	0.569	0.483	0.697	1.446	0.542	0.757	0.279	0.417	0.248	1.131	0.654	0.818	0.468	0.294	0.763	0.502	0.499	0.795	0.391	0.511	0.653	1.423	0.439	1.053	0.928	0.743
1451	261.8	263.3	422.174	424.181	188.116	5632.09	1	1	Tier 1	AN01133005	HMDB0028929	Leucyl-Glycine	0.67	1.1									0	0.986	0.984	0.85	1.088	0.877	0.775	1.189	1.485	0.924	1.222	1.12	1.159	0.943	0.814	1.123	1.364	0.954	0.73	1.238	1.042	1.124	0.928	0.889	0.788	1.217	0.998
1519	268.2	269.7	418.099	420.107	184.041	8482	1	1	Tier 1	AN01076000	C05580	3,4-Dihydroxymandelic acid	8.04	0.3									0	1.071	3.038	1.589	0.547	2.057	1.015	1.996	2.351	1.838	1.494	1.033	0.836	2.277	1.389	1.268	2.042	1.119	1.129	0.993	1.696	1.75	2.197	2.161	0.659	0.903	1.187
1526	269	270.5	399.123	401.13	165.065	16529.6	1	1	Tier 1	AN00812000	C02242	7-Methylguanine	0.28	2.4									0	0.989	1.246	1.131	1.887	1.278	1.258	0.957	1.319	1.226	1.2	1.019	1.104	1.354	1.166	0.944	1.038	0.908	0.924	0.9	1.223	1.08	1.37	1.083	0.903	0.996	1.042
1560	272.6	274.1	517.132	519.139	566.147	25059.8	2	2	Tier 1	AN02456000	HMDB0028787	Cysteinyl-Tyrosine (S-S 2 charges)	4.25	3.1									0	0.712	0.841	0.886	0.709	1.105	1.034	0.53	0.613	0.656	0.845	0.979	0.941	1.314	1.093	1.005	0.825	1.039	1.111	0.707	0.887	0.9	1.108	0.665	0.876	0.935	0.91
1604	278.2	279.8	369.113	371.119	135.054	254859	1	1	Tier 1	AN00452000	C00147	Adenine	0.44	0.1									0	0.805	0.765	0.729	0.785	0.993	0.974	1.098	1.044	1.224	0.966	1.241	1.222	1.044	1.367	1.055	1.007	1.239	1.223	1.35	0.98	1	0.711	0.966	0.885	0.922	1.213
1634	281.6	283.3	426.119	428.126	384.122	21896.9	2	2	Tier 1	AN03771000	C00021	S-Adenosylhomocysteine	0.01	2.2									0	1.343	0.93	1.648	1.843	1.311	1.299	1.278	1.232	1.265	0.938	0.897	1.012	0.769	0.796	0.829	0.871	0.702	0.627	1.506	1.487	1.362	0.72	0.959	1.041	0.974	0.864
1678	289.5	291.2	422.174	424.181	188.116	8770.13	1	1	Tier 1	AN01133001	C02155	Glycyl-Leucine	0.5	0.6									0	0.621	0.793	0.883	1.235	1.154	1.257	1.608	1.37	1.351	1.311	1.531	1.465	1.462	1.159	1.617	1.739	0.902	1.126	1.697	2.372	2.343	1.167	1.466	1.021	1.04	0.816
1686	291	292.8	351.137	353.144	117.079	8.50209e+06	1	1	Tier 1	AN00277003	C00183	Valine	0.81	1.4									0	0.904	0.832	0.891	1.174	1.047	0.857	1.04	0.907	1.128	1.1	1.157	1.408	0.833	0.631	1.076	1.364	0.889	1.077	0.991	0.932	1.156	0.9	1.262	1.135	0.937	0.934
1688	291.5	293.2	402.101	404.105	168.042	7076	1	1	Tier 1	AN00856002	C01161	3,4-Dihydroxybenzeneacetic acid	0.49	5.8									0	1.098	1.161	1.108	0.654	0.996	0.741	0.612	0.788	0.708	0.984	0.863	1.139	1.288	1.077	1.187	1.151	0.882	1.046	0.68	0.999	0.612	0.754	0.736	0.68	1.234	1.133
1691	292	293.8	346.085	348.092	112.027	3.67947e+06	1	1	Tier 1	AN00240000	C00106	Uracil	0.53	0.2									0	1.875	1.657	0.974	2.798	1.701	1.24	1.61	1.388	1.091	1.633	1.246	1.031	1.43	1.555	0.663	1.481	1.113	0.794	1.395	1.076	0.827	1.163	1.026	0.688	0.826	0.978
1716	296.1	297.9	442.143	444.15	208.085	404046	1	1	Tier 1	AN01408003	C00328	Kynurenine	0.14	1.4									0	1.183	0.9	0.622	1.333	1.09	1.788	0.962	0.658	0.705	0.895	1.186	0.934	0.986	1.357	0.994	0.636	0.957	0.948	1.852	1.6	0.976	0.865	0.766	0.953	1.099	1.161
1732	298.5	300.3	456.16	458.166	222.102	3618	1	1	Tier 1	AN01612000	HMDB0028848	Glycyl-Phenylalanine	2.51	0.7									0	0.964	1.474	1.079	0.962	0.955	1.774	1.44	1.099	1.084	1.432	1.538	2.008	1.584	1.371	0.978	2.111	1.06	1.124	1.203	2.286	2.203	1.057	0.621	0.87	0.762	0.88
1760	301.3	303	438.148	440.155	204.09	386426	1	1	Tier 1	AN01348000	C00078	Tryptophan	0.1	1.3									0	0.574	1.039	1.224	0.627	0.763	0.234	1.086	1.305	1.394	1.219	0.999	1.199	1.011	0.538	1.028	1.573	1.039	0.885	0.337	0.501	1.009	1.39	1.505	1.022	0.821	0.508
1796	306.8	308.6	371.14	373.147	274.163	3608	2	2	Tier 1	AN02323001	HMDB0028949	Lysyl-Glutamine	1.03	1.4									0	1.019	0.89	1.35	0.934	1.142	0.87	1.177	1.067	0.945	1.245	1.306	1.152	0.99	0.585	1.056	0.921	1.077	0.899	1.402	1.939	1.294	1.372	1.109	1.033	0.796	0.825
1823	311.7	313.5	401.116	403.123	167.058	91484	1	1	Tier 1	AN00842000	C00250	Pyridoxal	0.12	0.2									0	0.447	0.457	0.465	0.206	0.452	0.571	0.263	0.344	0.259	1.338	1.805	1.072	0.847	0.954	0.726	1.036	1.786	2.407	0.292	0.237	0.318	0.456	0.349	0.272	0.891	0.592
1910	323.4	325.2	363.137	365.144	129.079	299096	1	1	Tier 1	AN00385000	C00408	Pipecolic acid	0.39	1.9									0	0.586	0.682	0.636	1.072	1.042	1.112	0.646	0.672	0.644	0.586	0.521	0.546	0.796	0.773	0.716	0.394	0.378	0.411	0.718	0.779	0.772	0.77	0.76	0.688	0.487	0.475
1924	326.8	328.7	399.137	401.144	165.079	2.75766e+06	1	1	Tier 1	AN00814000	C00079	Phenylalanine	0.26	0.3									0	0.958	0.98	0.945	1.052	0.935	0.825	1.102	1.031	1.1	1.063	1.09	1.269	0.922	0.736	1.037	1.689	1.311	1.296	1.055	0.983	1.155	1.155	1.388	1.144	0.882	0.904
1945	329	330.8	364.625	366.632	261.133	20819	2	2	Tier 1	AN02121003	HMDB0028947	Lysyl-Aspartate	0.44	0.8									0	0.721	0.856	0.783	0.64	0.834	0.768	0.888	0.889	1.116	0.866	0.997	1.042	0.904	0.762	1.302	0.973	0.699	0.853	0.962	0.887	1.123	0.863	0.958	0.73	0.916	0.75
1961	330.5	332.4	371.632	373.639	275.148	7948.99	2	2	Tier 1	AN02339002	HMDB0028950	Lysyl-Glutamate	0.33	0.5									0	1.443	1.055	1.053	1.287	1.046	1.003	1.033	0.965	0.981	1.002	1.203	1.204	0.934	1.054	0.952	0.937	0.996	1.316	1.259	1.142	1.023	0.764	0.709	0.888	0.864	1.07
1979	334.1	335.9	365.153	367.159	131.094	6.7763e+06	1	1	Tier 1	AN00410000	C00123	Leucine	0.87	0.9									0	0.944	0.74	0.857	1.097	0.965	0.699	1.254	1.08	1.298	1.18	1.252	1.598	0.905	0.647	1.184	1.571	0.9	1.133	1.142	1.004	1.275	0.889	1.477	1.301	0.932	0.984
2043	344.9	346.2	315.108	317.115	162.1	59130.9	2	2	Tier 1	AN00774001	C16741	5-Hydroxylysine	0.33	0.6									0	0.998	1.14	1.135	0.772	0.843	0.812	1.124	1.146	0.964	0.935	0.982	1.103	0.804	0.605	0.987	1.306	1.033	0.919	0.84	0.858	1.125	1.139	1.314	1.189	0.939	0.921
2050	345.7	347	416.116	418.123	182.058	35311.6	1	1	Tier 1	AN01052008	C03672	Hydroxyphenyllactici acid	0.43	1.3									0	0.835	0.979	1.136	1.421	1.112	1.32	0.88	1.22	0.925	0.948	0.912	0.732	1.028	1.149	1.307	0.743	0.73	0.771	0.774	0.834	0.944	1.202	1.241	1.08	0.744	0.883
2055	346.3	347.6	357.635	359.642	247.154	4912	2	2	Tier 1	AN01927000	HMDB0028961	Lysyl-Threonine	0.55	1.9									0	0.644	0.891	0.942	0.966	1.046	0.944	1.761	1.012	0.729	0.767	0.943	0.966	0.767	1.442	1.082	0.692	1.02	0.62	1.384	2.439	3.274	0.974	1.132	0.641	0.646	0.611
2074	350.4	351.5	462.205	464.212	228.147	7714.58	1	1	Tier 1	AN01688003		Prolyl-Leucine	0.54	1.3									0	1.4	1.296	1.072	1.403	1.349	1.282	1.4	1.032	1.248	1.155	1.474	1.492	0.986	1.267	0.872	1.296	1.326	1.021	1.312	1.52	1.825	0.934	1.265	1.149	0.873	0.987
2080	350.7	351.8	354.07	356.077	240.024	75679.4	2	2	Tier 1	AN01818000	C00491	Cystine	0.38	0.5									0	1.485	1.462	1.411	0.732	1.368	1.304	1.055	0.973	0.805	0.911	1.193	0.608	1.207	1.325	0.551	0.848	1.052	0.813	0.935	0.525	0.473	2.129	1.086	0.537	0.62	0.906
2084	351.7	352.9	425.117	427.124	191.058	10689.7	1	1	Tier 1	AN01180000	C05635	5-Hydroxyindoleacetic acid	0.32	2.9									0	1.464	1.107	1.331	1.107	1.404	0.888	0.699	0.681	0.878	1.218	0.783	0.99	1.054	0.963	1.133	0.774	1.117	1.282	0.618	0.638	0.961	1.158	1.016	1.121	0.989	1.057
2094	353.4	354.7	504.155	506.161	270.096	12110.3	1	1	Tier 1	AN02254001	HMDB0028881	Histidinyl-Aspartate	0.01	2.1									0	1.12	1.051	1.1	0.831	0.864	1.059	0.9	0.932	1.203	0.911	1.07	1.031	0.982	0.993	1.004	1.07	0.937	1.063	0.999	1.094	1.348	1.011	1.098	0.805	0.978	1.066
2149	362.6	364.4	403.143	405.148	169.084	3182	1	1	Tier 1	AN00877000	HMDB0000479	3-Methylhistidine	2.08	2.8									0.08	1.7	2.415	1.345	0.596	0.439	0.582	0.745	0.825	0.641	1.417	1.33	1.114	0.414	0.522	0.644	0.275	0.378	0.574	1.141	1.621	1.555	1.092	0.728	0.696	1.189	1.029
2160	364.8	366.8	496.19	498.197	262.132	4485.53	1	1	Tier 1	AN02141001	HMDB0011179	Prolyl-Phenylalanine	0.58	3									0	1.897	1.887	1.475	1.785	1.184	1.766	1.542	1.31	1.452	1.3	1.314	1.18	1.057	1.433	0.957	1.481	1.913	1.285	1.651	1.334	1.576	1.11	1.044	1.117	0.915	1.196
2184	370.7	372.7	335.166	337.173	202.215	45764.5	2	2	Tier 1	AN01329000	C00750	Spermine	0.68	1.8									0	0.664	0.745	0.749	1.232	0.637	0.842	0.317	0.424	0.381	0.79	0.631	0.666	0.382	0.386	0.676	0.408	0.816	0.987	0.536	0.467	0.588	0.944	0.346	0.788	0.777	0.714
2206	372.4	374.4	414.123	416.13	180.065	61995.8	1	1	Tier 1	AN01025002	C07130	Theophylline	0.26	0.3									0.03	0.836	1.036	1.09	1.399	1.4	1.363	2.366	2.519	2.557	0.053	0.048	0.043	1.79	1.694	1.765	0.842	0.881	0.923	0.621	0.654	0.607	0.767	0.635	0.588	1.381	1.362
2216	374.7	376.7	480.159	482.165	246.1	5156.53	1	1	Tier 1	AN01902001	HMDB0028726	Asparaginyl-Asparagine	8.28	8.5									0	0.765	1.375	0.681	0.641	0.914	0.27	1.191	1.223	0.996	1.231	1.183	1.16	0.936	0.75	0.869	1.322	1.273	1.134	0.457	0.684	1.086	1.612	0.818	0.976	1.149	0.508
2229	376.1	378	342.63	344.636	217.142	3562.78	2	2	Tier 1	AN01534000	HMDB0028692	Alanyl-Lysine	0.28	1.3									0	0.881	1.165	1.387	1.014	1.095	1.198	1.996	1.033	1.205	1.184	1.357	1.676	1.333	0.863	1.314	1.66	0.921	0.738	1.518	1.893	1.909	0.857	1.243	0.874	0.967	0.859
2253	380	382	416.116	418.123	182.058	15672.5	1	1	Tier 1	AN01052009	C05582	Homovanillic acid	0.03	0.4									0	0.832	1.214	0.979	0.822	0.905	0.702	1.063	0.945	0.945	0.985	0.957	0.912	0.934	0.915	0.827	0.773	0.92	0.757	0.704	0.778	0.873	1.246	1.133	0.981	0.681	0.7
2332	392.3	394.4	599.199	603.213	132.09	5424.45	1	2	Tier 1	AN00423000	C00077	Ornithine	0.12	5									0	0.887	0.753	0.8	1.218	0.74	0.822	1.615	1.411	1.707	0.951	0.953	1.258	0.802	0.719	1.074	1.125	0.726	0.945	0.961	1.038	1.303	1.434	1.652	1.519	0.669	0.779
2359	397.4	399.6	355.638	357.644	243.159	4604.94	2	2	Tier 1	AN01861000	HMDB0028959	Lysyl-Proline	0.79	2.9									0	1.575	1.238	1.007	0.946	0.788	0.655	1.344	1.024	1.113	0.818	1.1	1.466	1.009	0.859	1.289	1.577	1.285	0.998	1.177	1.698	1.903	1.016	1.172	1.346	1.034	0.919
2368	399.2	401.3	372.09	374.096	138.032	243493	1	1	Tier 1	AN00477004	C00156	4-Hydroxybenzoic acid	0.18	0.1									0	0.924	1.196	0.684	0.899	0.835	0.929	0.862	1.031	0.84	0.939	0.946	0.837	0.986	1.081	0.981	1.252	1.464	1.112	0.918	1.007	0.742	1.026	0.819	0.824	0.847	0.684
2391	402.3	404.4	347.112	349.118	226.107	25643	2	2	Tier 1	AN01660002	HMDB0028878	Histidinyl-Alanine	0.05	2.5									0	0.477	0.783	0.291	0.419	0.678	0.797	1.846	1.665	1.294	0.874	0.934	1.111	0.757	0.758	1.086	1.103	0.846	0.864	0.921	1.076	1.396	1.532	1.517	1.623	0.879	0.745
2397	402.8	405	307.111	309.118	146.106	4.31897e+06	2	2	Tier 1	AN00578000	C00047	Lysine	0.01	1.7									0	1.022	0.76	0.908	0.913	0.75	0.657	1.109	0.92	1.163	0.942	1.052	1.493	0.78	0.626	1.161	1.307	0.705	0.87	1.095	1.014	1.65	0.847	1.483	1.292	0.924	1.136
2408	404.1	406.3	367.607	369.613	267.097	4.35585e+06	2	2	Tier 1	AN02208001	C00330	Deoxyguanosine	0.55	8.3									0	0.218	0.563	0.807	0.093	0.821	0.261	0.636	0.529	0.909	1.157	0.766	0.972	1.085	0.508	1.223	0.883	0.712	1.05	0.367	0.77	1.038	0.448	0.686	1.097	1.211	0.599
2415	405.2	407.3	387.101	389.107	153.042	18178.5	1	1	Tier 1	AN00657006	C00632	3-Hydroxyanthranilic acid	0.62	3.1									0	0.77	0.814	0.897	0.491	0.377	0.762	0.826	1.141	0.842	0.352	0.343	0.726	0.676	0.598	1.367	0.829	0.761	0.848	0.466	0.325	0.79	1.74	1.261	0.694	1.319	0.919
2416	405.2	407.4	400.121	402.128	166.063	5584.12	1	1	Tier 1	BM00823005	C01744	Desaminotyrosine/3-(3-Hydroxyphenyl)propionic Acid	0.33	1.1									0.02	1.207	1.145	1.505	2.579	2.32	2.056	0.787	0.837	0.925	0.573	0.286	0.353	0.672	1.199	0.718	0.214	0.1773	0.145	0.509	0.77	0.619	0.239	0.356	0.157	0.592	0.507
2472	413.2	415.4	355.637	357.644	243.158	4765.89	2	2	Tier 1	AN01861001	HMDB0029022	Prolyl-Lysine	0.13	0.3									0	1.001	1.103	1.023	1.049	1.246	0.993	1.288	1.286	1.391	1.515	1.303	1.48	1.06	0.766	0.932	1.006	1.287	1.308	1.521	1.998	1.539	0.792	1.543	1.155	0.981	1.091
2562	423.8	426.1	389.128	391.134	155.07	1.37295e+06	1	1	Tier 1	AN00684000	HMDB0000177	Histidine	0.08	0.2									0	0.865	1.007	0.771	0.784	0.809	0.856	1.033	0.999	1.074	0.919	0.963	1.011	0.926	0.905	0.993	1.114	1.02	0.953	1.009	1.037	1.221	1.281	1.312	1.146	1.077	1.008
2592	428.8	431.1	393.184	395.191	159.126	5456.57	1	1	Tier 1	AN00726001	HMDB0000991	2-Aminooctanoic acid	0.37	1.4									0	0.408	0.579	0.515	0.471	0.448	0.38	1.322	1.086	1.096	1.299	1.205	1.455	0.868	0.696	0.951	0.97	0.749	0.763	1.21	1.064	1.365	0.786	1.219	0.809	0.494	0.909
2693	449.7	451.9	541.194	545.207	74.0844	9048.81	1	2	Tier 1	AN00074000	C00986	1,3-Diaminopropane	0.04	0.9									0	0.738	0.911	0.661	0.979	0.546	0.744	0.628	0.783	0.684	0.766	0.754	1.085	0.695	0.813	0.871	0.873	0.826	1.049	0.809	0.896	1.086	0.886	0.672	1.015	0.794	1.042
2728	455	457.1	522.231	524.238	288.173	213898	1	1	Tier 1	AN02530000	C05141	Estriol	0.39	0.9									0	0.7	0.686	0.729	1.116	1.262	1.441	0.611	0.654	0.725	0.828	0.934	0.943	0.663	0.785	0.807	0.733	0.885	0.907	0.9	0.992	0.868	1.081	0.7	0.893	0.747	0.547
2758	462.6	464.8	278.108	280.115	88.0999	263326	2	2	Tier 1	AN00122000	C00134	1,4-diaminobutane	0.23	1.4									0	0.487	0.393	0.158	0.431	0.391	0.958	1.003	1.055	0.766	0.895	1.208	1.381	0.818	0.475	1.488	1.43	0.834	0.812	0.674	0.805	1.23	0.665	0.825	0.653	1.043	0.585
2767	464.9	467.2	356.095	358.102	122.037	474176	1	1	Tier 1	BM00311001	C00633	4-Hydroxybenzaldehyde/3-Hydroxybenzaldehyde	0.3	3									0	0.938	0.927	0.786	0.869	0.904	0.822	0.857	0.95	0.855	0.996	0.975	0.901	0.859	0.849	0.872	1.197	1.189	1.157	0.968	0.983	0.891	0.867	0.883	0.854	0.884	0.801
2871	484.4	487	318.073	320.079	168.029	335593	2	2	Tier 1	AN00855000	C00366	Urinc acid	0.61	0.1									0	1.121	1.358	1.517	1.134	1.228	1.362	1.195	1.132	1.259	0.655	0.729	0.693	0.978	1.095	0.924	0.594	0.974	0.627	0.342	0.437	0.578	2.102	1.449	1.176	1.413	0.892
2883	486.2	488.7	324.595	326.602	181.074	1.33239e+06	2	2	Tier 1	AN01037004	C00082	Tyrosine	0.22	0.8									0	1.048	0.856	0.937	1.025	0.907	0.827	1.177	0.998	1.259	0.834	0.9	1.125	0.837	0.829	1.063	1.53	1.06	1.192	1.002	0.892	1.168	0.937	1.29	1.105	0.996	1.018
2938	496.8	499.2	345.138	347.144	111.079	77449.6	1	1	Tier 1	AN00235000	C00388	Histamine	0.66	1.8									0	0.272	0.476	0.839	1.072	2.465	1.905	0.213	0.282	0.287	0.401	0.509	0.297	0.709	0.294	0.402	0.253	0.174	0.205	2.247	2.586	1.506	1.432	1.362	0.833	0.509	0.346
3044	526.2	528.3	309.583	311.59	151.049	21224.3	2	2	Tier 1	AN00636000	C00242	Guanine	0.12	1.4									0	0.206	0.14	3.293	0.495	1.983	0.131	0.106	0.124	0.069	0.244	0.17	2.797	0.158	0.226	0.252	0.144	0.146	0.116	0.268	0.127	0.513	0.307	0.698	0.2	0.15	0.19
3082	534.9	536.9	635.15	639.163	168.041	4410.27	1	2	Tier 1	AN00856000	C00544	Homogentisic acid	2.54	1.8									0	0.969	0.98	1.306	0.726	1.157	0.891	0.7	0.834	0.821	0.892	0.994	1.228	1.149	1.027	1.118	1.401	1.06	1.075	0.922	0.944	0.601	0.772	1.004	0.838	1.173	1.314
A-T77	77	76.9	722.163	724.168	488.107	7687	1	1	Tier 1	AN04571000	C00307	Cdp-Choline	4.14	2.9									0.07	0.489	0.535	0.455	0.4023	0.575	0.645	0.74	0.703	0.94	0.4512	0.876	0.808	0.784	0.4012	0.74	0.788	0.728	0.671	0.833	0.599	0.904	0.534	0.669	0.72	0.825	0.628
A-T98	78	77.9	449.114	451.121	215.056	3722268	1	1	Tier 1	AN01009004	C02262	D-(+)-Galactosamine	0.83	8.4									0	0.706	0.818	0.528	0.502	0.762	1.045	1.175	1.329	1.314	0.386	0.575	0.61	0.647	0.578	1.004	0.73	0.996	1.35	0.718	0.601	0.56	0.45	0.64	0.771	1.313	0.882
A-T193	109	110.2	423.133	425.139	189.075	4245	1	1	Tier 1	AN01146000	HMDB0028731	Asparaginyl-Glycine	0.09	0.5									0.21	0.6718	1.153	0.642	0.839	1.058	1.332	1.082	1.082	1.053	0.781	0.895	1.243	1.06	0.99	1.3	0.971	1.186	0.801	0.8049	0.83	0.803	0.862	0.7446	0.7428	0.994	0.7207
A-T253	118.1	119.1	468.144	470.15	234.085	32401	1	1	Tier 1	AN01757006	HMDB0029038	Serylglutamic Acid	0.42	1.4									0	0.769	0.764	0.68	0.726	0.872	0.891	0.973	0.961	0.988	1.013	0.98	1.011	0.902	0.92	1.111	0.92	0.824	0.844	0.874	1.29	1.344	0.819	0.82	0.737	0.992	0.724
A-T258	121.7	122.7	365.127	367.133	131.07	218535	1	1	Tier 1	AN00407000	C00300	Creatine	0.58	1.5									0	0.903	1.089	1.582	0.733	0.78	0.745	0.731	0.992	0.84	0.761	0.665	0.784	1.105	1.104	0.703	0.629	0.654	0.71	0.695	0.86	0.817	1.401	1.514	1.103	0.732	0.979
A-T275	122.8	123.8	423.133	425.14	189.075	8478	1	1	Tier 1	AN01146001	HMDB0028836	Glycyl-Asparagine	0.97	0.2									0	1.246	1.211	0.83	1.075	0.839	1.491	0.826	0.61	0.786	1	1.311	1.218	0.822	1.479	0.896	0.843	1.237	1.03	1.162	1.104	0.855	0.78	0.603	0.607	0.842	1.134
A-T279	123.1	124.1	437.148	439.154	203.091	4897	1	1	Tier 1	AN01334003	HMDB0028839	Glycyl-Glutamine	0.88	0.7									0.04	0.809	0.764	0.604	0.952	0.927	0.971	1.273	0.894	1.075	1.084	0.995	0.95	1.238	1.211	1.362	1.004	0.934	0.749	1.02	1.294	1.131	0.868	0.818	0.81	1.257	0.951
A-T292	125.8	126.7	380.127	382.134	146.069	18594096	1	1	Tier 1	AN00574000	C00064	Glutamine	1.14	0.7									0	0.833	0.897	0.849	0.84	0.96	1	1.131	1.138	1.165	0.922	0.883	0.932	0.977	0.924	1.049	0.986	0.844	0.9	0.9	1.001	1.12	1.167	1.154	1.094	1	0.915
A-T322	127.3	128.2	482.159	484.165	248.101	10593	1	1	Tier 1	AN01936001	HMDB0029060	Threoninyl-Glutamate	1.87	5.3									0	0.968	1.084	1.12	0.874	1	0.8	1.051	1.197	1.075	1.035	0.834	0.888	1.009	0.83	0.943	0.69	0.664	0.692	0.87	1.314	1.28	1.078	1.138	0.95	0.866	0.91
A-T291	128	128.9	468.143	470.15	234.085	3946	1	1	Tier 1	AN01757007	HMDB0029057	Threoninyl-Aspartate	0.54	1.5									0.09	0.851	0.892	0.93	1.06	0.913	1.027	0.989	0.997	0.7855	0.85	0.907	0.977	0.899	1.071	1.231	0.944	1.179	0.902	0.935	1.052	0.925	0.7877	0.892	0.862	1.086	0.7773
A-T336	134.5	135.3	396.122	398.128	162.064	11118	1	1	Tier 1	AN00770000	HMDB0028850	Glycyl-Serine	1.11	0.8									0	1.425	1.028	0.868	1.73	1.138	1.52	1.018	0.855	0.846	0.97	1.138	1.039	0.897	1.595	0.84	0.985	1.317	1.113	1.437	0.962	0.682	0.762	0.776	0.764	0.881	1.18
A-T355	135.5	136.3	482.159	484.165	248.101	3571	1	1	Tier 1	AN01936000	HMDB0028829	Glutamylthreonine	0.76	2.5									0.41	0.93	0.972	0.81	1.242	1.138	1.194	1.043	1.236	1.077	0.9634	1.246	0.8703	0.934	1.15	0.9652	0.8695	0.915	0.9151	1.31	1.948	1.173	0.8671	0.8839	0.8818	0.894	0.749
A-T387	144.1	144.7	410.138	412.144	176.08	6794	1	1	Tier 1	AN00972003	HMDB0029061	Threoninyl-Glycine	0.14	0.2									0.08	0.658	1.119	0.83	1.064	1.239	1.181	1.255	0.82	1.139	0.5505	0.5279	1.175	1.368	1.455	1	1.43	1.2	0.81	1.61	1.902	0.5447	1.248	0.91	0.867	1.017	0.579
A-T419	150.2	150.8	337.158	339.164	104.108	15964271	1	1	Tier 1	AN00191000	C00114	Choline	3.71	2.2									0	0.966	0.985	0.935	1.02	1.251	1.01	1.14	1.071	1.07	1.084	0.944	0.923	0.934	0.892	0.847	1.13	1.122	1.31	1.326	1.393	1.226	0.999	1.029	1.067	1.02	0.95
A-T424	156.9	157.5	438.131	440.139	204.075	3707	1	1	Tier 1	AN01346002	HMDB0028683	Alanyl-Aspartic Acid	3.67	8.8									0.17	0.792	0.749	0.7694	0.879	0.8842	0.93	1.139	1.274	1.078	1.303	1.119	1.224	1.089	0.926	1.118	1.238	1.09	1.042	1.131	1.148	0.9177	0.8347	1.016	0.8489	1.193	0.93
A-T484	161.2	161.7	491.159	493.168	257.101	5385	1	1	Tier 1	AN02059000	HMDB0000982	5-Methylcytidine	1.21	3.2									0.09	1.305	1.047	0.862	1.325	1.172	1.279	1.006	1.136	0.981	0.865	0.979	0.5962	1.089	1.207	1.074	0.939	1.291	0.95	1.03	0.96	0.959	1.083	0.6055	0.856	0.908	0.84
A-T530	168.5	168.7	380.128	382.133	146.069	23086	1	1	Tier 1	AN00574007	HMDB0006899	Alanyl-Glycine	0.63	1.8									0	0.655	0.799	0.73	0.834	0.935	1.065	1.169	1.039	0.932	0.898	0.94	0.918	1.01	0.936	0.896	0.881	0.915	0.902	0.964	1.591	1.412	0.91	0.942	0.8	0.923	0.791
A-T586	183.7	184.1	464.148	466.156	230.09	34122	1	1	Tier 1	AN01708000	HMDB0028761	Aspartyl-Proline	1.44	7.3									0	1.374	1.664	1.556	0.993	0.901	0.888	0.759	0.664	0.662	0.993	1.025	1.199	0.638	0.93	0.936	0.649	0.59	0.708	0.629	0.819	0.7	1.055	0.75	0.873	0.639	0.603
A-T726	193.5	194.3	464.149	466.156	230.09	83043	1	1	Tier 1	AN01708001	HMDB0029013	Prolyl-Aspartate	0.84	1.5									0	1.226	0.863	0.75	0.823	1.06	1.124	1.064	1.141	1.09	0.983	1.159	1.029	1.099	1.106	1.07	0.947	1.13	0.885	1.128	1.076	0.983	1.032	0.824	0.753	0.986	0.868
A-T744	197	197.9	479.195	481.201	245.138	4879	1	1	Tier 1	AN01890002	HMDB0028810	Glutaminyl-Valine	3.16	0.1									0.12	0.5867	0.834	0.993	1.235	1.255	1	0.769	0.7035	0.6361	1.105	0.694	0.6403	0.86	0.904	1.02	0.866	0.5912	0.814	0.703	1.009	0.85	0.999	0.6503	0.953	0.663	0.6295
A-T809	207.8	208.8	364.167	366.175	130.111	28438	1	1	Tier 1	AN00400000	C02714	N-Acetylputrescine	4.72	0.1									0	0.58	0.871	0.695	0.872	1.057	1.009	1.241	1.327	1.167	1.187	1.179	1.05	1.001	0.702	1.253	1.083	0.838	0.891	1.274	1.314	1.482	1.104	1.184	1.021	0.96	0.941
A-T842	214.9	216.1	381.11	383.118	147.053	9584	1	1	Tier 1	AN00583002	C00979	O-Acetyl-L-serine	3.53	3.6									0.01	0.936	0.72	1.06	1.038	1.164	1.083	1.005	1.5	1.265	1.093	1.283	1.1	1.139	1.006	1.261	1.112	0.825	0.941	1.02	1.112	1.297	1.232	1.134	1.024	0.966	1
A-T1190	255.6	257.1	337.121	339.128	103.063	778876	1	1	Tier 1	AN00189001	C05145	3-Aminoisobutanoic acid	4	5.2									0	0.485	0.564	0.517	0.56	0.566	0.526	0.679	0.673	0.717	2.22	2.16	2.449	0.808	0.644	0.911	0.695	0.53	0.579	0.666	0.683	0.764	1.069	1.14	0.976	0.773	0.785
A-T1383	273.2	274.8	365.153	367.159	131.095	7295	1	1	Tier 1	BM00410006	C02378	Aminocaproic Acid	2.55	0									0	1.208	1.149	1.113	1.102	1.211	0.862	1.058	1.129	1.53	1.212	1.103	1.457	1.252	0.92	1.042	1.64	0.809	1.014	0.871	1.098	1.207	1.428	1.815	1.144	0.995	1.262
A-T1441	280.4	282.1	343.108	345.115	109.053	53867	1	1	Tier 1	BM00219000	C02372	4-Aminophenol	7.78	0									0	0.747	0.989	0.638	0.805	0.839	0.878	1.284	1.348	1.161	1.08	0.941	1.001	0.894	0.863	0.864	0.756	0.901	0.782	0.785	0.907	0.911	1.67	1.189	1.156	0.67	0.571
A-T1492	284.9	286.8	360.101	362.108	126.043	19470	1	1	Tier 1	AN00345002	C02835	Imidazoleacetic Acid	0.06	0.3									0	0.753	1.187	2.089	1.227	1.155	0.772	0.726	0.903	0.782	0.706	0.785	0.66	0.873	1.624	0.668	0.681	0.803	0.767	2.202	0.901	0.694	0.758	0.83	1.026	0.772	0.89
A-T1501	287.5	289.4	383.11	385.116	149.051	1120876	1	1	Tier 1	AN00608000	C00073	Methionine	0.7	0.7									0	1.013	0.901	0.85	1.044	0.898	0.98	0.871	0.99	0.954	0.911	0.911	1.377	0.928	0.768	0.96	0.873	0.948	0.977	0.962	0.848	1.12	1.067	0.97	1.015	0.918	0.947
A-T1630	306.2	308.1	373.086	375.093	139.027	20881	1	1	Tier 1	AN00487003	C01020	6-Hydroxynicotinic Acid	1.79	0.2									0	0.602	1.006	0.622	0.33	0.746	0.834	1.044	0.945	0.872	0.858	0.96	0.892	1.229	1.061	1.08	1.056	0.997	1.093	0.808	0.87	1.107	1.367	0.972	0.83	1.162	0.697
A-T1806	329.1	331	372.102	374.108	138.043	10222	1	1	Tier 1	AN00478002	C00785	Urocanic acid	1.31	0.6									0	1.301	1.407	1.67	3.592	1.009	0.882	1.15	1.28	0.68	2.088	1.2	0.768	0.88	1.59	0.648	0.722	1.305	0.779	0.882	1.704	0.77	1.368	1.284	4.607	0.778	0.945
A-T1809	330.1	332	360.101	362.108	126.043	21942	1	1	Tier 1	AN00345001	C00178	Thymine	1.51	1.2									0	1.311	1.472	0.66	5.043	2.17	0.96	1.6	1.362	1.144	2.009	0.772	0.66	1.431	1.287	0.496	1.383	0.824	0.648	0.816	0.5	0.529	1.456	0.889	0.505	0.679	1.003
A-T1826	331.2	333.1	365.153	367.159	131.095	3412348	1	1	Tier 1	AN00410002	C00407	Isoleucine	0.75	0.2									0.01	0.943	0.669	0.873	1.096	0.931	0.62	1.243	0.995	1.321	1.137	1.224	1.628	0.891	0.576	1.281	1.628	0.8	1.128	0.3548	1.007	1.351	0.822	1.647	1.48	0.86	0.97
A-T1871	336.9	338.6	364.625	366.631	261.132	5168	2	2	Tier 1	AN02121002	HMDB0028758	Aspartyl-Lysine	0.09	1.4									0.09	0.765	0.5862	0.792	0.651	0.6402	0.6137	1.072	0.956	1.286	0.923	0.979	0.6067	0.83	0.5972	1.475	1.052	0.5601	0.789	0.753	0.689	1.419	0.655	0.924	0.763	0.891	0.832
A-T1897	337.5	339.2	350.627	352.634	233.138	4909	2	2	Tier 1	AN01744001	HMDB0029044	Seryl-Lysine	1.57	0.8									0.19	0.5818	0.88	0.959	0.918	1.019	0.91	1.646	0.84	1.05	0.919	0.8	1.192	1.209	0.625	1.119	1.304	0.5862	0.706	1.253	3.513	2.728	0.6325	0.907	0.6433	0.857	0.6242
A-T1902	341.6	343.1	363.099	365.107	258.079	6506	2	2	Tier 1	AN02070001	HMDB0028882	Histidinyl-Cysteine	6.08	2.8									0.21	0.888	0.901	1.335	0.761	1.188	1.374	0.7581	0.942	0.731	1.274	1.447	0.7358	1.196	0.852	0.816	0.95	1.098	0.7737	0.8078	1.393	1.121	0.733	0.7473	0.7455	1.72	1.083
A-T2112	365	367.2	496.19	498.197	262.135	4400	1	1	Tier 1	AN02142002	HMDB0028976	Methionyl-Isoleucine	7.56	0.9									0.26	1.952	1.933	1.438	1.816	1.192	1.772	1.566	1.311	1.475	1.457	1.29	1.248	1.058	1.371	0.94	1.44	2.05	1.267	1.609	1.316	1.545	1.059	1.065	1.209	0.917	1.255
A-T2125	370.6	372.6	335.166	337.172	202.216	47343	2	2	Tier 1	AN01299000	HMDB0013076	Spermine	2.21	4.4									0.01	0.574	0.74	0.735	1.262	0.608	0.8	0.269	0.401	0.352	0.797	0.612	0.66	0.39	0.358	0.64	0.45	0.718	0.999	0.51	0.479	0.575	0.984	0.335	0.843	0.768	0.704
A-T2271	386.1	388	386.106	388.111	152.047	102126	1	1	Tier 1	AN00647002	C00642	4-Hydroxyphenylacetic Acid	0.15	0.4									0	0.789	0.847	0.79	0.836	0.871	0.771	0.663	0.676	0.759	0.67	0.682	0.752	0.734	0.725	0.77	1.27	1.189	1.322	0.676	0.76	0.81	1.447	1.467	1.28	0.889	0.717
A-T2335	399.9	402	327.116	329.123	93.0578	9657	1	1	Tier 1	BM00139000	C00292	Aniline	0.95	2.1									0	0.729	1.048	0.898	0.906	0.921	0.838	0.806	0.904	0.879	1.1	0.76	0.832	0.784	0.707	0.8	0.759	0.725	0.786	0.935	1.017	0.81	1.037	0.912	1.016	0.932	1.005
A-T2433	412.5	414.7	389.115	391.124	310.116	6101	2	2	Tier 1	AN02849002	HMDB0029104	Tyrosyl-Glutamate	1.75	2.5									0	1.902	1.813	1.737	1.976	1.994	1.21	1.586	1.763	1.685	1.279	1.519	1.468	1.39	1.57	1.353	2.111	1.988	1.535	1.702	1.51	1.58	1.775	1.769	1.54	1.522	1.576
A-T2804	485.8	488.1	358.11	360.115	124.052	6179	1	1	Tier 1	BM00326004	C01502	Guaiacol	2.13	1.3									0.01	0.604	0.835	0.48	0.475	0.608	0.61	0.638	0.767	0.732	0.931	0.5294	0.56	0.693	0.606	0.72	0.723	0.6	0.615	0.499	0.46	0.81	1.191	1.001	0.71	0.56	0.42
A-T2884	501	503.2	328.1	330.106	94.0419	365417	1	1	Tier 1	AN00145000	C00146	Phenol	0.58	0.1									0	0.961	1.098	1.096	0.954	0.96	0.96	0.883	1.017	0.959	1.055	0.911	1.015	0.924	0.989	0.905	1.019	0.97	0.99	0.876	0.995	1.1	1.254	1.158	1.058	0.934	1.024
111	78	77.9	449.114	451.121	215.056	3.73549e+06	1	1	Tier 2						AN01496000	C01233	sn-Glycero-3-phosphoethanolamine	0.21	40.2				0	0.715	0.832	0.53	0.506	0.768	1.047	1.176	1.313	1.299	0.396	0.584	0.624	0.667	0.58	1.008	0.748	0.996	1.345	0.729	0.613	0.569	0.464	0.655	0.787	1.316	0.883
113	78.3	78.2	581.121	583.127	347.063	6355.46	1	1	Tier 2						AN03357000	C00020	AMP	0.05	26.6				0	0.956	0.782	0.464	0.534	0.638	0.568	6.251	1.689	7.379	2.366	1.047	3.31	0.83	0.902	1.556	6.562	0.651	0.601	0.402	0.758	0.805	7.519	9.173	6.857	1.115	0.916
128	83.1	83	491.171	493.177	257.113	4999.13	1	1	Tier 2						AN02062001	C15522	4a-Hydroxytetrahydrobiopterin	0.22	60.7				0.01	0.321	0.646	0.689	0.211	0.741	0.454	0.631	0.563	0.795	0.977	0.804	0.784	1.388	0.719	1.183	0.846	0.867	1.017	0.468	0.731	0.906	0.489	0.672	0.843	1.085	0.631
130	83.9	83.8	403.063	405.069	169.004	101864	1	1	Tier 2						AN00868000	C00506	L-Cysteic acid	0.26	11.1				0	1.115	1.345	0.932	1.039	1.18	0.966	1.622	1.351	1.304	1.384	1.139	1.061	1.111	0.993	0.928	1.492	0.95	0.843	1.112	0.997	1.082	1.31	1.303	0.768	0.776	1.116
136	86.5	86.4	537.212	539.219	303.154	5401.16	1	1	Tier 2						AN02758000		Arginyl-Glutamic acid	0.67	9.6				0	1.177	1.692	1.282	1.089	1.14	0.92	1.343	1.204	1.311	1.558	1.114	1.12	1.055	0.871	0.819	0.979	1.143	1.032	0.982	0.923	0.77	2.034	1.236	1.081	0.833	0.858
138	87.2	87.2	366.148	368.155	132.09	4664	1	1	Tier 2						AN00423000	C00077	Isomer 1 of Ornithine	0.18	65.5				0.03	0.647	0.924	0.785	1.351	0.559	0.636	0.649	0.782	0.92	0.722	0.592	0.615	0.406	0.514	0.757	0.659	0.504	0.655	0.501	0.496	0.665	0.833	0.984	1.06	0.488	0.419
153	91.2	91.9	495.089	497.096	261.031	8102.05	1	1	Tier 2						AN02113000		L-Tyrosine O-sulfate	0.03	67.5				0	0.944	0.796	0.984	1.156	1.238	1.121	1.123	1.177	1.262	0.876	0.936	1.012	0.915	1.031	0.86	1.158	0.941	0.964	1.114	1.009	1.214	0.995	0.962	0.874	1.012	0.98
165	92.9	93.8	569.191	571.198	335.133	127245	1	1	Tier 2						AN03174000	C04540	Aspartylglycosamine	0.33	30.1				0	0.8	0.818	0.89	0.623	0.919	0.866	0.909	0.845	1.039	0.825	0.906	0.881	1.004	0.918	1.064	0.924	0.936	0.991	0.893	0.909	0.959	0.892	0.869	0.859	1.042	0.984
184	96.7	98	524.181	526.187	290.123	97438.4	1	1	Tier 2						AN02555000	C03406	N-(L-Arginino)succinic acid	0.1	35.9				0	0.229	0.234	0.166	0.242	0.488	0.41	1.738	1.388	1.73	1.33	0.81	1.479	1.303	0.664	2.38	0.484	0.422	0.745	0.809	1.052	1.11	2.408	2.603	2.329	0.95	0.609
198	100	101.3	501.154	503.16	267.095	72484.1	1	1	Tier 2						AN02207000	C06469	Neuraminic acid	0.09	44.4				0	0.958	1.025	1.024	0.763	1.055	1.18	1.108	1.057	1.095	0.832	0.796	0.843	1.145	0.992	1.442	0.871	0.804	0.812	1.057	1.172	1.215	0.958	0.863	0.935	0.876	0.788
200	100.5	101.9	531.104	533.11	297.046	5293.6	1	1	Tier 2						AN02654000		Isomer 1 of L-Cysteinylglycine disulfide	0.98	27.8				0.05	1.008	0.505	0.2144	0.791	0.875	1.281	0.765	0.753	0.727	0.861	1.28	1.003	1.204	1.803	0.97	0.9	1.276	0.907	1.245	0.935	0.675	1.224	0.776	0.646	0.822	1.198
204	101.5	102.9	339.101	341.107	105.043	8041.88	1	1	Tier 2						AN00202000	C00065	Isomer 1 of Serine	0.31	45.4				0	1.034	0.92	1.042	0.77	1.058	1.055	1.119	1.091	1.212	0.887	0.901	0.838	1.011	1.038	1.367	0.819	0.701	0.738	1.06	1.235	1.269	0.893	0.966	1.035	0.935	0.788
246	107.2	108.4	482.123	484.129	248.065	33373	1	1	Tier 2						AN01933000		L-beta-aspartyl-L-aspartic acid	0.3	6.5				0	0.73	0.749	0.776	0.701	0.872	0.871	0.977	1.115	1.113	0.853	0.784	0.774	0.973	0.821	1.133	0.977	0.95	1.037	0.933	1.005	0.916	1.159	0.913	0.933	0.917	0.711
251	108.4	109.6	452.149	454.156	218.09	3712	1	1	Tier 2						AN01544004		Serinyl-Hydroxyproline	0.31	35.3				0	0.735	0.924	0.802	0.693	0.691	0.676	0.817	0.807	0.917	0.955	0.768	0.947	0.834	0.75	1.031	0.769	0.689	0.705	0.755	0.701	0.946	1.153	0.825	0.849	0.872	0.632
257	110.4	111.6	518.134	520.141	284.075	15573.5	1	1	Tier 2						PR02454001		N2-Acetyl-5-Phosphooxy-L-lysine	4	16.9				0	1.085	1.117	0.516	1.762	1.588	1.145	1.892	1.582	1.195	1.92	1.691	1.25	1.21	0.994	0.87	1.662	1.286	0.804	1.793	1.645	1.102	0.935	1.028	0.7	1.101	0.865
259	110.9	112.1	396.122	398.129	162.064	49473.5	1	1	Tier 2						AN00770001		Seryl-Glycine	0.21	8				0	0.727	1.001	0.801	0.82	0.866	1.019	1.116	1.082	1.18	0.78	0.745	0.808	0.854	0.9	1.014	1.012	1.073	0.902	0.974	0.956	1.096	1.344	1.122	1.07	1.172	1.1
272	113.5	114.6	389.093	391.1	155.035	8131.18	1	1	Tier 2						AN00681001	C04122	D-1-Aminopropan-2-ol O-phosphate	0.06	18.3				0	0.558	0.913	0.721	0.876	0.791	0.986	1.382	1.407	1.588	1.505	1.052	1.618	1.149	1.185	1.423	1.689	0.865	0.83	1.635	1.782	1.774	1.68	1.81	1.467	1.098	1.405
279	114.6	115.7	480.144	482.151	246.085	6381.12	1	1	Tier 2						AN01900001		Isomer 1 of L-alpha-Aspartyl-L-hydroxyproline	0.09	34.8				0	0.897	0.901	0.922	0.951	1.095	1.156	0.972	1.078	0.908	0.899	0.957	0.93	0.974	0.925	0.94	0.813	1.014	0.827	0.876	1.026	0.896	1.179	0.91	0.85	0.949	0.872
286	115.6	116.7	425.101	427.108	191.043	137254	1	1	Tier 2						AN01178000		gamma-Carboxyglutamic acid	0.25	34				0	0.751	0.725	0.914	0.671	0.979	0.904	0.963	0.979	1.176	0.843	0.935	1.074	0.877	0.765	1.018	0.954	0.923	1.074	1.118	1.164	1.097	0.777	0.918	0.934	1.074	0.867
292	116.5	117.5	524.121	526.128	290.063	9224	1	1	Tier 2						PR02550000		N-Acetyl-Pyridoxamine phosphate	6.8	44.1				0	1.206	1.152	1.502	1.468	1.188	1.508	0.984	0.801	0.932	0.719	1.116	1.155	0.892	1.497	0.773	0.87	0.988	1.091	1.75	1.479	0.894	0.32	0.583	1.043	0.864	1.751
294	116.6	117.6	339.102	341.108	105.044	6318.5	1	1	Tier 2						AN00202000	C00065	Isomer 2 of Serine	3.28	30.6				0	0.874	1.072	0.69	1.039	0.857	1.072	1.051	0.986	0.896	1.069	0.934	0.933	0.946	0.92	1.052	0.796	0.769	0.815	1.062	1.036	1.027	1.435	1.137	1.008	0.83	0.788
304	119.3	120.3	456.126	458.132	222.068	73061.3	1	1	Tier 2						AN01608003	C00542	Allocystathionine	0.6	12.6				0	0.824	0.914	0.789	0.713	0.899	1.004	0.87	0.846	0.929	0.796	0.959	0.969	1.252	1.288	1.273	0.825	0.782	0.744	1.099	1.172	1.433	0.873	0.956	0.967	0.985	0.747
308	119.6	120.6	531.165	533.172	297.107	28445.4	1	1	Tier 2						AN02657000	C04545	1-Methylguanosine	0.28	15.8				0	1.616	1.293	0.976	1.985	1.293	1.305	0.563	0.439	0.553	1.064	0.972	0.648	1.003	1.432	0.522	0.763	1.407	1.517	0.849	0.574	0.298	0.643	0.518	0.553	0.676	1.026
318	120.9	121.8	407.138	409.144	173.08	4166	1	1	Tier 2						AN00927000	C03771	5-Guanidino-2-oxopentanoic acid	0.41	36.3				0	1.159	0.901	1.148	1.085	1.184	0.999	1.269	1.014	0.994	0.911	1.011	1.222	1.126	0.795	0.803	0.879	1.002	1.191	0.955	1.013	1.068	1.142	1.194	1.082	0.958	0.967
320	121.2	122.2	556.196	558.203	322.138	12042.2	1	1	Tier 2						AN02995001	C20351	2'-Deamino-2'-hydroxy-6'-dehydroparomamine	0.22	19.8				0	0.827	0.945	1.071	1.024	1.109	0.942	1.006	1.007	1.018	1.133	0.892	1.064	0.981	0.802	1.144	0.865	0.882	0.965	0.927	1.078	1.325	1.037	1.108	0.911	1.112	1.024
334	122.5	123.4	575.191	577.197	341.132	9011.12	1	1	Tier 2						AN03269000	C15658	6-(alpha-D-Glucosaminyl)-1D-myo-inositol	0.59	25.8				0	1.143	2.298	0.811	0.492	0.769	0.701	0.99	1.178	1.149	0.762	0.894	0.636	1.139	1.032	0.83	0.887	0.912	0.788	0.691	0.811	0.716	1.616	1.18	0.824	0.785	0.72
337	122.6	123.5	395.127	397.135	161.069	7332.16	1	1	Tier 2						AN00754004	C17581	3-Amino-2,3-dideoxy-scyllo-inosose	0.19	32.9				0	1.175	2.2	1.05	0.639	0.65	0.704	0.954	1.022	1.096	0.576	0.828	0.679	0.949	1.041	1.026	0.859	0.939	0.77	0.744	0.884	0.692	1.519	1.242	0.754	0.771	0.774
350	123.9	124.8	470.105	472.111	236.047	5049.43	1	1	Tier 2						AN01775000		Aspartyl-Cysteine	0.65	38.2				0	0.914	0.762	0.787	0.713	0.931	1.161	0.782	0.834	0.919	1.063	1.093	0.904	1.133	1.094	1.301	0.925	0.959	1.028	0.919	1.164	1.178	1.136	0.832	0.909	1.151	0.801
378	128.9	129.7	510.19	512.197	276.132	10232.5	1	1	Tier 2						AN02354000	C00449	N6-(L-1,3-Dicarboxypropyl)-L-lysine	0.46	2				0.04	0.691	1.14	0.697	1.087	0.526	0.877	0.471	0.659	0.59	0.426	0.626	0.51	0.492	0.515	0.752	0.337	0.552	0.671	0.344	0.519	0.592	1.169	0.746	0.716	0.421	0.252
380	129.1	129.9	359.073	361.079	125.014	29091.6	1	1	Tier 2						AN00329000	C00245	Taurine	0.39	17				0	0.684	0.779	0.773	0.597	0.81	0.8	0.743	0.77	0.826	0.82	0.859	0.941	1.283	1.142	1.291	0.789	0.739	0.803	0.922	0.982	1.149	1.006	1.009	1.033	0.962	0.868
406	132.8	133.5	460.165	462.172	226.107	9906.85	1	1	Tier 2						AN01660003	C00386	Carnosine	0.24	56.3				0	0.224	0.223	0.158	0.233	0.599	0.452	1.672	1.349	1.581	1.229	0.726	1.42	1.223	0.705	2.304	0.44	0.407	0.636	0.832	1.091	1.114	2.291	2.491	2.394	0.925	0.633
427	136.5	137.2	521.17	523.177	287.112	9756.44	1	1	Tier 2						AN02508000		N-Ribosylhistidine	0.32	29.4				0	0.663	0.757	0.773	0.646	0.698	0.791	0.843	0.895	0.959	0.923	0.868	0.882	1.013	0.972	0.897	0.754	0.819	0.694	0.885	0.896	0.809	1.121	1.049	0.902	0.845	0.766
432	137.5	138.1	414.122	416.128	180.063	571287	1	1	Tier 2						BM01026000	C22137	4-Chloro-L-lysine	7.77	49.5				0	1.064	1.191	1.192	1.196	1.04	1.154	0.679	0.62	0.816	0.572	0.592	0.762	0.391	0.55	0.94	1.16	0.997	1.223	0.785	0.683	0.912	0.674	0.835	1.029	0.875	0.788
433	138.2	138.8	539.125	541.133	305.067	4438	1	1	Tier 2						AN02778000	C20559	4-(beta-D-Ribofuranosyl)aniline 5'-phosphate	0.59	32.3				0	0.617	0.783	0.491	0.669	0.87	0.673	0.712	0.672	0.829	0.669	0.799	1.141	0.911	1.047	1.065	0.916	0.763	0.594	0.802	0.855	1.08	0.884	0.778	0.717	0.858	1.469
435	138.4	139	495.156	497.161	261.098	3442.4	1	1	Tier 2						AN02118000		Asparaginyl-Glutamic acid	3.4	23.5				0	1.624	1.34	1.464	1.02	1.067	1.114	1.094	1.089	1.27	1.245	1.292	0.914	0.998	0.912	0.963	0.939	0.921	0.913	1.055	0.824	1.102	1.009	0.95	0.933	1.077	1.022
439	139	139.6	366.111	368.115	132.052	11016	1	1	Tier 2						AN00419000	C00152	Asparagine	3.29	10.3				0.06	0.851	0.924	0.781	0.803	1.065	1.208	1.015	1.257	1.127	1.234	1.204	1.231	1.147	0.834	1.149	0.931	1.064	0.908	1.131	1.165	1.234	1.038	0.977	0.923	1.211	0.919
463	142.8	143.3	613.163	615.169	379.105	4822.41	1	1	Tier 2						AN03719000	C03451	(R)-S-Lactoylglutathione	0.16	10.2				0.01	1.407	0.871	0.582	2.29	0.625	2.464	0.467	0.604	0.584	0.782	0.974	0.915	0.557	1.738	0.488	0.568	1.066	1.145	1.604	0.324	0.298	1.072	0.388	0.964	0.731	1.475
484	144.8	145.3	465.18	467.187	231.122	11812.7	1	1	Tier 2						AN01720001		Valyl-Asparagine	0.33	32.9				0	0.289	0.665	0.636	0.396	0.544	0.619	0.578	0.672	0.673	1.352	1.43	1.361	1.052	1.098	0.72	0.818	0.603	0.468	0.654	0.742	0.445	2.267	1.983	1.269	0.891	0.64
496	146.2	146.7	523.186	525.192	289.127	265302	1	1	Tier 2						AN02541000	C21016	Ophthalmic acid	0.31	2.1				0	0.268	0.382	0.487	0.394	0.605	0.551	0.354	0.34	0.392	1.302	1.647	1.824	1.262	1.181	0.75	0.28	0.304	0.322	0.544	0.589	0.634	2.33	2.785	1.83	0.727	0.811
506	148.1	148.6	452.149	454.155	218.09	24140.5	1	1	Tier 2						AN01544003		Hydroxyprolyl-Serine	0.27	1.8				0	0.995	1.101	0.993	1.245	1.261	1.202	1.108	1.393	1.088	1.208	1.112	0.875	1.142	0.923	0.997	1.211	1.084	1.043	0.897	1.048	0.856	1.285	0.849	0.754	0.931	1.409
513	148.5	149	480.145	482.15	246.087	11057.3	1	1	Tier 2						AN01900001		Isomer 2 of L-alpha-Aspartyl-L-hydroxyproline	2.9	1.5				0	1.251	1.446	1.46	2.212	1.62	1.014	1.185	1.203	1.179	1.655	1.004	0.934	1.215	1.028	0.872	1.307	0.878	0.823	1.3	1.346	1.315	1.542	1.424	1.07	0.918	1.032
531	151	151.5	366.064	368.071	132.006	8536.75	1	1	Tier 2						AN00414001	C03981	Isomer 1 of 2-Hydroxyethylenedicarboxylic acid	0.68	74.5				0	1.019	1.312	1.039	0.495	0.912	1.091	0.897	1.019	1.201	0.73	0.729	0.932	1.073	1.442	0.765	1.045	1.472	0.955	0.763	0.74	0.807	1.355	1.103	0.904	1.045	0.997
540	152.2	152.8	425.102	427.108	191.043	5996.86	1	1	Tier 2						AN01178000		Isomer 1 of gamma-Carboxyglutamic acid	0.6	2.2				0.01	0.674	0.425	1.262	1.296	1.212	0.59	1.329	0.9993	1.248	0.326	0.297	0.676	0.736	0.534	1.061	1.546	0.844	1.102	0.952	0.645	1.472	0.466	0.862	0.733	1.518	3.033
541	152.4	153	471.089	473.095	237.031	12280.5	1	1	Tier 2						AN01786000		S-Cysteinosuccinic acid	0.28	20.9				0	0.959	1.041	1.006	0.999	1.058	0.946	1.271	1.247	1.24	1.034	0.962	0.901	0.882	0.97	0.9	1.007	1.04	0.892	1.075	0.972	0.996	1.381	1.152	1.103	0.877	0.936
564	158.2	158.7	472.157	474.163	238.099	12125.5	1	1	Tier 2						AN01801001		Tyrosyl-Glycine	6.95	60.8				0	0.445	0.553	0.751	0.489	0.351	0.591	0.446	0.475	0.413	0.593	0.71	0.499	0.618	0.828	1.057	0.506	0.431	0.613	0.531	0.775	0.801	0.599	0.778	0.841	0.698	0.342
569	159	159.6	353.116	355.123	119.058	29540.7	1	1	Tier 2						AN00291001	C00263	Isomer 1 of Homoserine	0.69	5.2				0	0.945	1.015	0.892	0.901	0.909	0.964	0.963	0.954	0.916	0.994	1.252	1.023	0.629	0.816	1.06	0.861	0.796	0.823	1.001	1.15	1.214	1.191	0.868	0.77	0.939	1.18
574	159.4	159.9	408.122	410.129	174.064	7934.94	1	1	Tier 2						AN00938001	C00439	N-Formimino-L-glutamic acid	0.44	6.8				0	0.999	0.763	0.987	0.978	1.046	1.014	1.145	1.203	1.313	1.336	1.17	1.154	1.238	1.159	1.407	1.145	0.969	1.063	1.196	1.442	1.336	1.332	1.164	0.999	1.206	1.142
581	160.4	160.9	480.18	482.187	246.122	5251.21	1	1	Tier 2						AN01906002		gamma-Glutamylvaline	0.04	46.4				0	0.917	1.078	0.934	0.953	1.085	1.159	0.87	1.086	1.042	1.08	1.039	1.283	1.099	0.765	1.195	0.967	0.945	1.18	1.095	1.116	1.337	1.175	1.123	1.087	1.16	0.927
582	160.4	160.9	389.127	391.134	155.069	25381.2	1	1	Tier 2						AN00684000		Isomer 1 of Histidine	1.77	51.5				0	1.092	0.858	1.078	1.375	0.846	0.854	1.002	0.671	1.1	0.56	0.72	1.056	0.397	0.54	0.969	1.501	0.98	1.197	1.037	0.895	1.24	0.808	1.221	1.282	0.855	0.825
584	160.6	161.1	515.17	517.176	281.111	4548.86	1	1	Tier 2						AN02416001		N6-Methyladenosine	1.99	55.8				0	1.093	0.894	1.385	0.787	0.961	0.948	0.939	0.955	1.418	0.986	0.88	1.115	1.049	0.793	1.655	0.923	0.88	1.378	0.916	0.845	1.331	0.756	1.09	1.209	1.016	0.887
589	160.8	161.3	450.18	452.187	216.122	12123.8	1	1	Tier 2						AN01518000		N-Acetyl-L-Arginine	0.34	2.5				0	0.735	0.403	1.126	0.77	0.608	0.266	0.482	0.327	0.567	0.859	0.72	1.127	0.979	0.448	1.402	0.996	0.383	0.571	0.407	0.359	0.603	0.713	1.526	1.033	0.812	0.74
595	160.9	161.4	661.088	663.094	427.029	54593.1	1	1	Tier 2						AN04132002	C00361	dGDP	0.06	26.2				0	0.388	0.657	0.698	0.363	0.752	0.806	0.717	0.742	0.875	0.828	0.83	1.065	0.955	0.66	1.236	0.721	0.761	0.926	0.863	0.898	1.114	1.027	1.033	0.943	1.154	0.708
604	161.1	161.5	533.07	535.076	299.011	8621	1	1	Tier 2						AN02682000	C04752	4-Amino-5-hydroxymethyl-2-methylpyrimidine diphosphate	7.46	59.4				0	0.517	0.904	0.832	0.393	0.758	0.926	0.691	0.917	0.971	0.899	1.049	0.985	1.155	0.78	1.229	0.921	1.101	0.925	0.826	1.111	1.265	1.125	1.003	1.026	1.244	1.048
614	161.4	161.9	422.138	424.148	188.08	9753.33	1	1	Tier 2						AN01130001		L-glycyl-L-hydroxyproline	0.78	8.9				0	1.311	1.503	1.045	0.693	0.716	0.798	0.629	0.705	0.702	0.956	1.005	0.882	0.598	0.677	0.614	0.471	0.569	0.597	1.069	1.122	0.992	1.07	0.882	0.829	0.967	0.832
618	161.9	162.3	600.201	602.208	366.143	21195.8	1	1	Tier 2						AN03582000		Tetrahydropentoxyline	0.13	48				0	0.864	0.971	1.198	0.905	1.089	0.984	0.956	0.989	0.838	0.933	0.889	1.046	1.161	1.095	1.381	0.896	0.829	0.744	0.944	0.975	1.089	1.153	1.266	1.058	0.9	0.866
623	162.3	162.7	408.159	410.166	174.101	5707.75	1	1	Tier 2						PR00943004		N5-Acetyl-L-Ornithine	0.54	33.3				0	1.174	0.816	0.826	1.043	1.135	1.16	0.812	0.933	0.943	0.899	0.857	0.982	0.8	0.83	0.837	0.881	0.733	0.737	1.099	1.216	1.375	0.941	1.106	1.084	0.717	0.83
637	163.4	163.8	470.142	472.148	236.083	4743.14	1	1	Tier 2						AN01780000		Isomer 1 of Methionyl-Alanine sulfoxide	0.91	17.4				0	1.451	1.233	1.107	0.667	0.689	1.215	0.652	0.667	0.634	1.076	1.09	1.021	1.54	1.418	1.231	1	1.562	1.338	0.563	0.834	0.757	0.687	0.499	0.4	0.721	0.602
641	164.8	165.2	425.138	427.145	191.08	5329.33	1	1	Tier 2						AN01184000	C16850	2-Amino-3,7-dideoxy-D-threo-hept-6-ulosonic acid	1.53	17.9				0	1.871	1.202	1.657	1.791	1.215	1.483	0.735	0.601	0.607	0.778	0.963	0.61	1.301	1.524	0.701	0.672	0.979	0.986	1.028	0.859	0.525	0.669	0.499	0.614	0.797	1.075
659	166.9	167.2	521.17	523.178	287.112	4477.17	1	1	Tier 2						AN02508000		Isomer 1 of N-Ribosylhistidine	0.75	59.4				0	1.025	1.017	0.844	0.635	0.774	0.846	0.959	0.771	0.816	0.942	0.77	0.662	0.827	0.78	0.829	0.914	0.995	0.922	0.886	1.071	0.848	0.969	0.872	1.052	0.761	0.862
661	167.4	167.7	438.168	440.176	204.11	4708	1	1	Tier 2						PR01349003		N2-Acetyl-L-Hydroxylysine	2.6	12.3				0	0.74	1.286	1.069	0.859	0.76	1.077	1.123	0.912	1.105	0.974	0.779	1.137	1.017	0.886	0.854	0.92	1.109	0.813	0.951	1.093	1.28	1.1	0.949	1.622	1.048	1.374
676	169.7	169.9	597.115	599.12	363.056	5237.19	1	1	Tier 2						AN03545001	C06193	Guanosine 3'-phosphate	2.64	37.2				0	1.947	3.129	1.357	1.018	2.593	1.364	1.942	2.307	1.888	1.897	1.562	0.959	2.605	1.442	1.371	2.097	1.536	0.912	1.113	1.512	1.787	1.991	1.634	0.613	1.13	1.099
714	173.4	173.5	470.138	472.144	236.08	7208.56	1	1	Tier 2						AN01780000		Methionyl-Alanine sulfoxide	7.2	27.1				0	0.608	0.715	0.564	0.641	0.646	0.731	0.687	0.742	0.61	0.872	0.91	0.85	1.064	0.744	1.039	0.851	1.055	1.022	0.61	0.668	0.858	0.869	0.721	0.68	0.809	0.715
721	175.3	175.4	466.167	468.171	232.109	5374	1	1	Tier 2						BM01730005	C04390	N6-Acetyl-LL-2,6-diaminoheptanedioic acid	6.52	0.3				0.18	0.198	0.8607	1.1431	1.0931	1.172	1.1971	1.0905	1.4809	2.172	2.355	2.01	2.108	1.444	1.389	0.998	1.2098	1.0393	1.4587	2.1826	1.213	1.4916	2.563	2.379	2.047	1.364	1.151
726	175.7	175.9	476.16	478.166	242.101	25578	1	1	Tier 2						AN01852000		Histidinyl-Serine	0.48	18.9				0	0.653	0.553	1.072	0.709	0.907	0.64	0.757	1.139	0.911	0.883	0.925	0.877	1.129	0.687	0.982	0.758	0.598	0.694	0.853	1.014	0.967	0.862	1.199	0.928	0.731	0.717
728	175.8	176	515.171	517.177	281.112	8978.31	1	1	Tier 2						PR02417003		N-Acetyl-6-(1'-Hydroxy-2'-oxopropyl)-tetrahydropterin	0.14	40.9				0	1.03	1.074	0.81	1.552	1.061	0.922	0.911	0.764	0.879	1.284	0.872	0.727	0.848	1.316	0.806	0.836	1.039	0.969	0.732	0.87	0.657	0.881	0.627	0.653	0.863	0.866
762	180.5	180.9	397.141	399.149	163.082	14492	1	1	Tier 2						AN00788000	C17580	2-Deoxy-scyllo-inosamine	5.16	46.4				0	0.752	1.037	1.068	0.95	0.701	1.058	0.691	0.7	0.739	0.864	0.846	0.735	0.813	0.917	0.899	0.544	0.917	0.834	0.817	0.774	0.672	1.268	0.62	0.673	0.937	0.706
764	180.6	181	363.148	365.155	129.09	289300	1	1	Tier 2						AN00386000	C02647	4-Guanidinobutanal	0.33	24.9				0	1.077	1.048	0.679	1.009	0.937	0.88	1.098	1.316	1.16	1.057	1.141	1.141	0.978	0.867	0.97	1.08	0.985	0.937	0.929	1.005	0.9	1.279	1.303	1.126	0.911	0.721
767	180.9	181.4	414.121	416.128	180.063	8511.75	1	1	Tier 2						BM01026000	C22137	Isomer 1 of 4-Chloro-L-lysine	8.34	6.2				0	1.139	1.205	1.333	1.241	1.019	1.075	0.846	0.795	1.098	0.872	0.924	0.92	0.881	0.785	1.017	1.322	1.039	1.327	0.934	0.816	0.911	0.787	1.009	1.008	1.079	0.875
772	181.3	181.7	452.147	454.155	218.089	7593.32	1	1	Tier 2						AN01544002		Alanyl-Glutamic acid	3.54	16.1				0	0.601	2.232	0.347	0.728	0.692	1.102	1.076	0.957	0.93	0.942	0.843	0.779	0.849	0.88	0.737	0.879	1.379	0.642	0.835	0.866	1.894	0.994	0.862	2.147	0.665	1.14
774	181.4	181.8	579.106	581.113	345.048	8212.41	1	1	Tier 2						AN03326000	C00942	3',5'-Cyclic GMP	0.72	45.1				0	3.692	1.472	0.744	2.724	0.934	2.044	0.273	0.174	0.672	0.88	1.413	0.939	0.329	2.958	0.194	0.684	3.067	1.873	2.287	0.627	0.194	0.143	0.201	0.591	0.481	2.601
776	181.5	181.9	583.117	585.123	349.059	10513	1	1	Tier 2						AN03376000	C04302	N-(5-Phospho-D-ribosyl)anthranilic acid	4.31	2.3				0	0.432	0.776	0.845	0.364	0.746	0.805	1	1.21	1.247	0.909	1.141	1.181	1.163	0.949	1.364	1.397	1.067	1.259	1.061	1.019	1.223	0.808	1.182	1.13	1.5	0.828
779	182.1	182.6	379.132	381.138	145.073	285494	1	1	Tier 2						AN00561000	C04076	L-Allysine	1.07	35				0	0.764	1.142	0.714	0.502	0.789	0.922	0.57	0.628	0.615	0.769	0.811	0.683	0.828	0.781	0.732	0.533	0.882	0.85	0.693	0.836	0.63	1.065	0.616	0.589	0.867	0.615
782	182.4	182.9	464.183	466.191	230.125	14754.9	1	1	Tier 2						AN01711001		Valyl-Hydroxyproline	4.46	47.4				0	0.95	1.27	1.076	0.784	1.022	0.93	0.722	0.984	0.818	1.395	1.072	1.029	1.292	1.577	0.838	0.969	0.909	0.959	0.925	0.992	0.957	1.317	1.04	0.817	0.958	1.198
783	182.8	183.3	431.127	433.132	197.068	5044	1	1	Tier 2						AN01257002	C00355	3,4-Dihydroxy-L-phenylalanine	1.25	38.8				0.01	0.434	0.482	0.391	0.571	0.606	0.493	0.672	0.742	0.567	0.754	0.966	0.715	0.819	0.415	0.865	1.212	0.486	0.861	0.959	1.044	1.113	0.469	0.622	0.532	0.663	0.928
786	183.2	183.7	448.103	450.11	214.045	4642	1	1	Tier 2						AN01483000	C04479	2-Hydroxy-6-oxonona-2,4-diene-1,9-dioic acid	6.35	65.2				0	1.553	0.934	1.451	2.131	1.254	1.171	0.683	0.598	0.519	0.917	0.877	0.598	0.942	1.288	0.801	0.956	1.169	1.402	0.678	0.443	0.409	0.681	0.646	0.614	1.112	1.026
803	185.4	186	348.101	350.108	114.043	580549	1	1	Tier 2						BM00253000	C02512	3-Cyano-L-alanine	0.83	9				0	0.989	1.154	0.643	0.776	0.878	1.179	1.021	1.141	1.049	1.102	1.092	0.99	0.941	1.031	0.861	0.871	1.043	0.824	1.007	1.121	1.148	1.207	0.84	0.778	1.13	0.836
809	185.8	186.5	350.153	352.16	116.095	12024.7	1	1	Tier 2						AN00270000	C00990	5-Aminopentanamide	1.1	33.8				0	0.812	1.049	1.21	0.735	0.831	0.867	0.829	1.672	0.872	0.829	0.979	0.791	1.033	0.87	1.036	1.689	1.235	1.637	0.902	1.019	1.03	0.812	0.957	0.742	0.74	0.979
861	192.9	193.9	367.131	369.139	133.072	5992	1	1	Tier 2						AN00433003		Isomer 1 of O-Methyl-L-threonine	4.01	48.1				0	3.161	2.658	2.104	2.109	1.874	2.898	1.729	1.738	1.846	0.982	1.504	0.935	1.182	2.919	1.387	2.111	1.323	1.264	1.55	1.386	1.861	1.097	0.825	1.305	1.484	1.384
867	193.7	194.7	389.128	391.134	155.069	62375.2	1	1	Tier 2						AN00684000		Isomer 2 of Histidine	0.4	17.8				0.08	0.116	0.17	0.12	8.2816	0.049	0.0209	0.309	0.387	0.33	0.047	0.124	0.042	1.8167	0.8461	0.367	0.0207	9.5529	0.289	0.062	0.058	0.11	0.654	0.477	0.485	0.122	0.102
874	194.5	195.5	480.143	482.15	246.085	14266.4	1	1	Tier 2						AN01900001		L-alpha-Aspartyl-L-hydroxyproline	0.85	45				0	0.976	1.363	1.193	1.677	1.177	0.921	1.004	1.106	1.202	1.376	0.776	0.715	1.099	1.008	0.847	1.01	0.771	0.63	0.918	1.013	0.959	1.31	1.066	0.958	0.78	0.792
876	194.7	195.7	425.138	427.144	191.079	40494.5	1	1	Tier 2						BM01184001	C21247	2-Amino-5-epi-valiolone	0.02	7.6				0	0.338	0.302	0.789	0.588	0.42	0.373	0.046	0.216	0.164	0.507	0.375	0.588	0.218	0.177	0.519	0.075	0.129	0.331	0.214	0.398	0.341	0.564	0.238	0.738	0.784	0.391
880	194.8	195.8	394.18	396.186	160.121	8480.36	1	1	Tier 2						AN00744001		Isoputreanine	0.06	8.4				0	0.354	0.57	0.613	0.405	0.614	0.618	0.345	0.477	0.333	0.644	0.6	0.537	0.455	0.342	0.537	0.537	0.541	0.772	0.435	0.563	0.847	0.713	0.689	0.887	0.787	0.854
902	198	199	400.141	402.15	166.082	6593.09	1	1	Tier 2						AN00824000	C19872	N-Formyl-4-amino-5-aminomethyl-2-methylpyrimidine	8.12	50.8				0.04	1.203	1.312	1.054	1.024	1.8486	0.991	1.375	1.295	1.281	1.427	1.245	1.255	1.564	1.249	1.21	1.101	1.706	1.624	1.3475	1.04	1.472	1.089	1.179	1.0731	1.387	1.094
917	199.2	200.2	413.12	415.127	179.062	3164	1	1	Tier 2						BM01007000	C02824	Cyclohexylsulfamic acid	1.5	47.8				0.01	0.842	1.309	1.448	0.461	1.024	0.76	2.094	0.749	1.215	0.848	0.934	0.804	0.839	0.917	1.432	1.036	0.956	0.929	0.87	0.856	1.122	1.28	1.175	1.067	1.299	0.395
928	201	202	367.096	369.103	133.038	105060	1	1	Tier 2						AN00428000	C00049	Isomer 1 of Aspartic acid	0.24	50.3				0	0.862	0.678	0.967	1.061	0.957	0.781	1.23	0.903	1.072	0.872	0.865	0.952	0.794	0.678	1.257	1.026	0.73	0.939	0.95	0.847	1.215	0.904	1.013	1.133	0.953	0.954
936	201.5	202.5	351.137	353.144	117.079	33835.2	1	1	Tier 2						AN00277004	C00431	Isomer 1 of 5-Aminopentanoic acid	0.54	47.8				0	0.749	1.313	0.693	0.636	0.819	1.001	0.939	1.19	0.796	0.95	1.045	0.835	0.986	0.842	0.783	0.97	1.185	0.995	0.755	0.971	0.913	1.298	0.922	0.736	1.054	0.782
937	201.8	202.8	363.147	365.152	129.088	6515.67	1	1	Tier 2						AN00386000	C02647	Isomer 1 of 4-Guanidinobutanal	5.38	3.1				0.02	0.78	0.877	0.716	1.048	0.834	1.063	1.142	1.162	0.747	0.94	0.884	0.817	0.712	0.69	0.839	0.87	0.814	0.916	0.668	0.87	0.705	1.127	1.127	0.932	0.911	0.771
939	201.8	202.8	401.104	403.111	167.046	7922.44	1	1	Tier 2						AN00839000		2,8-Dihydroxyadenine	3.93	24.5				0	0.783	0.823	0.651	1.205	1.064	1.247	1.054	0.957	0.911	1.191	0.948	0.831	0.915	0.884	0.8	0.94	0.901	0.892	0.808	0.894	0.798	1.323	0.929	1.117	0.874	0.926
945	202	203	415.132	417.139	181.073	5276	1	1	Tier 2						AN01037004	C00082	Isomer 1 of Tyrosine	0.86	72.9				0.01	1.232	0.794	0.937	1.854	1.216	0.981	1.296	0.649	1.165	0.679	0.89	1.082	0.647	0.705	1.22	2.042	0.999	1.183	1.002	0.807	1.03	0.769	0.979	1.055	0.82	0.866
946	202	203	408.122	410.129	174.064	390977	1	1	Tier 2						AN00938003		N-Acetyl-L-Asparagine	0.21	33.6				0	0.939	0.696	1.631	1.442	1.031	0.645	1.918	1.156	1.83	0.962	0.737	1.422	0.887	0.517	1.698	1.329	0.552	0.795	1.126	0.881	1.712	0.969	1.908	2.082	1.034	1.245
957	202.9	203.9	437.148	439.155	203.09	7300.19	1	1	Tier 2						AN01334001		Asparaginyl-Alanine	1.92	68.4				0	0.876	0.577	0.919	1.447	1.077	0.814	1.502	0.939	1.604	0.853	0.754	1.14	0.598	0.454	1.049	0.92	0.572	0.65	0.822	0.683	1.238	0.741	1.318	1.647	0.926	1.16
981	206.1	207.1	394.107	396.113	160.048	43220.3	1	1	Tier 2						AN00734001	C03409	N-Formimino-L-aspartic acid	0.08	52.3				0	0.76	0.569	0.908	0.957	0.806	0.549	1.471	0.9	1.186	1.033	0.773	1.097	0.794	0.404	1.06	0.839	0.511	0.66	0.911	0.854	1.705	0.659	0.97	1.056	1.034	0.941
985	206.4	207.5	362.117	364.123	128.058	3.8666e+06	1	1	Tier 2						BM00373003	C05715	gamma-Amino-gamma-cyanobutanoic acid	0.87	6				0	0.713	0.988	0.692	0.67	0.878	1.059	0.974	1.145	1.107	0.912	0.867	0.812	0.942	1.011	0.895	0.848	0.904	0.858	0.794	0.971	0.93	1.372	1.024	0.944	1.002	0.762
991	207.5	208.5	367.131	369.139	133.072	29960	1	1	Tier 2						AN00433003		O-Methyl-L-threonine	3.91	33.5				0.09	2.37	1.342	2.725	2.306	1.095	2.125	0.647	1.0504	1.0505	0.846	1.207	0.885	0.698	1.915	0.652	1.1855	1.217	1.464	1.277	0.848	1.1259	1.118	1.1671	0.881	1.461	1.508
996	208.2	209.3	436.153	438.163	202.095	7397.5	1	1	Tier 2						AN01320002		Isomer 1 of Prolyl-Serine	1	11.7				0	0.73	0.804	0.45	0.514	0.798	0.803	1.177	1.42	0.835	1.246	1.006	0.796	0.988	0.783	0.879	0.652	0.645	0.604	1.075	1.299	1.332	1.065	0.906	0.526	0.734	0.647
1004	209.3	210.4	477.18	479.187	243.122	3278	1	1	Tier 2						AN01860001		Prolyl-Glutamine	0.27	27.7				0.03	0.445	0.421	0.76	0.623	0.723	0.776	0.704	0.5313	1.079	1.246	1.553	1.232	1.392	1.015	0.865	1.206	0.2777	0.358	0.337	0.778	1.082	1.35	1.915	1.302	0.826	0.578
1010	211.2	212.3	436.19	438.197	202.132	6438.08	1	1	Tier 2						AN01324002		Isoleucyl-Alanine	0.35	72.3				0	0.766	0.939	1.259	0.743	0.7	0.59	0.696	0.895	0.79	0.811	0.646	0.722	0.876	0.953	0.631	0.965	0.997	0.976	0.76	0.903	0.941	1.406	1.524	1.193	0.686	0.715
1022	212.1	213.2	348.137	350.144	114.079	67097.4	1	1	Tier 2						AN00255000		3-Amino-2-piperidone	0.24	44.1				0	1.072	1.151	0.839	1.035	0.96	0.97	1.373	1.302	1.361	1.057	1.151	1.023	1.193	1.052	1.013	0.918	1.077	0.937	0.912	1.032	1.002	1.422	1.23	1.519	0.867	0.77
1033	214.3	215.4	453.133	455.139	219.074	16273.1	1	1	Tier 2						AN01560000	C01118	O-Succinyl-L-homoserine	0.03	51.5				0	0.503	0.827	0.556	0.92	1.448	0.973	1.47	1.338	1.238	1.46	1.441	1.15	1.441	1.238	0.876	1.8	1.343	0.808	1.061	1.223	1.297	1.352	1.113	0.775	0.979	1.128
1044	215.2	216.4	366.064	368.071	132.006	64023	1	1	Tier 2						AN00414001	C03981	2-Hydroxyethylenedicarboxylic acid	0.08	9.6				0	0.924	1.116	1.055	0.615	0.998	0.952	0.977	1.308	1.196	0.933	0.997	1.063	1.069	1.273	1.022	1.195	1.348	1.152	0.966	1.01	1.094	0.899	1.054	0.91	1.032	0.958
1050	215.5	216.6	309.09	311.097	75.0316	27158.6	1	1	Tier 2						AN00076000	C00037	Glycine	1.51	38.1				0	0.914	1.115	0.796	1.152	1.182	1.143	1.321	1.396	1.181	1.362	1.253	1.197	1.252	0.986	1.293	1.027	0.975	0.88	1.212	1.2	1.311	1.259	1.143	1.037	1.336	1.125
1053	215.8	216.9	396.135	398.142	324.153	30333.5	2	2	Tier 2						AN03024000	C20353	Isomer 1 of 2'-Deamino-2'-hydroxyparomamine	0.08	58.2				0	1.065	0.982	1.045	0.685	0.769	0.825	1.269	1.245	1.106	1.384	1.371	1.373	1.082	0.946	1.433	1.399	0.878	0.846	0.801	0.869	1.055	2.125	2.138	1.751	1.121	0.982
1090	217.2	218.4	517.15	519.156	283.092	10159.2	1	1	Tier 2						AN02440000		8-Hydroxy-deoxyguanosine	0.2	12.7				0	0.729	0.841	0.836	0.326	0.814	1.022	0.376	0.449	0.394	0.846	0.891	0.678	0.848	0.931	0.794	0.563	0.871	0.841	0.487	0.725	0.739	0.438	0.421	0.636	0.939	0.674
1091	217.2	218.4	464.184	466.19	230.125	3480	1	1	Tier 2						AN01711001		Isomer 1 of Valyl-Hydroxyproline	3.07	11.9				0	0.874	1.064	0.782	0.989	1.222	0.963	0.732	0.965	0.894	1.149	1.016	0.697	0.986	1.079	0.711	1.006	0.817	0.974	0.827	0.898	1.022	1.193	0.756	0.895	0.861	1.062
1099	217.5	218.6	450.181	452.185	216.123	7328.5	1	1	Tier 2						AN01518000		Isomer 1 of N-Acetyl-L-Arginine	0.86	59.8				0	0.922	0.676	0.606	1.057	0.788	1.163	0.772	1.168	0.844	0.511	0.915	0.695	1.011	1.245	1.675	0.609	0.946	1.164	0.588	0.779	1.021	1.307	1.196	0.949	1.44	3.789
1100	217.7	218.9	409.143	411.149	175.084	6217	1	1	Tier 2						AN00957000		Isomer 1 of N-Carboxyethyl-g-aminobutyric acid	0.22	7.9				0	1.623	1.585	1.938	2.244	1.404	2.007	0.544	0.898	0.78	0.715	0.992	0.497	1.245	2.779	0.545	0.367	1.582	1.348	1.028	0.671	0.553	1.311	2.007	0.931	0.79	1.273
1122	221.3	222.4	309.127	311.134	75.0682	35098	1	1	Tier 2						AN00077000	C03194	Isomer 1 of (R)-1-Aminopropan-2-ol	0.58	30.6				0	0.874	0.873	0.88	1.256	1.061	1.195	0.699	0.757	0.683	1.11	1.271	1.419	1.817	1.316	1.395	0.821	0.728	1.022	1.306	1.556	1.311	0.877	0.914	0.716	1.081	1.497
1138	223.6	224.8	481.083	483.09	247.025	10969.1	1	1	Tier 2						AN01918000	C00018	Pyridoxal phosphate	0.31	51.7				0	0.48	0.651	0.506	0.698	0.482	0.7	0.667	0.716	0.576	1.854	1.695	1.895	0.651	0.747	0.71	2.256	1.72	1.545	0.62	0.689	0.681	1.151	0.791	0.666	0.781	0.905
1139	223.7	224.9	351.137	353.144	117.079	14737	1	1	Tier 2						AN00277004	C00431	Isomer 2 of 5-Aminopentanoic acid	0.82	25.4				0	0.853	1.226	0.711	0.613	0.81	0.89	0.743	1.025	0.803	1.025	1.148	0.912	0.944	0.864	0.847	0.938	1.198	0.948	0.783	1.004	0.886	1.256	0.996	0.792	0.995	0.727
1140	224.2	225.4	367.096	369.102	133.037	94224.3	1	1	Tier 2						AN00428000	C00049	Isomer 2 of Aspartic acid	0.19	73.7				0	1.021	0.717	1.012	1.28	0.984	0.891	1.357	1.046	1.597	0.99	0.902	1.252	0.901	0.765	1.319	1.251	0.74	0.97	1.044	0.895	1.397	0.931	1.362	1.231	1.068	1.072
1161	227.5	228.8	475.162	477.166	241.103	3226	1	1	Tier 2						AN01835000	C03592	5-Methyldeoxycytidine	6.19	10.3				0.11	0.533	0.572	0.571	0.7236	0.93	0.7416	0.73	0.538	0.7284	1.038	0.963	0.801	0.836	0.619	0.518	0.7325	1.2573	0.7709	0.608	0.68	0.568	0.721	1.612	0.927	0.569	0.432
1163	227.7	228.9	441.115	443.121	207.057	4614	1	1	Tier 2						AN01385000	C01252	4-(2-Aminophenyl)-2,4-dioxobutanoic acid	8.05	73				0	0.83	1.227	0.995	1.327	1.27	1.356	1.055	0.882	0.788	0.898	0.699	0.678	1.71	1.304	1.173	1.143	1.16	1.074	1.128	0.995	1.127	0.961	0.979	0.901	0.413	0.497
1165	227.8	229	594.132	596.14	360.074	4150.5	1	1	Tier 2						PR03520001		3,4-Dihydroxymandelate 3-O-glucuronide	7.85	9.6				0	0.826	0.629	1.269	1.137	0.835	0.479	1.036	0.658	1.254	0.723	0.861	1.044	0.848	0.421	1.286	1.144	0.606	0.765	0.811	0.701	1.42	0.81	0.905	1.22	0.959	1.202
1186	230.4	231.6	520.132	522.139	286.074	94985.6	1	1	Tier 2						AN02485001		Diphenol glucuronide	9.56	54				0	0.638	0.798	0.757	0.621	0.753	0.719	0.582	0.704	0.693	0.822	0.741	0.699	0.954	0.869	0.846	0.67	0.741	0.898	0.666	0.839	0.757	0.868	0.624	0.75	0.847	0.717
1195	232.4	233.7	460.118	462.125	226.06	608888	1	1	Tier 2						AN01655000		3-Nitrotyrosine	1.11	71.3				0	1.309	1.063	1.541	1.337	1.095	1.063	0.613	0.671	0.708	0.757	0.861	0.772	1.071	1.049	1.028	0.602	0.817	1.102	0.93	0.899	0.815	0.274	0.522	0.791	1.072	1.055
1196	232.5	233.8	548.127	550.133	314.069	32768.7	1	1	Tier 2						PR02900002		Gentisate aldehyde 5-O-glucuronide	9.3	23				0	0.84	1.232	0.92	0.873	1.129	0.885	0.853	1.204	0.969	1.167	0.934	0.829	1.28	1.153	0.986	1.088	0.803	0.877	0.752	1.134	1.048	1.31	1.05	0.731	0.83	0.89
1202	233.5	234.8	423.123	425.13	189.064	3960	1	1	Tier 2						BM01144000	C03871	L-2-Amino-6-oxoheptanedioic acid	0.84	62.2				0.01	0.349	0.37	0.423	0.465	0.818	0.756	1.258	1.476	0.817	1.159	1.12	1.048	0.867	0.5	1.138	0.888	0.503	1.267	1.099	2.27	0.919	0.445	0.663	0.62	1.02	0.788
1210	234.4	235.7	599.227	601.234	365.169	3058	1	1	Tier 2						AN03572000		Isopentenyladenine-9-N-Glucoside	1.1	0.7				0.01	0.591	1.055	0.817	0.591	0.86	0.833	0.459	0.983	0.637	0.819	0.852	0.565	1.165	0.879	0.689	0.418	1.047	1.113	0.874	0.759	1.013	0.746	0.775	0.789	0.899	0.601
1214	234.6	235.9	348.099	350.108	114.041	3440	1	1	Tier 2						BM00253000	C02512	Isomer 1 of 3-Cyano-L-alanine	5.64	58.9				0	1.534	1.012	0.875	0.906	1.148	1.12	0.845	1.09	1.102	1.149	1.427	0.963	0.923	1.321	1.086	1.22	1.641	1.221	0.967	1.244	1.014	1.136	0.905	1.188	1.087	1.067
1217	234.7	236	478.201	480.207	244.142	9959.8	1	1	Tier 2						AN01876002		Isoleucyl-Hydroxyproline	0.19	25.6				0	0.908	1.007	1.006	0.735	0.692	0.822	0.993	0.813	0.797	0.848	0.796	0.953	0.829	1.022	1.039	0.741	0.695	0.708	0.687	0.683	0.86	0.92	0.913	0.857	0.707	0.751
1233	237.6	238.9	512.185	514.191	278.127	4500.67	1	1	Tier 2						AN02382001		Leucyl-Methionine sulfoxide	5.58	13.2				0	0.866	1.056	0.912	0.554	0.655	0.708	1.032	0.79	0.786	0.809	0.695	1.011	0.848	0.952	1.179	0.574	0.567	0.615	0.584	0.577	0.67	0.95	0.813	0.722	0.859	0.576
1242	238.4	239.7	395.127	397.134	161.069	67819.4	1	1	Tier 2						BM00754001	C01046	N-Methyl-L-glutamic acid	0.01	12.6				0	0.847	0.882	1.06	1.068	0.986	0.875	1.004	1.065	0.883	1.496	1.424	1.148	0.847	0.585	0.952	0.871	0.929	0.764	1.275	1.035	1.082	1.048	0.888	1.002	1.217	1.025
1246	239.4	240.8	540.134	542.141	612.152	7570.56	2	2	Tier 2						AN05115000	C00127	Glutathione disulfide	0.06	62.1				0	0.897	0.825	1.043	0.836	1.062	1.026	0.697	0.731	0.808	0.864	1.025	0.967	1.311	1.139	1.167	0.871	0.959	1.073	0.866	1.049	1.087	1.051	0.775	1.038	1.089	1.047
1265	241.1	242.5	323.106	325.113	89.0475	22729.5	1	1	Tier 2						AN00124004	C00213	Isomer 1 of Sarcosine	0.53	11.8				0	0.704	0.817	0.779	0.943	0.996	1.044	1.217	1.221	1.052	0.914	0.904	1.044	1.015	0.858	1.033	1.168	1.117	1.11	0.997	0.985	1.133	1.041	1.113	0.986	1.175	1.148
1280	242.4	243.8	409.106	411.113	175.048	347168	1	1	Tier 2						AN00954000	C15996	7-Cyano-7-carbaguanine	3.21	31.8				0	0.948	0.511	1.575	1.695	1.135	0.708	1.703	0.981	1.742	1.037	0.868	1.731	0.911	0.482	1.778	1.513	0.527	0.916	1.219	0.921	1.868	0.67	1.788	1.71	0.942	1.42
1304	244.2	245.6	543.227	545.234	309.169	12509.6	1	1	Tier 2						AN02840000		Lysyl-Tyrosine	0.2	59.8				0	1.569	1.687	0.696	1.1	1.156	1.118	1.201	0.936	0.916	1.479	1.771	1.45	1.022	0.961	0.639	0.881	1.193	0.974	0.964	1.341	0.797	0.67	0.726	1.037	0.63	0.963
1311	245.2	246.6	309.127	311.133	75.0683	118733	1	1	Tier 2						AN00077000	C03194	(R)-1-Aminopropan-2-ol	0.38	6.4				0	0.778	0.845	0.967	0.736	1.117	0.982	0.958	1.053	0.758	0.793	0.962	0.709	1.338	1.185	1.258	0.838	1.012	1.174	0.938	0.984	1.083	0.884	0.814	0.734	1.026	0.754
1313	245.3	246.7	511.165	513.171	277.106	7787.93	1	1	Tier 2						AN02361002		Glutaminyl-Methionine	6.26	51.8				0	1.017	1.07	0.415	0.886	1.012	1.131	1.077	1.268	1.004	1.106	1.178	1.212	0.914	1.011	0.86	1.157	1.646	1.075	0.947	1.296	1.012	1.159	1.077	0.72	0.884	0.773
1318	246.5	247.9	474.068	476.074	240.01	5608.8	1	1	Tier 2						BM01817000	C16196	1,2-Dihydroxynaphthalene-6-sulfonic acid	1.19	8.3				0	0.575	0.771	0.495	0.869	0.893	0.633	0.77	0.787	0.759	0.866	0.566	0.915	0.789	0.667	1.196	0.723	0.653	1.04	1.185	1.226	1.165	0.465	0.61	1.271	0.63	0.777
1319	246.6	248	408.194	410.202	174.136	28965.2	1	1	Tier 2						AN00948000	C05545	Ne,Ne dimethyllysine	2.03	35.6				0	0.476	0.514	0.652	0.548	0.426	0.506	0.397	0.537	0.232	0.547	0.556	0.319	0.423	0.325	0.648	0.466	0.439	0.679	0.378	0.59	0.545	0.821	0.69	0.61	0.721	0.666
1367	250.1	251.6	349.122	351.13	115.063	5670.33	1	1	Tier 2						AN00259000	C00148	Isomer 1 of Proline	0.33	37.4				0	0.734	1.175	0.997	0.596	1.023	1.015	0.503	0.94	1.069	1.187	1.139	1.06	1.273	1.196	0.942	0.707	0.745	0.898	0.602	0.643	0.743	1.244	0.962	0.968	0.917	1.322
1375	251.8	253.2	363.102	365.108	129.043	2.03776e+07	1	1	Tier 2						AN00380006	C01877	4-Oxoproline	2.5	12.6				0	0.724	0.803	0.716	0.765	0.997	1.189	0.797	0.925	0.934	1.025	1.014	0.863	0.956	1.03	0.994	0.878	0.967	0.949	0.854	0.964	1.005	1.12	0.834	0.758	0.911	0.763
1416	258.8	260.3	345.137	347.144	111.079	4604	1	1	Tier 2						AN00235000	C00388	Isomer 1 of Histamine	1.43	22.9				0	0.668	0.7	0.805	1.175	1.02	0.911	1.566	1.089	1.186	1.04	1.233	0.905	0.73	0.769	0.818	1.262	0.701	0.775	0.995	0.873	0.975	1.222	1.189	1.098	1.03	0.997
1428	259.4	260.9	461.149	463.156	227.091	16606.3	1	1	Tier 2						AN01672000	C00881	Deoxycytidine	0.39	48.5				0	0.282	0.353	0.189	0.3	0.537	0.556	1.332	1.335	1.33	1.473	0.867	1.161	1.279	1.046	1.814	0.639	0.681	0.837	0.758	1.138	1	2.753	2.139	1.708	0.823	0.618
1443	260.7	262.2	396.135	398.142	324.154	226958	2	2	Tier 2						AN03024000	C20353	2'-Deamino-2'-hydroxyparomamine	0.55	12.9				0	1.35	1.748	1.135	0.709	0.764	0.697	1.01	1.019	0.931	0.779	0.816	0.671	0.825	0.693	1.228	1.024	0.818	0.772	0.774	0.86	0.912	1.216	1.177	0.953	1.068	1.052
1444	260.8	262.3	315.109	317.116	162.101	22134.6	2	2	Tier 2						AN00774002	C02627	2-Deoxystreptamine	0.1	40.8				0	1.406	1.958	1.201	0.78	0.807	0.759	1.035	1.073	0.768	0.817	0.881	0.687	0.832	0.666	1.48	1.129	0.848	0.795	0.819	0.957	0.976	1.434	1.44	0.99	1.013	1.266
1450	261.5	263	381.111	383.118	147.053	9235.33	1	1	Tier 2						AN00583007	C12269	N-Methyl-D-aspartic acid	0.07	51				0	0.971	0.778	0.916	1.031	1.097	1.211	1.126	0.947	1.593	1.089	0.967	1.416	1.11	0.824	1.243	1.156	0.871	0.993	1.141	1.043	1.497	1.064	1.201	1.036	0.888	1.114
1452	261.9	263.4	392.079	394.086	158.021	4180.67	1	1	Tier 2						BM00711001	C03676	Isomer 1 of 3-Hydroxy-cis,cis-muconic acid	1.13	0.1				0.01	2.712	1.288	1.337	2.603	1.293	1.6	1.353	1.261	1.216	1.053	1.038	1.112	1.013	1.441	0.57	1.369	1.095	0.818	1.483	0.923	0.682	0.645	0.896	0.859	0.649	1.641
1469	263	264.5	467.098	469.105	233.04	11604	1	1	Tier 2						PR01739002		Vanillylamine O-sulfate	8.93	38.2				0	0.448	0.657	0.828	0.391	0.86	0.737	1.124	1.055	1.158	0.892	0.951	1.198	1.296	0.961	1.467	1.158	0.999	1.172	1.08	1.022	1.413	0.823	1.152	0.99	1.463	0.868
1472	263.3	264.8	337.12	339.13	103.062	9500	1	1	Tier 2						AN00189000	C02356	2-Aminobutyric acid	4.02	7.4				0	0.567	0.614	0.606	0.603	0.626	0.648	0.72	0.706	0.739	2.19	2.11	2.349	0.872	0.708	0.943	0.705	0.525	0.624	0.686	0.695	0.852	1.073	1.173	1.027	0.82	0.882
1477	263.8	265.3	470.138	472.145	236.08	533652	1	1	Tier 2						AN01778000	C02700	N-formylkynurenine	0.33	33.1				0	1.388	1.06	0.616	1.278	1.479	1.894	1.142	0.515	0.704	0.785	1.016	0.872	0.658	0.99	0.732	0.63	1.344	1.128	1.175	1.256	1.238	0.704	0.792	1.045	1.275	1.333
1496	265.9	267.4	447.103	449.109	426.089	367799	2	2	Tier 2						AN04120001		Cysteineglutathione disulfide	0.83	50.4				0	2.234	3.38	2.835	0.79	3.653	0.891	4.23	3.864	4.086	2.295	1.688	1.149	3.723	0.928	2.372	4.092	1.009	1.037	1.254	2.174	3.49	2.178	3.698	0.968	1.284	1.613
1500	266	267.6	410.088	412.095	176.03	4060	1	1	Tier 2						AN00966003	C00072	Isomer 1 of Ascorbic acid	6.09	54.8				0	2.409	3.429	2.402	1.371	3.289	0.986	3.383	4.475	3.597	2.309	1.776	1.261	3.856	0.8	3.269	5.253	1.134	0.936	1.352	2.475	2.728	2.658	3.668	0.967	1.296	1.886
1513	267.1	268.7	400.089	402.097	166.03	8402	1	1	Tier 2						BM00818003	C14100	Isomer 1 of 4-Formylsalicylic acid	9.73	68.7				0	0.594	0.677	0.672	1.14	0.63	0.816	0.63	0.9	0.748	0.694	0.469	0.334	0.484	0.534	0.232	0.159	0.449	0.373	0.743	0.469	0.808	0.581	0.295	0.478	0.554	0.291
1529	269.5	271.1	323.106	325.113	89.0475	29208.7	1	1	Tier 2						AN00124004	C00213	Isomer 2 of Sarcosine	0.37	16.8				0	0.837	0.989	0.882	1.002	1.081	1.094	1.116	1.078	0.942	0.922	0.94	0.907	1.031	0.867	1.098	1.063	1.017	1.029	1.022	0.98	1.088	0.964	0.993	1.031	1.088	1.026
1545	271.2	272.8	395.127	397.134	161.068	13019.2	1	1	Tier 2						BM00754001	C01046	Isomer 1 of N-Methyl-L-glutamic acid	1.39	45.7				0	0.298	2.039	0.38	0.468	0.606	0.952	0.786	0.911	0.661	0.581	0.672	0.51	0.737	1.069	0.647	0.892	1.562	0.829	0.55	0.664	2.105	0.77	0.632	2.321	0.748	0.858
1553	272	273.6	409.143	411.149	175.084	19333.3	1	1	Tier 2						AN00957000		N-Carboxyethyl-g-aminobutyric acid	0.31	62.6				0	1.063	0.892	0.553	0.681	0.948	1.13	0.938	1.227	0.993	1.164	1.16	1.142	1.027	0.876	0.951	0.579	0.536	0.602	1.327	1.866	1.468	0.825	0.696	0.7	1.19	0.739
1569	274.1	275.6	424.052	426.058	189.994	5114.91	1	1	Tier 2						AN01157002		Pyrocatechol sulfate	0.31	29.8				0.01	0.785	0.836	0.855	1.014	1.179	1.1	0.386	0.465	0.446	1.118	0.606	0.497	1.687	1.215	1.565	0.438	0.47	0.404	0.654	0.687	0.581	0.513	0.424	0.337	0.645	0.664
1571	274.2	275.8	460.117	462.124	226.059	4921.89	1	1	Tier 2						AN01655000		Isomer 1 of 3-Nitrotyrosine	0.23	29.2				0	1.129	0.863	1.174	1.066	1.159	0.889	0.854	0.986	0.808	0.915	0.919	0.868	1.051	1.132	0.982	0.817	0.853	1.027	1.051	1.144	1.031	0.27	0.707	0.948	1.08	1.105
1574	274.4	276	381.147	383.154	147.089	11688.1	1	1	Tier 2						BM00587000	C20310	N-Hydroxy-L-isoleucine	1.85	55.8				0	0.764	1.02	0.902	0.815	0.844	1.1	1.902	1.752	1.945	1.03	0.989	1.107	1.006	0.935	1.391	0.472	0.378	0.541	0.719	0.723	0.908	1.254	1.256	1.194	0.652	0.543
1575	274.4	276	455.095	457.102	221.037	132758	1	1	Tier 2						AN01594000	C01111	7,8-Dihydroxykynurenic acid	9.87	23.7				0	0.302	0.535	1.053	0.435	0.848	0.618	0.793	0.699	0.959	0.871	0.727	1.034	0.951	0.451	1.32	0.639	0.545	0.814	0.855	0.903	1.36	1.053	1.228	1.284	1.16	0.707
1590	277.1	278.7	335.106	337.113	101.047	39559.9	1	1	Tier 2						AN00171002	C01234	1-Aminocyclopropane-1-carboxylic acid	0.67	29.5				0	0.909	1.157	0.849	0.732	0.945	1.139	1.086	1.174	1.071	1.096	1.025	1.013	1.169	1.001	1.043	0.805	0.848	0.779	1.096	1.114	1.247	1.262	0.924	0.818	1.171	0.826
1594	277.3	278.9	484.153	486.16	250.095	14311.6	1	1	Tier 2						PR01970000		N-Acetyl-Formyl-5-hydroxykynurenamine	0.54	5.9				0.08	0.815	0.495	0.402	0.869	0.826	0.778	0.53	0.404	0.088	0.098	0.543	0.0886	0.588	0.236	0.538	0.0885	0.767	0.743	1.393	0.335	1.14	0.462	0.112	1.039	0.797	0.95
1608	279	280.7	454.143	456.15	220.085	22503	1	1	Tier 2						AN01585002	C00643	5-Hydroxy-L-tryptophan	0.08	16.1				0	0.877	0.955	0.87	0.878	0.828	1.071	1.258	0.93	0.751	1.039	0.995	1.04	1.023	1.127	1.199	0.947	1.057	0.861	0.96	0.996	1.098	1.236	1.048	0.939	1.016	1.495
1611	279.7	281.4	339.137	341.144	105.079	13728	1	1	Tier 2						AN00204001	C11260	2-Amino-2-methyl-1,3-propanediol	0.49	40.2				0	0.803	1.047	0.626	0.881	0.876	0.927	1.402	1.429	1.232	1.062	1.067	0.957	0.989	0.81	1.02	0.815	0.967	0.769	0.855	0.989	0.908	1.676	1.299	1.262	0.661	0.609
1624	280.6	282.3	323.106	325.113	89.0475	9709.33	1	1	Tier 2						AN00124004	C00213	Isomer 3 of Sarcosine	0.65	28				0	0.882	1.512	1.056	0.993	1.266	1.263	1.475	1.114	1.255	0.928	1.044	1.119	1.064	0.978	1.433	1.171	1.459	1.066	1.41	1.07	1.301	1.513	1.089	1.177	1.195	1.197
1626	280.9	282.6	385.133	387.139	151.075	8390.73	1	1	Tier 2						AN00639000		chondroitin sulfate E (GalNAc4,6diS-GlcA), precursor 5a	0.25	25.7				0	0.788	0.673	0.991	1.052	0.999	0.636	0.709	0.716	0.8	0.891	1.038	1.056	1.012	0.74	1.162	1.006	0.625	0.83	0.786	1.037	1.104	0.66	0.924	0.914	0.902	1.016
1647	283.5	285.2	379.131	381.138	145.073	7405	1	1	Tier 2						AN00561008	C03656	(S)-5-Amino-3-oxohexanoic acid	2.33	32				0	0.635	0.739	0.94	1.356	0.685	0.956	0.935	1.204	0.643	1.279	1.151	0.686	0.941	0.853	0.915	1.124	0.78	1.455	0.812	1.195	1.019	0.904	0.613	0.475	0.864	0.945
1649	284.4	286.1	321.127	323.133	87.0682	160017	1	1	Tier 2						AN00115001	C00555	4-Aminobutyraldehyde	0.48	12.5				0	0.714	0.972	0.605	0.842	0.858	0.885	1.281	1.493	1.239	1.165	1.062	1.03	0.956	0.841	0.967	0.842	0.955	0.882	0.829	0.952	0.887	1.712	1.211	1.204	0.687	0.554
1661	287	288.7	321.09	323.097	87.0318	30889.2	1	1	Tier 2						AN00113000	C20253	Aminoacrylic acid	0.83	55.3				0	0.917	0.873	0.724	0.682	1.018	0.739	0.88	1.322	0.954	1.196	1.319	1.103	1.068	0.865	1.009	1.043	0.782	1.077	1.347	1.476	0.988	0.753	0.825	0.83	1.087	0.968
1703	293.9	295.6	337.121	339.127	103.063	7404.17	1	1	Tier 2						AN00189006	C11735	N-Ethylglycine	2.21	9.2				0	1.095	0.85	1.076	0.937	1.064	0.87	0.991	0.986	0.787	1.191	1.2	1.221	1.219	1.276	1.355	0.821	0.841	0.915	0.876	0.942	1.15	1.062	1.073	0.83	1.176	1.011
1705	294.2	296	540.136	544.15	73.0268	5397.33	1	2	Tier 2						AN05115000	C00127	Isomer 1 of Glutathione disulfide	3.52	6.9				0	1.029	1.283	1.059	1.111	1.442	1.01	1.182	1.436	1.489	1.318	1.436	1.525	1.946	1.371	1.389	1.859	1.428	1.924	1.892	2.071	1.649	1.86	1.391	1.269	1.147	1.55
1712	295.6	297.4	568.129	570.135	334.071	3538.8	1	1	Tier 2						BM03158000	C18347	5,5'-Dehydrodivanillic acid	3.16	56				0	0.91	0.504	2.797	1.71	0.796	0.48	1.422	0.896	1.02	0.719	1.294	1.566	0.876	0.634	1.786	1.035	0.545	0.852	0.852	0.874	1.566	0.274	1.216	1.952	1.024	2.228
1740	298.7	300.4	371.633	373.639	275.149	106162	2	2	Tier 2						AN02339003		gamma-Glutamyllysine	0.59	8.8				0	0.986	0.739	1.261	0.922	0.963	0.585	0.832	1.038	1.168	1.087	1.105	1.316	1.239	1.197	1.266	1.365	0.686	0.84	0.879	0.843	1.23	0.808	1.305	0.881	0.799	1.776
1769	302.6	304.4	304.112	306.117	70.0533	4274	1	1	Tier 2						BM00055001	C05714	alpha-Aminopropiononitrile	0.71	33.9				0	0.635	1.625	0.609	0.508	0.614	1.222	0.876	0.711	0.525	0.588	0.335	0.706	0.737	0.691	0.411	0.665	1.493	0.917	0.446	0.435	1.739	0.33	0.432	1.106	0.65	0.774
1782	304.6	306.4	420.159	422.165	186.1	4015.14	1	1	Tier 2						AN01106001		Isomer 1 of Prolyl-Alanine	0.25	54.8				0	0.718	1.022	0.711	1.042	1.213	1.065	1.066	1.069	1.013	1.472	1.315	1.335	1.299	1.23	1.335	1.25	1.195	0.876	1.046	1.346	1.513	1.357	1.058	0.802	1.075	0.627
1792	306.3	308.1	427.074	429.081	386.031	9193.07	2	2	Tier 2						AN03788000		(-)-Epigallocatechin sulfate	0.33	74.3				0	0.775	0.968	0.774	0.519	1.014	0.708	0.871	1.447	1.273	1.018	1.141	1.032	1.127	1.144	1.125	1.248	0.951	1.247	0.866	1.046	1.043	0.87	1.138	0.897	1.07	0.982
1804	308.6	310.4	392.08	394.087	158.021	48766.1	1	1	Tier 2						BM00711001	C03676	3-Hydroxy-cis,cis-muconic acid	0.72	47.1				0	1.626	1.456	1.524	0.485	0.925	1.814	1.431	1.365	1.871	0.764	0.986	1.18	1.15	1.742	1.11	1.424	2.79	1.09	0.892	0.909	0.952	1.617	1.316	1.28	1.266	1.346
1805	308.7	310.5	400.085	402.091	166.026	51435.3	1	1	Tier 2						BM00818003	C14100	4-Formylsalicylic acid	0.48	26.9				0	0.934	0.942	0.734	0.98	0.946	0.754	0.73	0.869	0.745	0.834	0.794	0.637	0.821	0.833	0.702	1.024	0.927	0.964	0.796	0.713	0.689	0.854	0.72	0.717	0.79	0.744
1825	311.7	313.5	449.139	451.144	215.08	20986.5	1	1	Tier 2						AN01498000	C08272	Kinetin	1.05	41.2				0	0.35	0.35	0.566	0.709	0.542	0.429	1.413	1.297	1.576	2.136	2.121	2.324	0.267	0.276	0.569	0.723	0.449	0.647	0.581	0.653	0.689	0.558	0.965	0.762	0.423	0.533
1829	312.1	313.9	468.156	470.163	234.098	4012	1	1	Tier 2						AN01759000		5-Methoxytryptophan	6	3.1				0	0.847	2.138	0.962	0.625	0.545	0.846	1.031	1.363	1.024	1.161	1.017	1.12	0.583	0.631	0.948	1.535	1.052	0.881	0.983	0.741	1.073	1.889	1.335	1.011	1.117	0.724
1832	312.7	314.5	349.122	351.131	115.063	8655.47	1	1	Tier 2						AN00259000	C00148	Proline	0.14	25.6				0	0.892	1.061	0.864	0.786	0.931	0.879	0.921	1.087	0.866	0.793	0.844	0.811	0.952	0.986	0.876	0.794	0.802	0.716	0.954	1.052	0.838	0.947	0.82	0.791	0.835	0.699
1835	313.8	315.6	351.134	353.144	117.076	5834	1	1	Tier 2						AN00277000		N-Methyl-a-aminoisobutyric acid	9.03	17.9				0	1.174	1.105	1.074	1.379	1.223	1.127	1.237	1.231	1.278	1.29	1.376	1.451	1.213	1.083	1.341	1.531	1.188	1.315	1.267	1.188	1.519	1.18	1.514	1.308	1.251	1.164
1839	314.4	316.2	448.19	450.197	214.132	9390.62	1	1	Tier 2						AN01489000		Prolyl-Valine	0.18	8.3				0	1.408	1.344	1.142	1.555	1.293	1.437	1.271	1.065	1.098	1.291	1.508	1.241	0.916	1.021	0.873	1.117	1.373	1.035	1.138	1.204	1.249	0.915	1.124	1.077	0.982	0.976
1844	315	316.8	321.128	323.132	87.0698	4145.33	1	1	Tier 2						AN00115001	C00555	Isomer 1 of 4-Aminobutyraldehyde	4.6	43.2				0	0.968	1.168	0.836	1.108	1.232	1.053	1.223	1.596	1.367	1.46	1.206	1.35	1.175	1.009	1.074	1.185	1.015	1.219	1.029	1.325	1.18	1.478	1.346	1.252	1.029	0.996
1847	315.4	317.2	461.1	463.106	227.041	10369.5	1	1	Tier 2						AN01668003	C05655	5-(2'-Carboxyethyl)-4,6-dihydroxypicolinic acid	3.61	68.8				0	2.462	2.162	2.865	1.241	2.917	0.682	4.873	3.42	3.392	1.796	1.338	1.904	2.669	0.554	2.704	3.964	0.718	1.131	1.455	1.47	3.56	1.454	3.668	1.422	1.488	2.069
1856	316.5	318.3	418.132	420.139	184.073	5637.75	1	1	Tier 2						AN01079002	C05594	3-Methoxy-4-hydroxyphenylethyleneglycol	0.42	9.9				0	0.616	0.859	0.876	0.963	1.105	0.893	0.932	0.792	0.597	0.559	0.876	0.698	1.348	0.929	0.762	0.794	0.573	0.802	0.559	0.54	0.471	0.61	0.6	0.554	0.513	0.792
1859	316.9	318.7	364.625	366.631	261.133	63656.8	2	2	Tier 2						AN02121003		Isomer 1 of Lysyl-Aspartate	0.18	4				0	0.88	0.71	0.914	0.765	0.865	0.661	0.919	0.908	1.181	0.942	1.093	1.28	0.872	0.666	1.364	1.182	0.746	0.903	1.052	0.995	1.429	0.87	1.132	1.02	1.153	0.94
1861	317.1	318.9	479.124	481.13	490.131	4380.76	2	2	Tier 2						BM04579000	C05560	L-2-Aminoadipate adenylic acid	9.94	67.6				0	0.873	0.717	1.081	0.896	0.999	0.851	0.805	0.801	0.863	1.053	1.024	0.807	1.091	0.97	1.013	0.778	0.767	1.233	0.968	1.11	1.111	0.876	0.865	1.108	0.997	1.069
1868	317.6	319.4	337.121	339.128	103.063	4986.82	1	1	Tier 2						AN00189006	C11735	Isomer 1 of N-Ethylglycine	1.21	33				0	1.16	2.189	2.262	0.85	1.896	2.686	3.167	1.004	1.409	0.901	1.343	1.175	1.769	1.484	2.078	1.516	3.002	1.51	2.909	0.825	1.658	1.811	1.093	1.403	1.053	1.585
1880	319.1	320.9	371.633	373.639	275.149	21499	2	2	Tier 2						AN02339002		Isomer 1 of Lysyl-Glutamate	0.84	0.5				0	1.373	1.156	1.229	1.038	1.085	0.693	1.13	1.235	1.003	1.259	1.212	1.015	0.999	0.733	0.908	1.054	0.748	0.841	0.963	0.878	1.06	1.376	1.397	1.206	0.748	0.966
1882	319.3	321.1	597.114	599.12	363.056	7086.71	1	1	Tier 2						AN03545002	C18239	Precursor Z	3.27	70.1				0	1.677	2.57	1.871	0.914	2.679	0.902	2.599	3.304	2.732	1.82	1.367	1.214	3.171	0.841	1.503	2.142	1.052	0.948	1.175	1.948	2.09	2.203	2.213	0.636	1.066	1.301
1889	320.7	322.5	382.581	384.588	297.046	33259.4	2	2	Tier 2						AN02654000		L-Cysteinylglycine disulfide	0.41	3.7				0	0.818	0.794	0.228	0.719	0.868	1.895	0.593	0.589	0.552	0.624	1.153	0.83	1.108	2.297	0.671	0.492	1.393	0.665	1.159	0.583	0.391	1.69	0.498	0.425	0.782	1.068
1896	321.9	323.7	388.121	390.127	154.063	4224.13	1	1	Tier 2						BM00674000	C06317	Vanillyl alcohol	0.07	56				0.09	0.785	0.72	0.652	0.872	1.2867	0.973	0.8699	0.6439	0.465	0.49	0.5929	0.6118	1.889	1.695	1.496	0.8436	0.974	5.4836	1.154	0.923	0.864	0.501	0.42	1.409	0.995	0.63
1919	325.2	327	429.112	431.118	195.053	10164.5	1	1	Tier 2						PR01229010		N-Acetyl-3-Hydroxyanthranilic acid	0.46	5.2				0	2.175	2.405	3.174	1.602	1.362	1.062	0.151	0.267	0.175	0.486	0.456	0.211	4.235	5.427	4.7	2.042	2.171	2.026	0.624	0.572	0.426	0.399	0.337	0.348	0.31	0.431
1928	327.3	329.2	359.105	361.111	125.047	3140	1	1	Tier 2						BM00333002	C14602	3-Hydroxyaminophenol	2.68	7.3				0	1.773	1.366	1.04	2.669	0.886	1.264	1.124	0.949	1.064	0.911	1.185	0.892	1.246	1.55	0.708	1.162	0.934	0.729	1.302	0.723	0.502	1.127	0.645	0.984	0.68	1.489
1955	329.4	331.2	385.122	387.13	151.063	11374.8	1	1	Tier 2						AN00638001		2-Phenylglycine	0.55	1.2				0	0.393	0.421	0.602	0.442	0.788	0.295	0.62	0.429	0.591	0.45	0.518	0.706	0.706	0.588	0.57	0.425	0.536	0.463	0.481	0.398	0.384	0.647	0.704	0.512	0.427	0.447
1984	334.4	336.3	735.209	739.222	268.099	15012.7	1	2	Tier 2						AN02223001		Tyrosyl-Serine	8.76	56				0	0.297	0.659	0.808	0.113	0.87	0.377	0.704	0.557	1.002	1.214	0.895	0.927	1.283	0.687	1.321	0.883	0.796	1.1	0.453	0.7	1.149	0.557	0.738	1.062	1.299	0.682
2006	337.6	339.3	371.106	373.112	137.048	7450.4	1	1	Tier 2						AN00468006	C00108	Anthranilic acid	0.54	2.1				0	2.601	2.836	2.904	1.427	1.323	1.183	0.441	0.416	0.483	0.387	0.666	0.404	4.236	4.406	4.33	1.509	1.763	1.815	0.551	0.571	0.559	0.653	0.501	0.51	0.392	0.48
2012	338.3	340	306.601	308.607	145.086	2438	2	2	Tier 2						AN00562000	C01035	4-Guanidinobutanoic acid	0.81	31.6				0.02	1.233	1.104	0.744	0.762	1.171	0.565	1.024	1.474	0.997	0.982	1.173	0.697	0.723	0.79	0.907	1.11	0.298	0.957	0.997	1.049	1.156	0.689	1.201	1.514	0.958	1.092
2017	339.2	340.9	395.109	397.115	161.051	4866.95	1	1	Tier 2						AN00751003	C05639	Isomer 1 of 4,6-Dihydroxyquinoline	8.01	61.5				0.05	0.537	0.571	0.611	0.873	0.781	0.581	0.295	0.221	0.291	0.416	0.543	0.515	1.035	0.918	1.169	0.472	0.748	0.455	0.469	0.424	0.602	1.438	1.232	1.296	0.1599	0.356
2046	345.4	346.7	324.09	326.097	180.063	14659.2	2	2	Tier 2						BM01026000	C22137	Isomer 2 of 4-Chloro-L-lysine	5.33	42.2				0	0.982	0.951	1.148	0.909	0.775	0.68	0.993	1.172	1.279	1.161	0.87	0.934	0.876	0.654	0.948	0.895	0.919	0.879	0.89	0.991	0.969	1.251	1.414	1.352	0.994	0.923
2049	345.5	346.8	462.169	464.176	228.111	3748	1	1	Tier 2						AN01684000		Prolyl-Hydroxyproline	0.21	62.5				0	0.664	0.77	0.958	1.151	1.083	1.081	0.905	0.815	0.921	1.001	0.903	0.992	0.899	0.937	1.055	0.912	0.808	0.821	1.087	1.291	1.272	0.775	0.77	0.912	0.892	0.994
2069	350	351.1	335.142	337.149	101.084	2.0358e+07	1	1	Tier 2						AN00174001	C12455	5-Aminopentanal	0.38	57.2				0	0.852	1.164	0.686	0.725	0.797	0.893	0.87	0.994	0.796	1.161	1.107	1.133	0.999	0.929	0.905	0.942	1.071	0.879	1.001	1.112	1.023	1.361	1.057	0.958	0.908	0.778
2082	351.1	352.3	402.1	404.107	168.042	322549	1	1	Tier 2						AN00856010		Isovanillic acid	0.52	8.2				0	0.938	1.135	0.706	1.157	0.879	1.194	1.086	1.106	1.217	1.222	1.064	1.176	0.98	1.08	1.091	1.335	1.36	1.049	0.958	1.084	0.911	1.394	1.102	1	1.129	0.9
2093	353.4	354.7	414.102	416.109	180.044	4704.89	1	1	Tier 2						AN01019004		3-Hydroxyphenylpyruvic acid	3.74	3.2				0	1.138	1.117	1.05	0.867	0.938	0.977	0.846	0.994	0.773	0.844	0.917	0.889	0.891	1.199	1.017	0.9	1.106	1.007	0.854	1.018	0.759	1.088	0.787	0.972	0.867	0.729
2107	355.9	357.4	439.099	441.106	205.041	50559.1	1	1	Tier 2						AN01356001	C02470	Isomer 1 of Xanthurenic acid	8	8.5				0	0.408	0.771	0.606	1.19	0.961	0.716	0.936	1.03	0.858	1.709	1.294	0.989	0.775	0.597	0.674	1.29	0.975	0.955	0.842	1.107	0.918	0.972	0.877	0.958	1.077	0.804
2133	359.3	361	406.161	408.168	172.103	5070.67	1	1	Tier 2						AN00917000		1,2,3,4-Tetrahydro-beta-carboline	6.58	64.8				0	0.855	1.562	1.087	0.564	1.079	0.806	0.676	0.934	0.76	0.487	0.758	0.56	0.844	0.926	0.887	0.557	1.042	1.213	0.901	0.787	0.705	0.779	0.968	0.605	1.004	0.992
2146	360.4	362.2	350.12	352.127	232.124	4574	2	2	Tier 2						PR01733000		N-Acetyl-N(omega)-Hydroxyarginine	9.93	50				0	1.09	1.204	0.883	0.862	0.928	1.083	1.051	1.385	1.249	1.608	1.772	1.226	1.274	1.277	1.133	1.363	1.251	1.126	1.233	1.416	1.75	1.146	1.05	1.042	1.307	1.019
2188	370.8	372.9	324.09	326.096	180.063	2978	2	2	Tier 2						BM01026000	C22137	Isomer 3 of 4-Chloro-L-lysine	5.64	16				0	1.578	0.839	2.506	2.113	1.458	0.83	0.817	0.941	1.139	0.871	0.821	1.281	0.737	0.681	1.276	1.334	0.911	1.509	1.673	0.866	1.445	0.716	1.785	2.063	0.967	1.003
2204	372.2	374.1	377.177	379.183	286.237	317538	2	2	Tier 2						AN02499000	C03413	N1,N12-Diacetylspermine	0.16	19.6				0	0.626	0.728	1.375	0.829	1.214	0.462	1.288	1.207	1.074	0.294	0.628	0.411	0.821	0.774	0.972	4.049	2.533	2.487	0.673	0.581	1.053	0.27	0.393	0.364	0.492	0.572
2213	374.1	376	698.263	700.271	464.205	3958	1	1	Tier 2						AN04408000		Estriol 17-O-glucuronide	0.04	23.9				0	0.921	0.682	0.924	1.603	1.548	1.367	0.629	0.881	0.826	0.913	1.202	0.857	0.688	0.799	0.622	0.811	0.797	0.596	1.186	1.226	0.989	0.851	0.7	0.915	0.518	0.875
2219	374.8	376.7	396.093	398.1	162.035	24032.6	1	1	Tier 2						AN00767000	C15606	1,2-Dihydroxy-5-(methylthio)pent-1-en-3-one	0.22	38.2				0	0.67	0.957	0.771	0.48	0.94	1.046	0.87	1.062	0.846	1.053	1.055	1.061	1.103	0.709	0.876	1.008	1.083	1.006	0.733	0.868	1.022	1.249	0.915	0.776	1.179	0.83
2231	376.3	378.3	457.142	459.149	223.084	3701.33	1	1	Tier 2						AN01623000		Isomer 1 of Salsolinol 1-carboxylic acid	0.65	43.1				0.03	0.551	1.782	0.616	0.66	1.004	0.929	1.013	0.74	0.87	0.686	0.907	0.821	1.129	1.222	0.633	1.145	1.498	0.808	0.79	0.731	1.686	0.748	0.793	1.874	0.798	1.822
2239	377.6	379.6	347.111	349.119	226.106	4126.92	2	2	Tier 2						AN01660000	C06486	(6R)-6-(L-Erythro-1,2-Dihydroxypropyl)-5,6,7,8-tetrahydro-4a-hydroxypterin	0.42	35.9				0.03	0.404	0.302	0.344	0.2966	0.421	0.495	1.088	0.731	0.811	0.97	0.32	1.049	0.924	0.61	1.152	0.522	0.414	0.536	0.687	0.802	0.743	1.363	1.186	1.216	0.527	0.398
2251	379.8	381.8	438.146	440.156	204.088	3746	1	1	Tier 2						AN01348000	C00078	Isomer 1 of Tryptophan	4.43	68.6				0.01	0.773	0.545	0.67	0.451	0.827	0.1943	0.897	1.09	1.09	0.652	0.978	0.978	0.992	0.606	1.174	1.464	0.517	0.997	0.631	0.661	0.976	0.564	0.847	0.801	0.707	0.414
2261	382.2	384.2	647.172	651.187	180.063	3468.71	1	2	Tier 2						BM01026000	C22137	Isomer 4 of 4-Chloro-L-lysine	5.36	4.7				0	1.277	0.948	1.741	2.369	1.289	1.052	0.819	0.708	1.425	0.576	0.548	1.006	0.236	0.434	1.066	1.378	0.875	1.223	0.951	0.648	1.009	0.711	1.148	1.263	1.117	1.252
2274	384	386	395.109	397.116	161.051	25258.3	1	1	Tier 2						AN00751003	C05639	4,6-Dihydroxyquinoline	7.93	16.4				0	0.645	0.923	0.624	0.995	0.812	0.97	0.901	1.247	0.913	1.053	0.696	0.827	0.695	0.857	0.716	0.955	0.883	0.597	0.737	0.953	0.59	1.061	0.745	0.594	0.652	0.62
2279	384.8	386.8	387.1	389.106	153.041	296196	1	1	Tier 2						AN00657007	C01270	3-Hydroxy-2-methylpyridine-5-carboxylic acid	3.4	57.9				0	2.192	1.656	1.095	2.378	1.304	1.929	1.167	1.055	0.93	1.114	1.217	0.858	1.117	1.703	0.511	0.973	1.328	0.89	1.498	0.992	0.478	0.887	0.713	0.687	0.636	1.335
2292	386.2	388.2	425.116	427.123	191.058	16604.3	1	1	Tier 2						AN01180000	C05635	Isomer 1 of 5-Hydroxyindoleacetic acid	0.61	36.5				0	0.787	0.843	1.043	0.895	1.099	0.532	1.028	1.362	1.106	1.317	1.011	1.14	0.976	0.644	1.11	1.437	0.902	0.969	0.57	0.777	1.107	0.925	1.293	1.134	0.965	0.65
2297	386.7	388.7	363.137	365.144	129.079	16996.8	1	1	Tier 2						AN00385000	C00408	Isomer 1 of Pipecolic acid	0.58	73.1				0	0.843	1.387	1.189	0.818	1.03	1.195	1.361	0.938	1.146	0.816	1.034	1.141	1.29	0.921	1.887	1.236	1.085	1.111	1.222	1.046	1.446	1.325	1.077	1.417	1.036	1.383
2315	389.9	392	363.653	365.66	259.19	25202.7	2	2	Tier 2						AN02095000		Isoleucyl-Lysine	0.53	36.3				0	1.47	2.471	3.504	1.129	0.653	0.419	1.004	1.16	0.64	0.53	0.642	0.698	1.909	1.763	0.806	0.911	1.079	0.749	0.66	0.572	0.712	1.203	1.363	0.783	0.727	1.19
2353	396.6	398.8	345.095	347.102	222.074	3770	2	2	Tier 2						AN01608003	C00542	Isomer 1 of Allocystathionine	9.75	65.7				0	0.897	1.192	1.269	0.593	1.127	0.621	0.72	0.784	1.251	0.979	0.857	0.796	1.174	0.85	1.063	0.747	1.154	1.145	0.874	1.328	0.777	1.32	0.715	0.852	0.973	0.74
2361	398.1	400.3	452.164	454.17	218.105	5724	1	1	Tier 2						AN01546000	C00978	N-Acetylserotonin	0.54	42.3				0	0.607	1.659	1.629	0.374	1.326	0.939	1.088	0.641	0.86	1.031	0.889	1.026	0.817	0.93	1	1.152	1.078	0.868	0.857	0.838	1.345	1.743	0.948	0.967	0.847	0.312
2394	402.4	404.6	356.094	358.1	122.035	14330	1	1	Tier 2						BM00311001	C00633	Isomer 1 of 4-Hydroxybenzaldehyde/3-Hydroxybenzaldehyde	4.51	10.9				0	1.233	0.889	1.752	1.671	1.005	0.988	0.907	0.863	0.766	0.749	0.801	0.82	0.984	0.936	1.042	0.704	0.803	1.145	1.042	0.867	1.04	0.334	0.644	0.944	1.142	1.296
2396	402.7	404.9	355.62	357.626	243.122	29840.2	2	2	Tier 2						AN01860002		Prolyl-Gamma-glutamic acid	0.61	53.4				0	1.152	0.918	0.755	1.21	1.151	1.024	1.391	1.335	1.258	1.033	1.109	1.126	1.097	0.977	1.091	1.279	1.015	0.793	1.254	1.374	1.162	0.874	1.086	0.937	1.035	0.975
2409	404.1	406.3	735.209	739.222	268.1	129146	1	2	Tier 2						AN02223000		Seryl-Tyrosine	8.6	11.6				0	0.263	0.633	0.889	0.111	0.892	0.311	0.69	0.563	0.933	1.229	0.771	1.109	1.213	0.57	1.286	0.987	0.845	1.147	0.431	0.858	1.269	0.489	0.811	1.263	1.316	0.719
2418	406	408.2	441.148	443.154	207.089	21930.1	1	1	Tier 2						BM01392003		3-Phenylpropionylglycine	0.09	72.3				0	1.079	1.056	0.778	1.042	0.986	1.218	1.13	1.274	1.001	1.231	1.44	0.991	0.931	0.97	0.876	1.399	1.426	1.248	1.189	1.187	1.142	0.97	0.95	0.768	1.036	0.675
2462	411.8	414	305.131	307.138	71.073	11832.3	1	1	Tier 2						BM00058000		Pyrrolidine	1.62	23.8				0	0.492	0.505	0.659	2.441	1.727	1.753	0.736	0.673	0.755	0.908	0.716	1.489	1.285	1.068	1.148	2.324	2.334	2.369	0.999	1.062	1.301	3.451	3.085	2.518	1.321	2.207
2509	418.2	420.4	643.141	647.154	176.031	9726.4	1	2	Tier 2						AN00966003	C00072	Ascorbic acid	1.47	7.4				0	3.85	2.908	1.139	3.488	1.963	3.268	1.369	2.104	1.591	1.815	2.186	1.311	1.581	3.401	0.596	1.564	2.362	1.734	1.679	1.555	0.626	1.516	1.07	0.832	1.128	1.936
2519	418.8	421.1	327.643	329.649	187.168	115095	2	2	Tier 2						AN01117001	C01029	N8-Acetyl-spermidine	0.02	14.3				0	0.751	0.896	0.927	0.576	0.559	0.685	1.223	1.494	0.974	0.984	1.027	1.427	1.097	0.944	1.253	1.676	1.194	1.035	0.782	1.043	1.072	1.262	2.088	0.952	0.757	0.938
2580	426.8	429.2	362.105	364.112	128.047	4514	1	1	Tier 2						BM00371001	C11354	2-Hydroxy-cis-hex-2,4-dienoic acid	1.73	65.7				0	0.669	0.788	0.703	0.556	0.621	0.721	1.067	1.164	0.75	1.268	1.021	0.763	0.847	0.91	0.995	0.824	0.785	0.855	0.54	0.975	0.689	1.048	1.247	0.875	0.893	0.984
2582	427.4	429.7	413.153	415.159	179.095	8702.29	1	1	Tier 2						AN01012000		Isomer 1 of 2(N)-Methyl-norsalsolinol	0.42	34.4				0	0.477	1.572	1.17	0.115	1.112	0.965	0.949	0.653	0.874	0.796	0.884	0.843	0.886	0.421	1.195	0.759	0.966	0.925	0.761	0.635	0.989	1.224	0.7	0.89	0.957	0.239
2598	430.6	432.9	409.122	411.128	175.063	11856.5	1	1	Tier 2						AN00956000	C02298	N-Acetylindoxyl	0.38	21.1				0	0.702	0.97	1.267	0.979	1.012	0.228	1.13	1.355	0.909	1.466	1.122	1.183	1.031	0.663	0.806	1.313	1.148	0.918	0.316	0.882	1.111	1.289	1.256	1.096	0.864	0.793
2608	432.8	435.1	627.23	631.244	160.121	5388.29	1	2	Tier 2						AN00744000	C02728	Isomer 1 of N(6)-Methyllysine	0.36	21.6				0	0.814	1.537	2.885	0.737	0.575	0.678	0.752	1.595	0.737	0.66	0.769	0.946	1.637	1.313	1.003	0.962	0.632	0.888	0.919	1.214	0.899	1.548	2.972	1.127	0.806	1.067
2617	434.6	436.8	314.119	316.125	160.121	7142.63	2	2	Tier 2						AN00744000	C02728	Isomer 2 of N(6)-Methyllysine	0.08	23.4				0	0.848	1.287	2.509	0.822	0.67	0.59	0.935	1.471	0.713	0.746	0.8	1.052	1.477	1.518	0.889	0.678	0.634	0.737	0.829	1.055	1.095	1.48	2.843	1.033	0.742	0.963
2632	438.1	440.3	356.094	358.1	122.035	5042	1	1	Tier 2						BM00311000	C03067	3-Hydroxybenzaldehyde	4.04	18.6				0	1.179	1.26	1.366	1.277	0.985	1.131	0.84	0.774	0.827	0.765	0.84	0.782	1.052	1.086	0.918	0.722	1.002	1.078	0.927	0.988	0.868	0.61	0.612	0.757	1.004	1.078
2705	451.7	453.8	370.111	372.117	136.052	26312.8	1	1	Tier 2						BM00460007	C14087	3-Methylsalicylaldehyde	0.79	12.3				0	1.052	1.207	1.301	1.406	1.065	0.969	1.991	1.172	2.316	1.598	1.068	2.163	1.067	1.519	1.192	2.249	1.398	1.459	1.162	1.537	1.316	1.317	2.03	1.338	1.51	1.064
2711	452.1	454.3	642.128	646.144	175.019	3748	1	2	Tier 2						AN00951000	C01041	Monodehydroascorbic acid	8.69	32.8				0	1.199	1.604	1.285	0.509	1.073	1.212	1.327	1.466	1.658	0.979	1.059	1.118	1.199	1.567	1.257	1.372	1.441	1.162	0.929	1.041	1.108	1.25	1.413	1.126	1.181	1.067
2719	453.4	455.5	328.134	330.141	188.152	3206.67	2	2	Tier 2						AN01138001	C01037	7,8-Diaminononanoic acid	0.57	25.9				0	0.697	1.426	1.708	0.914	0.701	0.712	0.987	1.51	0.726	1.11	0.938	1.001	1.212	1.003	0.944	0.864	0.727	0.91	0.733	0.812	0.929	1.352	1.447	0.715	0.881	0.918
2720	453.7	455.9	314.119	316.126	160.121	40558.5	2	2	Tier 2						AN00744000	C02728	N(6)-Methyllysine	0.22	42.4				0	0.787	0.68	0.845	0.681	0.584	0.481	3.716	3.224	3.649	0.423	0.454	0.605	0.378	0.336	0.544	0.555	0.348	0.334	0.751	0.66	0.949	0.817	1.308	1.155	0.485	0.586
2810	471.2	473.6	338.101	340.108	208.085	119655	2	2	Tier 2						AN01408002	C05647	Formyl-5-hydroxykynurenamine	0.24	30.4				0	1.015	0.939	0.636	1.227	1.038	1.907	0.84	0.666	0.586	0.887	1.004	0.825	0.823	1.376	0.853	0.662	1.17	0.879	1.623	1.573	0.904	1.003	0.667	0.789	1.121	1.168
2820	473	475.4	322.075	324.081	176.032	8514.72	2	2	Tier 2						AN00966003	C00072	Isomer 2 of Ascorbic acid	0.21	62.4				0	1.819	1.551	1.408	0.481	1.107	1.527	1.733	1.503	2.528	0.844	1.141	1.287	1.126	1.664	1.162	1.584	1.944	1.101	0.977	0.978	1.021	0.967	1.611	1.479	1.416	1.644
2833	476	478.4	627.231	631.244	160.121	5240.57	1	2	Tier 2						AN00744000	C02728	Isomer 3 of N(6)-Methyllysine	0.17	64.9				0	0.524	1.317	1.104	0.365	0.976	0.896	0.959	0.731	0.823	1.168	1.083	0.807	0.761	0.67	1.405	0.716	0.923	1.098	0.791	0.845	1.284	1.174	0.632	0.707	1.034	0.723
2836	476.5	479	314.119	316.125	160.121	6433.88	2	2	Tier 2						AN00744000	C02728	Isomer 4 of N(6)-Methyllysine	0.2	65.5				0	0.433	1.299	0.769	0.302	0.759	0.942	1.12	0.709	0.635	0.945	0.999	0.969	0.925	0.509	1.39	0.556	1.017	1.063	0.895	0.892	1.195	1.063	0.665	1.017	1.061	0.898
2842	477.1	479.6	650.174	654.187	183.065	21266.6	1	2	Tier 2						BM01066000	C16403	4-Amino-2-hydroxylamino-6-nitrotoluene	0.62	50.9				0	0.859	0.741	1.253	1.094	0.756	0.644	1.346	0.84	1.137	0.767	0.591	1.09	0.683	0.514	1.182	1.141	0.602	0.807	1.039	0.838	1.42	0.915	1.469	1.67	0.897	1.116
2967	505.7	507.9	620.146	624.159	153.037	4007	1	2	Tier 2						AN00657006	C00632	Isomer 1 of 3-Hydroxyanthranilic acid	9.64	23				0	1.79	1.459	0.897	3.741	1.685	1.415	1.441	1.349	1.003	1.324	1.428	0.676	1.398	1.768	0.904	1.052	1.582	1.122	2.063	0.949	0.558	0.851	0.746	0.879	0.818	1.89
2968	506.5	508.7	520.215	522.222	286.157	4940.8	1	1	Tier 2						AN02493000	C05300	16alpha-Hydroxyestrone	0.32	32				0	0.721	0.599	0.804	1.261	1.756	1.16	0.675	0.648	0.88	0.786	1.06	0.861	0.653	0.816	0.91	0.605	0.964	0.747	0.767	0.857	0.777	0.889	0.509	0.662	0.867	0.578
2990	514.8	517	498.195	500.201	264.136	5622	1	1	Tier 2						AN02179005		gamma-CEHC	0.32	28.5				0	1.162	0.844	1.224	1.183	1.185	1.128	1.14	1.195	1.496	0.907	0.815	0.914	1.05	1.246	1.106	1.014	1.477	1.027	0.716	0.923	0.824	0.703	0.552	0.5	0.789	1.054
3062	530.8	532.8	648.206	652.219	181.096	5933.8	1	2	Tier 2						AN01039000		6-Methyltetrahydropterin	0.03	67.5				0	2.48	1.894	1.23	2.744	1.477	2.149	1.388	1.216	1.109	1.346	1.243	1.09	1.071	1.929	0.589	1.43	1.441	1.054	1.69	1.031	0.603	0.993	0.737	0.763	0.805	1.381
3072	531.6	533.6	345.601	347.607	223.085	9861.55	2	2	Tier 2						AN01623000		Salsolinol 1-carboxylic acid	0.1	17.4				0	0.888	1.182	0.538	0.931	0.917	1.224	1.438	1.156	0.993	1.009	1.05	1.063	0.883	1.043	0.81	1.405	2.102	1.163	0.933	1.006	1.063	1	0.968	0.864	1.114	0.809
3130	545.7	547.8	352.608	354.615	237.1	13725.3	2	2	Tier 2						AN01792000		Salsoline-1-carboxylic acid	0.25	9.1				0	0.878	1.211	0.579	0.659	0.871	0.997	0.984	1.014	0.806	0.987	0.897	0.888	0.916	1.18	1.068	0.777	0.956	0.631	0.94	1.245	1.147	0.9	0.776	0.774	1.131	0.718
3150	549.8	551.9	662.198	666.213	195.088	3698	1	2	Tier 2						AN01234000		Isomer 1 of N-Acetyl-Dopamine	1.94	29.5				0	0.888	1.334	1.115	0.441	1.081	1.33	1.043	0.729	1.133	0.806	0.759	0.856	0.721	0.732	1.682	0.827	0.803	0.882	0.675	0.865	1.351	1.208	0.879	1.087	0.851	0.605
3151	549.8	552	331.603	333.61	195.089	4508.57	2	2	Tier 2						AN01234000		N-Acetyl-Dopamine	0.23	29.6				0	0.536	0.969	1.085	0.414	0.841	0.767	0.838	0.846	0.918	1.065	0.479	0.927	1.038	0.45	1.315	0.695	0.69	0.68	0.633	0.776	1.319	1.126	0.886	1.052	1.031	0.713
3364	599.8	602.2	323.606	325.612	179.094	92604.4	2	2	Tier 2						AN01012000		2(N)-Methyl-norsalsolinol	0.2	7.6				0	0.808	0.797	0.775	0.837	0.998	1	0.956	0.909	0.729	0.854	1.106	0.776	0.945	0.942	0.967	1.117	1.27	1.364	0.936	0.813	0.949	0.944	0.802	0.805	1.22	0.851
3436	615.7	618	577.147	581.16	110.038	8159.56	1	2	Tier 2						BM00227001	C01751	Resorcinol	2.06	15.2				0	0.654	0.781	0.506	0.566	0.586	0.614	0.81	0.929	0.874	0.79	1.008	0.828	0.96	0.727	1.003	1.072	0.979	1.127	0.899	0.987	1.043	0.736	0.917	0.67	0.791	0.833
3437	616	618.3	289.078	291.082	110.038	6549	2	2	Tier 2						BM00227001	C01751	Isomer 1 of Resorcinol	3.02	15.5				0.13	3.3448	0.716	0.423	4.0224	0.777	0.506	5.1846	1.402	0.573	0.829	0.84	0.96	1.19	0.2811	0.83	0.85	0.7442	0.844	0.885	0.969	0.882	0.455	0.839	0.798	0.65	0.7924
3535	640.5	642.6	378.144	380.151	288.172	4856.25	2	2	Tier 2						AN02530001	C05301	2-Hydroxyestradiol	0.19	52				0	0.888	0.996	0.409	0.69	1.365	0.516	0.706	0.89	1.164	1.275	0.975	0.978	1.611	1.533	1.224	0.972	0.696	0.733	0.646	0.564	0.57	0.66	0.67	0.605	0.823	1.153
A-T97	85.3	85.2	771.13	773.136	537.076	11261	1	1	Tier 2						AN04814000	C00789	CDP-ribitol	5.86	1				0.17	0.2599	0.2741	0.2605	0.362	0.2993	0.48	0.585	0.673	0.736	0.686	0.607	0.812	0.388	0.2792	0.6	0.808	0.469	0.481	0.649	0.859	0.913	0.739	0.885	0.748	0.572	0.74
A-T93	86.4	86.4	537.212	539.219	303.154	5557	1	1	Tier 2						AN02758002	HMDB0029143	Gamma-Glutamylarginine	0.82	1.2				0.01	1.196	1.853	1.322	1.11	1.112	1.004	1.251	1.062	1.217	1.598	1.327	1.353	1.05	0.911	0.825	1	1.157	1.026	1.008	1.05	0.6322	1.53	1.181	1.002	0.839	0.851
A-T115	91.2	91.8	541.143	543.148	307.084	34269	1	1	Tier 2						AN02808000	C00051	Glutathione	1.71	0.6				0	1.6	2.015	1.809	1.783	2.31	1.519	1.703	1.92	1.808	2.034	1.821	1.595	1.974	1.792	1.821	1.9	1.754	2.153	1.732	1.859	1.77	1.896	1.733	1.605	1.721	1.716
A-T128	93.6	94.5	495.154	497.161	261.096	3490	1	1	Tier 2						AN02118005	HMDB0029144	Gamma-Glutamylasparagine	0.57	2.1				0.31	0.8231	0.844	0.8249	0.8866	0.979	0.9	1.146	1.28	1.054	1.153	1.051	0.918	0.9561	1.004	1.34	0.839	0.8294	0.9445	0.9862	1.179	0.9838	1.27	1.242	1.16	1.23	0.8831
A-T190	103.8	105	454.128	456.134	220.07	43875	1	1	Tier 2						AN01583001	HMDB0011168	L-Beta-Aspartyl-L-Serine	0.2	5.4				0	0.756	0.742	0.695	0.57	0.78	0.937	0.904	1.033	1.019	0.88	0.89	1.034	0.916	0.86	1.348	0.96	0.84	0.96	0.93	0.946	1.023	0.909	0.912	0.873	1.064	0.751
A-T391	106.8	108	557.182	559.188	323.125	36579	1	1	Tier 2						AN03008000	C06457	Bialaphos	2.53	37.4				0.1	0.268	0.543	0.577	0.0877	0.46	0.511	0.0916	0.19	0.108	0.0984	0.537	0.112	0.978	0.168	0.386	0.0888	1.015	0.487	0.302	0.08	0.564	0.681	0.0903	0.502	0.365	0.332
A-T574	106.8	108	413.137	415.144	179.081	10019	1	1	Tier 2						AN01011000	C16675	7-Aminomethyl-7-Carbaguanine	5.14	66.9				0.01	1.023	1.496	0.961	1.557	0.829	1.479	0.77	0.721	0.758	0.853	0.636	0.736	0.676	0.936	0.845	0.88	1.047	1.168	0.855	0.927	0.959	1.3	0.848	0.738	0.67	0.837
A-T523	111.9	113	452.185	454.191	218.127	29609	1	1	Tier 2						AN01548006	C04020	Lysopine	0.09	53.6				0	0.819	0.652	0.555	0.639	1.167	0.842	1.12	1.071	1.074	0.992	1.078	0.914	0.953	0.8	1.066	1.289	1.139	1.356	1.355	1.194	1.057	0.79	0.875	0.75	0.912	0.672
A-T354	113.1	114.2	389.093	391.1	155.035	8526	1	1	Tier 2						AN00681000	C01210	N-Methylethanolamine Phosphate	0.04	24.9				0.01	0.58	0.902	0.71	0.872	0.739	0.919	1.38	1.381	1.57	1.451	0.992	1.702	1.114	1.198	1.566	1.723	0.912	0.818	1.721	1.892	1.82	1.769	1.814	1.556	0.918	1.466
A-T293	113.6	114.7	424.117	426.124	190.059	160361	1	1	Tier 2						AN01163000	HMDB0011165	L-Beta-Aspartyl-L-Glycine	0.49	13.2				0	0.715	0.802	0.818	0.63	0.836	0.843	0.894	1.011	0.99	0.967	0.919	0.959	1.022	0.883	1.157	0.925	0.895	0.94	0.944	1.006	1.045	1.094	0.987	0.91	0.93	0.784
A-T211	113.9	115	496.138	498.145	262.08	37916	1	1	Tier 2						AN02135003	HMDB0029145	Gamma-Glutamylaspartic Acid	0.28	2				0	0.737	0.853	0.77	0.679	0.915	0.92	1.019	1.13	1.183	0.948	0.872	0.94	0.941	0.909	1.081	0.892	0.924	0.88	0.925	0.982	0.95	1.102	0.915	0.928	0.923	0.755
A-T22	117.3	118.3	458.183	460.19	448.247	6223	2	2	Tier 2						AN04289000	C16566	Glutathionylaminopropylcadaverine	2.32	57.2				0.02	1.006	1.161	1.01	1.081	1.113	0.8	1.246	1.208	1.081	1.143	1.107	1.135	0.94	1.056	0.6929	1.146	0.986	1.04	1.176	0.98	1.062	1.135	1.51	1.41	1.008	0.903
A-T476	118.3	119.3	494.161	496.164	260.101	10499	1	1	Tier 2						AN02107001	HMDB0011161	L-alpha-glutamyl-L-hydroxyproline	2.63	38.6				0	0.709	0.953	0.841	0.969	0.951	1.121	1.204	1.206	1.337	1.03	0.972	1.019	0.955	1.044	1.127	1.02	1.069	0.96	1.037	1.182	1.2	1.256	1.193	1.079	1.023	0.908
A-T246	120	121	479.157	481.164	245.101	7897	1	1	Tier 2						AN01887000	HMDB0028732	Asparaginyl-Hydroxyproline	5.93	1.3				0.09	1.136	1.379	1.066	0.4304	0.923	0.4411	0.892	0.964	0.79	1.066	0.944	0.761	1.082	0.799	0.903	0.778	0.93	0.4585	0.828	0.974	1.027	1.31	1.079	0.831	0.75	0.867
A-T236	121.1	122.1	424.154	426.16	190.095	14679	1	1	Tier 2						BM01168004	C20914	Tabtoxin Biosynthesis Intermediate 4	0.31	3.7				0	0.742	0.736	0.972	1.32	1.108	1.116	0.846	0.929	0.921	1.076	1.04	0.954	0.878	0.843	0.925	1.088	0.96	1.029	0.866	0.911	0.891	1.249	1.069	0.957	0.82	0.749
A-T45	122	123	375.077	377.084	141.019	20050	1	1	Tier 2						AN00513000	C05678	(2-Amino-1-Hydroxyethyl)Phosphonate	0.32	58.5				0.47	0.5024	0.5298	0.508	0.5412	0.605	0.857	1.138	1.199	0.5447	1.079	0.5821	1.455	0.818	0.5398	0.6081	0.5478	0.5063	0.5765	1.267	1.49	1.637	1.363	1.579	1.395	0.5632	1.166
A-T681	122.5	123.5	395.127	397.135	161.069	7193	1	1	Tier 2						AN00754002	C01077	O-Acetyl-Homoserine	0.5	67.6				0	1.142	2.145	1.056	0.628	0.613	0.713	0.958	1.106	1.113	0.583	0.776	0.66	0.955	1.028	0.915	0.839	0.958	0.789	0.753	0.866	0.699	1.534	1.19	0.751	0.726	0.723
A-T43	125	125.9	509.169	511.175	275.112	8721	1	1	Tier 2						AN02336005	HMDB0029147	N-Gamma-Glutamylglutamine	2.06	63.1				0	0.568	0.681	0.754	0.712	0.748	0.815	0.66	0.508	0.618	0.49	0.561	0.635	1.463	1.143	0.607	0.522	0.463	0.509	0.611	0.672	0.675	3.028	2.961	2.344	0.881	1.073
A-T269	126.8	127.7	397.106	399.113	163.048	223900	1	1	Tier 2						AN00782000	C05947	L-erythro-4-Hydroxyglutamic acid	0.19	5.2				0	0.554	0.567	0.707	0.812	1.16	1.06	0.824	0.938	0.929	0.31	0.31	0.303	0.725	0.857	0.65	1.319	1.258	1.384	0.902	0.88	0.959	0.558	0.551	0.489	1.458	1.983
A-T618	128.8	129.7	392.127	394.134	158.069	24439	1	1	Tier 2						BM00716001	C01109	4-Methylene-Glutamine	1.11	52.5				0	0.716	0.751	0.62	1.251	1.057	0.995	1.081	1.128	1.188	1.045	0.962	0.956	0.85	0.711	0.785	0.944	0.83	0.817	0.824	0.837	0.83	1.23	1.199	1.218	0.813	0.959
A-T818	134.9	135.7	355.078	357.085	121.02	6939	1	1	Tier 2						AN00304000	C00097	Cysteine	0.57	74				0.04	1.398	1.25	1.578	1.26	1.266	1.255	1.685	1.41	1.863	1.71	1.129	2.625	1.099	1.709	1.143	1.953	1.36	1.321	1.236	1.317	1.799	1.367	2.358	1.555	1.362	1.296
A-T767	140	140.7	436.07	438.076	202.011	35025	1	1	Tier 2						BM01310001	C04324	(1E,3E)-4-Hydroxybuta-1,3-Diene-1,2,4-Tricarboxylic Acid	1.4	60.6				0	1.534	1.745	1.111	0.393	0.966	1.624	1.022	1.297	1.715	0.736	0.896	0.925	1.12	1.79	1.076	1.271	2.382	1.048	0.778	0.759	0.913	1.378	1.298	1.03	1.072	1.074
A-T351	146.7	147.3	381.111	383.118	147.053	57751	1	1	Tier 2						AN00583004	C05938	4-Hydroxyglutamate Semialdehyde	1.21	8.8				0	0.642	0.527	1.408	0.587	0.815	0.772	0.995	1.007	1.076	0.334	0.3	0.327	1.389	1.754	1.23	1.068	0.938	1.04	0.86	0.794	0.819	1.44	1.379	1.165	0.545	0.79
A-T410	148.1	148.7	452.149	454.155	218.09	24105	1	1	Tier 2						AN01544001	C03740	Gamma-Glutamylalanine	0.18	1.3				0	1.129	1.293	1.09	1.364	1.308	1.146	1.136	1.488	1.058	1.228	0.935	0.744	1.137	0.74	0.779	1.19	0.996	0.874	0.77	0.65	0.52	1.428	0.787	0.658	0.823	1.635
A-T521	152.9	153.6	422.138	424.144	188.08	10020	1	1	Tier 2						BM01130002	C20918	Tabtoxinine-Beta-Lactam	1.6	12.3				0	1.523	1.799	1.685	0.571	0.709	0.562	0.71	0.656	0.695	1.19	1.295	1.301	0.582	0.555	0.58	0.442	0.51	0.412	1.322	1.296	1.58	1.083	1.005	0.751	1.21	1.018
A-T353	153	153.7	366.147	368.153	132.09	6392	1	1	Tier 2						AN00423002	C03943	(2R,4S)-2,4-Diaminopentanoic Acid	3.31	15				0.23	0.656	0.453	0.4457	0.514	0.899	0.912	0.873	0.738	0.4822	0.554	0.5153	0.966	0.85	0.848	0.708	0.886	0.912	1.036	0.5329	0.585	0.894	0.4836	0.502	0.568	0.95	0.746
A-T597	157.3	157.9	411.123	413.128	177.064	5541	1	1	Tier 2						BM00979000	C06034	4-Hydroxy-4-Methylglutamic Acid	0.12	21.4				0.27	2.31	1.183	1.403	1.618	0.86	1.546	0.744	0.633	0.5621	0.675	1.053	0.5658	0.6022	1.142	0.6275	0.5653	0.971	1.114	1.865	0.839	0.6197	0.708	0.5746	0.573	0.671	0.728
A-T529	158.4	159	477.143	479.149	243.085	10859	1	1	Tier 2						BM01857001	C05711	Gamma-Glutamyl-Beta-Cyanoalanine	1.96	8.3				0.2	1.556	0.916	1.001	0.731	1.077	1.229	0.3003	0.3202	0.2896	0.427	1.003	0.474	0.615	1.36	0.483	0.2912	1.152	1.554	0.835	0.515	0.3193	0.2904	0.296	0.35	0.833	0.883
A-T556	159	159.5	353.116	355.123	119.058	29441	1	1	Tier 2						AN00291005	C05519	L-Allothreonine	1.6	11.4				0	1	0.955	0.84	0.869	0.902	1.001	0.98	1.033	0.974	1.163	1.134	1.131	0.737	0.797	0.853	0.636	0.612	0.61	0.93	1.018	1.163	1.013	0.949	0.887	1.023	0.958
A-T627	159.9	160.4	523.184	525.192	289.127	4237	1	1	Tier 2						BM02541001	C20917	Tabtoxin	3.78	23				0.01	0.837	0.949	0.86	0.978	1.012	0.947	0.8013	1.146	1.015	1.104	1.242	1.33	1.1	1.011	1.094	0.926	0.892	0.806	1.26	1.38	1.209	1.605	1.426	1.035	1.023	0.87
A-T999	160.7	161.2	489.152	491.159	255.097	5358	1	1	Tier 2						AN02034000	C04874	7,8-Dihydroneopterin/7,8-Dihydromonapterin	6.27	68.1				0	1.579	1.391	2.225	1.673	1.864	1.69	1.825	2.067	1.897	2.521	1.158	1.887	2.081	1.836	2.136	1.949	1.182	2.308	2.18	2.351	2.229	1.706	2.867	2.256	2.233	1.978
A-T288	161.7	162.2	438.132	440.139	204.075	5176	1	1	Tier 2						AN01346001	HMDB0029149	gamma-Glutamyl-Glycine	2.84	35.5				0.03	0.687	0.759	0.613	0.64	0.72	0.906	1.22	1.138	1.27	1.479	1.502	1.657	0.781	0.783	1.083	0.751	0.801	0.95	0.895	0.728	0.859	0.819	0.663	0.6208	1.217	0.711
A-T238	170.1	170.3	581.121	583.127	347.063	5733	1	1	Tier 2						AN03357002	C01367	3'-AMP	0.22	51.9				0	0.726	0.947	0.793	0.65	0.86	0.872	0.886	0.734	0.958	0.97	0.8	0.891	1.04	0.871	1.12	0.866	0.9	0.949	0.851	0.836	0.923	0.849	0.992	0.922	1.024	0.978
A-T539	178.1	178.3	381.111	383.118	147.053	50222	1	1	Tier 2						AN00583003	C05941	2-Oxo-4-hydroxy-5-aminovaleric acid	1.97	10.2				0.23	0.865	0.733	0.929	0.983	1.079	1.08	0.7684	0.8194	1.036	1.01	1.025	1.036	0.963	0.945	0.8272	0.7452	0.89	0.7842	0.964	1.01	0.8169	0.96	1.026	0.956	0.964	0.957
A-T640	178.1	178.3	365.116	367.123	131.058	5365	1	1	Tier 2						AN00406001	C19706	3-Hydroxy-Proline	0.42	6.7				0.33	0.5303	0.679	0.5314	0.8	0.6107	0.5854	0.962	0.85	0.643	0.6406	0.611	0.568	0.741	0.689	0.772	0.687	0.71	0.6085	0.785	0.949	0.6339	0.843	0.5878	0.5864	0.837	0.803
A-T793	179.3	179.6	422.137	424.144	188.08	3947	1	1	Tier 2						BM01130003	C20920	Tabtoxinine-Delta-Lactam	4.02	26				0.09	1.079	0.935	0.977	1.061	1.214	0.8181	0.8332	1.492	1.346	1.393	1.319	1.29	1.321	1.021	1.191	1.18	1.193	1.113	1.79	1.565	1.427	1.215	1.018	0.911	1.243	0.932
A-T589	181.1	181.4	583.117	585.123	349.056	12386	1	1	Tier 2						AN03376001	C01302	1-(2-Carboxyphenylamino)-1-Deoxy-D-Ribulose 5-Phosphate	4.51	4.3				0	0.44	0.738	0.815	0.35	0.758	0.83	0.984	1.127	1.217	0.956	1.07	1.247	1.18	0.976	1.525	1.355	1.055	1.285	1.075	1.04	1.332	0.824	1.161	1.107	1.463	0.775
A-T1147	182.9	183.3	464.183	466.191	230.127	15577	1	1	Tier 2						AN01711000	HMDB0028876	Hydroxyprolyl-Valine	3.44	61.1				0	0.992	1.324	1.146	0.78	1.099	0.944	0.83	1.044	0.872	1.403	1.133	1.07	1.386	1.794	0.834	1.141	0.947	0.984	0.936	1.046	0.966	1.311	1.123	0.825	0.968	1.32
A-T369	183.5	183.9	487.139	489.147	253.081	11276	1	1	Tier 2						AN02004003	C05926	Neopterin	1.78	41.7				0	0.747	1.02	1.03	0.68	0.705	0.63	0.811	1.139	0.808	0.818	0.715	0.732	1.008	1.006	0.656	0.73	0.768	0.77	0.753	1.098	0.859	1.422	1.493	1.229	0.71	1.049
A-T1221	184	184.5	406.093	408.099	172.037	27114	1	1	Tier 2						AN00909000	C05600	2-Hydroxyhepta-2,4-dienedioic acid	6.09	69.5				0	2.079	1.563	1.709	2.789	1.869	1.487	0.802	0.826	0.687	1.19	1.095	0.644	1.459	1.554	0.725	0.905	1.174	1.245	0.992	0.664	0.358	0.699	0.532	0.643	0.97	1.398
A-T1245	185.2	185.7	590.136	592.143	356.074	7399	1	1	Tier 2						PR03466001		2-Hydroxy-3-(4-hydroxyphenyl)propenoate O-glucuronide	4.29	70.2				0.07	0.511	0.483	0.535	0.578	0.672	0.602	0.713	0.683	0.561	0.621	0.4528	0.604	0.645	0.59	0.716	0.644	0.51	0.71	0.631	0.4648	0.584	0.552	0.534	0.52	0.683	0.541
A-T739	185.2	185.7	592.143	594.149	358.084	4371	1	1	Tier 2						PR03487001		N2-Acetyl-Cysteinyldopa	3.95	11.5				0.01	1.66	1.586	1.755	1.59	1.983	1.667	1.474	1.632	1.321	1.886	1.668	1.473	1.789	1.442	1.76	1.47	1.474	1.437	1.605	1.63	1.803	1.829	1.814	1.449	2.178	2.17
A-T653	188	188.6	466.163	468.171	232.106	10388	1	1	Tier 2						AN01730006	C21015	Gamma-L-Glutamyl-L-2-Aminobutyric Acid	3.02	1.5				0	0.767	0.873	0.776	1.087	0.899	1.054	1.101	1.13	1.005	1.22	1.047	1.115	1.13	0.929	1.009	1.06	0.918	0.875	1	1.301	1.317	1.263	1.02	0.802	0.833	0.754
A-T778	190.6	191.3	381.111	383.118	147.053	15660	1	1	Tier 2						AN00583005	C03618	Threo-3-Methylaspartic Acid	1.88	12.2				0.1	0.814	0.741	0.88	0.7569	1.117	1.048	1.017	0.928	1.02	0.93	0.946	0.945	0.8163	0.936	1.09	1.018	0.843	0.956	1.024	1.111	1.206	1.14	1.137	0.94	0.858	0.96
A-T686	193.3	194.1	486.129	488.14	252.075	8755	1	1	Tier 2						AN01992000	C05648	5-Hydroxy-N-Formylkynurenine	9.64	2.7				0.02	1.23	1.181	0.691	1.09	1.341	1.232	1.416	1.247	0.999	1.189	1.279	1.114	1.24	1.514	0.4311	1.146	1.32	1.146	1.074	1.287	1.25	1.298	0.885	1.16	1.119	0.924
A-T1215	194.5	195.3	447.12	449.126	213.064	8968	1	1	Tier 2						BM01473001	C15503	N,N-Dihydroxy-L-Tyrosine	6.6	58.5				0.3	0.322	0.3396	0.824	0.532	0.423	0.3554	0.362	0.3861	0.3491	0.503	0.373	0.563	0.374	0.3459	0.49	0.3511	0.3244	0.3695	0.3858	0.347	0.49	0.522	0.3569	0.779	0.783	0.362
A-T661	195.9	196.7	427.099	429.106	193.037	122359	1	1	Tier 2						BM01208002	C12468	3-Amino-4,7-Dihydroxycoumarin	7.37	8.6				0	1.251	1.44	1.308	1.71	1.38	1.753	0.717	0.829	0.805	1.723	1.388	1.126	1.003	1.387	0.915	0.853	1.573	0.966	0.941	1.213	0.766	1.564	0.932	1.126	1.21	0.99
A-T755	196.2	197	365.116	367.123	131.058	70029	1	1	Tier 2						AN00406004	C01165	L-Glutamate 5-semialdehyde	0.9	2.8				0	0.751	1.009	1.227	0.793	0.833	0.917	1.266	1.382	1.1	0.914	0.866	0.902	1.031	0.906	0.972	0.809	0.752	0.779	0.961	1.084	1.193	1.135	1.232	1.032	0.827	0.842
A-T1012	197.6	198.5	500.145	502.154	266.09	5590	1	1	Tier 2						PR02197003		N2'-Acetyl-3'-Hydroxy-L-kynurenine	8.34	32.6				0.17	1.187	0.911	0.73	1.165	1.141	1.457	1.124	1.154	0.902	1.05	0.9	0.867	0.5972	1.077	0.915	0.818	1.205	0.832	1.334	1.326	1.061	0.923	0.5698	0.5685	0.844	0.823
A-T738	198	198.9	478.164	480.171	244.106	75655	1	1	Tier 2						AN01874003	HMDB0029157	gamma-Glutamyl-Proline	0.53	1.3				0	1.406	0.961	0.853	1.061	1.296	1.536	1.156	1.117	1.18	1.097	1.24	1.135	1.125	1.191	1.106	1.043	1.469	0.953	1.355	1.358	1.229	0.857	0.861	0.707	0.982	0.882
A-T1003	202	202.9	391.097	393.104	157.037	9370	1	1	Tier 2						AN00707000	C02220	2-Aminomuconic Acid	3.05	27.3				0.01	0.87	0.661	1.533	1.384	0.954	0.636	1.745	1.016	1.831	0.864	0.777	1.163	1.036	0.526	1.277	1.409	0.587	0.717	1.004	0.833	1.42	1.104	0.4124	1.775	1.075	1.205
A-T1193	204.1	205.1	414.146	416.152	180.09	151084	1	1	Tier 2						AN01029003	C05638	5-Hydroxykynurenamine	7.01	46.6				0	0.904	1.165	0.924	0.773	1.145	1.3	0.993	1.064	0.768	0.892	1.144	0.715	1.12	1.016	0.905	0.8	1.161	1.03	0.919	1.088	1.388	1.049	0.772	0.757	1.25	0.82
A-T826	207.1	208.1	458.138	460.143	224.08	3429	1	1	Tier 2						AN01634001	C05651	5-Hydroxykynurenine	0.44	3				0.32	1.487	0.9421	1.943	1.037	1.0288	2.206	1.0045	1.826	0.9686	2.074	2.711	1.323	2.51	0.9598	1.0812	0.974	1.187	1.0251	2.411	2.67	2.092	1.38	0.9901	0.9878	1.793	1.809
A-T901	211.8	212.9	393.111	395.119	159.053	7918	1	1	Tier 2						BM00722001	C00651	4-Methylene-Glutamic Acid	3.22	5.4				0.01	0.527	0.612	0.667	0.73	0.685	0.792	0.671	0.72	0.619	0.632	0.665	0.76	0.621	0.773	0.722	0.846	0.81	0.83	0.595	0.796	0.618	0.992	0.818	0.696	0.736	0.755
A-T928	214.7	215.9	365.118	367.124	131.058	10354	1	1	Tier 2						AN00406006	C03341	2-Amino-4-Oxopentanoic Acid	0.64	5.3				0.23	0.6793	0.984	1.047	0.7316	0.875	0.7498	0.7637	0.994	0.97	1.087	0.787	1.09	1.1	0.814	1.34	0.7406	1.134	0.7794	0.955	0.97	0.8119	0.932	0.969	0.7511	0.7615	0.842
A-T409	216.6	217.8	380.126	382.134	146.069	7559	1	1	Tier 2						AN00574004	C16673	Isoglutamine	4.2	69.9				0	0.81	1.048	0.99	0.932	1.053	1.093	0.948	0.9	1.115	1.093	0.964	1.029	1.184	0.942	1.181	1.105	1.08	1.026	1.021	0.985	1.157	1.141	1.021	1.124	1.081	1.137
A-T943	225.4	226.7	407.127	409.135	173.069	4378	1	1	Tier 2						BM00926005	C17366	(2S,5S)-Trans-Carboxymethylproline	0.05	4.2				0.2	2.386	1.399	1.807	2.734	2.506	1.09	1.038	1.263	0.7125	1.395	1.502	0.897	1.698	2.11	0.7954	0.97	1.523	1.525	1.455	0.885	0.7855	0.905	0.7284	0.7267	1.246	1.599
A-T1029	225.9	227.2	355.092	357.099	242.067	55920	2	2	Tier 2						AN01846000	C03366	5-Phosphooxy-L-lysine	0.17	5.5				0.03	1.503	1.427	1.671	0.869	1.213	1.196	1.362	1.349	1.32	0.983	0.893	1.075	0.795	0.665	0.959	1.122	0.929	0.874	0.952	1.019	1.278	1.53	1.477	1.383	0.641	0.467
A-T1353	227.1	228.4	478.2	480.207	244.142	9820	1	1	Tier 2						AN01876003	HMDB0028930	Leucyl-Hydroxyproline	0.25	41.6				0	0.942	0.988	0.943	0.76	0.859	0.96	1	0.865	0.901	0.911	0.959	1.1	0.899	1.038	1.06	0.844	0.843	0.802	0.779	0.774	0.896	0.955	1.053	0.911	0.825	0.8
A-T1022	233.5	234.9	457.088	459.094	446.06	4016	2	2	Tier 2						AN04266000	C00570	Cdp-Ethanolamine	1.09	2.7				0.09	0.786	1.18	0.932	1.07	0.791	1.267	0.872	1.355	0.958	0.889	1.156	0.71	1.215	0.99	1.348	0.936	0.985	1.315	1.039	1.192	1.29	1.001	1.026	1.037	1.15	0.7999
A-T1203	235.1	236.5	392.079	394.085	158.022	52736	1	1	Tier 2						BM00711002	C02501	2-Hydroxymuconic Acid	2.26	16.6				0	2.605	1.087	1.384	2.844	1.197	1.275	1.441	0.963	1.401	0.83	1.119	1.041	0.849	1.247	0.645	1.254	0.895	0.839	1.722	0.87	0.74	0.497	0.91	0.947	0.597	1.864
A-T1593	238.2	239.6	417.11	419.116	183.053	5398	1	1	Tier 2						AN01065001	C00847	4-Pyridoxic Acid	1.52	61.9				0.1	0.744	0.707	0.947	0.872	0.692	0.821	0.69	0.806	0.858	1.293	1.069	1.1	0.659	0.697	1.02	0.729	0.762	0.6307	1.337	0.949	0.814	0.972	0.707	0.875	0.932	0.881
A-T967	238.6	240	395.127	397.133	161.069	69378	1	1	Tier 2						BM00754000	C06234	4-Methyl-L-Glutamic Acid	1.73	14.1				0	0.839	0.912	1.437	1.428	1.025	0.949	0.969	1.121	0.871	1.951	1.717	1.39	0.847	0.587	0.919	0.96	1.042	0.671	1.518	0.998	1.072	1.317	1.023	1.241	1.196	1.122
A-T935	247.8	249.3	408.158	410.165	174.1	4292	1	1	Tier 2						PR00943006		N2-Acetyl-(2R,4S)-2,4-Diaminopentanoic Acid	2.31	27.4				0.11	0.851	1.011	0.985	1.341	1.105	1.415	0.961	1.052	0.842	1.346	0.7803	1.113	1.47	1.208	1.047	1.014	0.845	1.117	1.072	1.412	1.223	1.111	1.15	0.787	0.986	1.014
A-T1214	249.3	250.8	528.18	530.187	294.122	5713	1	1	Tier 2						AN02608000	HMDB0029562	Gamma-Glutamylphenylalanine	0.19	3.6				0.03	1.03	1.123	1.058	1.249	1.23	0.95	0.95	0.86	1.066	1.03	0.83	0.891	0.909	0.5331	0.786	1.64	1.183	1.098	0.76	0.87	0.908	1.357	1.372	0.977	0.629	0.68
A-T931	251.9	253.4	363.101	365.108	129.043	20377596	1	1	Tier 2						BM00380002	C22141	Beta-Ethynylserine	0.73	31.7				0	0.875	0.936	0.857	0.93	1.053	1.085	0.967	1.06	0.989	1.089	1.072	0.977	1.05	1.022	1.086	0.968	0.958	1.039	1.026	1.077	1.087	1.058	0.969	0.951	1.015	0.929
A-T796	255.9	257.4	351.098	353.108	117.043	15889	1	1	Tier 2						AN00273001	C03508	2-Amino-3-Oxobutanoic Acid	8.09	49.7				0.27	0.3305	0.3486	0.3312	2.34	0.3807	1.69	1.904	2.162	1.86	2.578	2.223	1.975	1.821	0.3551	2.101	2.227	0.333	2.009	2.599	2.757	2.737	0.3594	1.857	2.006	2.1	1.634
A-T1292	262.6	264.1	373.13	375.139	139.075	3627	1	1	Tier 2						AN00493000	C01929	L-Histidinal	8.87	1.8				0.33	1.622	0.8461	1.707	1.631	1.819	1.63	1.933	0.962	0.8699	1.529	1.325	1.365	0.932	1.1	1.571	1.688	1.047	1.203	1.834	1.36	0.959	1.55	2.11	0.8872	1.211	1.728
A-T1301	262.9	264.4	446.092	448.099	212.032	6558	1	1	Tier 2						AN01455000	C12624	2-Hydroxy-6-ketononatrienedioic acid	3.16	0.7				0.05	0.4233	0.567	0.704	0.4559	0.558	0.64	0.4759	0.556	0.816	0.661	0.784	0.808	0.968	0.695	0.924	0.7	0.452	1.039	0.59	0.95	0.59	1.061	0.835	0.578	1.003	0.584
A-T1289	263	264.5	307.111	309.118	73.0528	20012	1	1	Tier 2						AN00065000	C01888	Aminoacetone	0.31	2.9				0	1.004	1.262	0.838	1.055	1.024	1.077	1.049	1.07	1.09	0.95	0.948	1.018	1.161	1.219	1.32	0.846	0.77	0.74	1.294	1.164	1.563	1.107	0.991	0.804	1	1.022
A-T1768	265.7	267.2	359.105	361.113	125.048	4926	1	1	Tier 2						BM00333000	C18351	4-Aminocatechol	3.32	58.8				0.11	2.071	2.698	1.65	2.292	1.351	1.504	1.47	1.462	1.468	1.734	1.652	1.078	1.348	2.695	0.688	2.075	1.288	0.6522	1.492	1.174	0.6794	1.572	0.989	0.6285	1.065	2.129
A-T1701	266.1	267.6	447.103	449.109	426.088	374602	2	2	Tier 2						AN04120000	C05526	S-Glutathionyl-L-cysteine	0.18	49.9				0	2.272	3.47	2.817	0.91	3.788	0.955	4.322	3.85	3.988	2.248	1.729	1.298	3.78	0.97	2.503	4.191	0.988	1.12	1.255	2.123	3.711	2.24	3.853	0.974	1.344	1.659
A-T772	274.2	275.8	424.052	426.059	189.994	4913	1	1	Tier 2						BM01157000	C06336	3-Sulfocatechol	1.65	73				0.34	0.809	0.993	0.87	1.01	1.116	1.123	0.6612	0.7051	0.6376	0.966	0.6813	0.6417	1.684	1.331	1.537	0.6412	0.5925	0.6748	0.7046	0.59	0.7029	0.6393	0.6518	0.6502	0.665	0.69
A-T1497	276.4	278	719.219	721.225	485.166	328119	1	1	Tier 2						PR04560000		N-Acetyl-Dihydrofolic Acid	7.79	9.3				0	0.481	0.544	0.487	0.484	0.507	0.501	0.52	0.562	0.534	0.48	0.466	0.481	0.482	0.476	0.491	0.48	0.44	0.407	0.525	0.554	0.587	0.511	0.534	0.455	0.451	0.436
A-T1892	279.3	281	691.224	693.23	457.171	15821	1	1	Tier 2						AN04348001	C00143	5,10-Methylenetetrahydrofolic Acid	7.8	58.8				0	0.394	0.535	0.345	0.498	0.441	0.533	0.62	0.623	0.584	0.578	0.451	0.526	0.47	0.437	0.496	0.516	0.503	0.412	0.389	0.516	0.458	0.623	0.593	0.539	0.36	0.319
A-T1448	286.9	288.8	321.09	323.098	87.032	31933	1	1	Tier 2						AN00113001	C02218	Dehydroalanine	1.81	6				0	0.9	0.882	0.68	0.702	0.981	0.77	0.876	1.357	0.941	1.333	1.34	1.068	1.119	0.871	0.991	1.018	0.766	1.037	1.286	1.44	1.017	0.84	0.832	0.742	1.099	0.983
A-T1307	288.9	290.8	372.137	374.144	276.159	17679	2	2	Tier 2						AN02356000	C04498	p-Coumaroylagmatine	2.07	26.6				0.37	0.5903	0.933	0.987	0.6357	0.963	0.89	0.94	1.096	1.058	0.984	0.6838	1.112	1.004	0.83	0.7144	0.846	0.709	0.6773	1.119	0.7019	1.107	0.6417	1.19	0.6526	0.816	0.867
A-T1519	289.5	291.4	402.098	404.106	168.042	7596	1	1	Tier 2						AN00856003	C05577	3,4-Dihydroxymandelaldehyde	2.25	1.5				0.01	1.047	1.116	0.944	0.533	0.876	0.699	0.601	0.77	0.757	1.033	0.75	1.102	1.29	1.189	1.23	1.248	0.938	0.962	0.55	0.912	0.668	0.677	0.676	0.67	1.25	0.993
A-T958	291.5	293.4	365.116	367.123	131.058	161561	1	1	Tier 2						AN00406013	C05147	3-Hydroxy-L-proline	2.99	68.1				0	0.741	1.004	0.945	1.514	1.012	0.981	1.054	1.105	0.919	1.265	1.198	1.343	1.111	0.814	1.436	0.86	0.556	0.834	1.606	1.771	1.96	1.427	0.953	1.301	1.283	1.1
A-T2045	295.2	297.1	415.144	417.151	362.173	4316	2	2	Tier 2						BP03541000	C18167	Secoisolariciresinol	0.99	60.6				0.43	0.6561	0.6918	0.6574	0.7066	0.7555	0.7242	1.49	1.27	1.239	1.156	0.701	1.213	0.7621	0.7048	1.835	0.735	0.661	1.002	0.786	1.317	1.055	1.902	2.056	1.987	1.054	0.628
A-T1846	296.6	298.5	446.088	448.095	212.032	5843	1	1	Tier 2						BM01455001	C18338	5-Carboxyvanillic Acid	5.72	36.4				0	0.889	0.949	1.418	0.924	0.894	1.153	1.142	1.144	1.017	0.983	0.876	0.967	1.367	1.194	1.141	1.027	1.131	1.053	0.985	0.84	1.172	1.479	1.274	0.872	1.243	0.892
A-T1506	298.6	300.5	742.258	746.271	275.148	3939	1	2	Tier 2						AN02339000	HMDB0003869	Epsilon-(Gamma-Glutamyl)-Lysine	0.57	10.5				0.2	1.253	0.694	1.316	0.866	1.11	0.7941	0.8088	1.071	0.967	1.171	1.095	1.208	1.139	0.7729	0.936	1.27	0.7249	1.003	0.844	0.982	0.942	0.7821	1.238	1.025	1.036	1.513
A-T1513	298.6	300.5	373.135	375.138	139.075	6346	1	1	Tier 2						AN00493001	C01279	4-Amino-5-Hydroxymethyl-2-Methylpyrimidine	4.34	9.7				0	0.883	1.097	1.941	1.434	1.613	1.044	0.98	1.141	1.209	1.487	1.429	1.435	1.691	1.306	1.283	1.486	0.978	1.168	1.525	1.14	1.38	0.77	1.404	1.208	1.24	2.015
A-T1873	302.3	304.2	364.085	366.092	260.047	15840	2	2	Tier 2						PR02102001		3-Hydroxykynurenamine O-sulfate	8.5	34				0.4	0.4069	0.429	1.358	1.112	1.25	0.4491	0.4575	1.098	0.4411	0.865	0.4714	0.444	0.4726	0.4371	1.066	1.3	1.673	0.4669	0.4875	0.4838	0.4863	1.16	0.4509	0.892	0.4561	0.4365
A-T1637	305	306.9	364.624	366.632	261.132	3973	2	2	Tier 2						AN02121000	HMDB0002248	Gamma-glutamyl-ornithine	0.69	2.8				0.07	1.199	1.347	0.973	1.521	0.828	1.094	2.193	2.601	1.616	0.885	1.192	0.7846	1.294	1.06	1.11	1.164	1.007	1.168	0.97	1.305	0.8594	2.187	2.031	1.892	0.737	1.186
A-T1861	307.5	309.4	727.162	731.174	260.047	6468	1	2	Tier 2						PR02102000		3-Hydroxykynurenamine O-sulfate	6.71	26.7				0.28	0.857	1.057	1.25	0.4758	0.76	0.4876	1.235	1.019	1.397	0.536	0.5118	0.4821	0.979	1.035	1.131	1.162	1.239	0.5069	0.762	0.5253	0.7	0.978	1.056	0.4885	0.965	0.794
A-T2202	308.8	310.7	400.084	402.092	166.027	55631	1	1	Tier 2						BM00818005	C03590	4-Hydroxyphenylglyoxylic Acid	1.81	68.5				0	0.985	1.156	0.685	0.96	0.822	0.91	0.866	0.994	0.785	0.961	0.969	0.738	0.839	1.017	0.762	1.06	1.092	1.046	0.853	0.95	0.738	0.902	0.828	0.82	0.823	0.74
A-T1790	311.9	313.8	471.12	473.127	237.064	13750	1	1	Tier 2						PR01789001		N-Acetyl-2-Carboxy-2,3-dihydro-5,6-dihydroxyindole	4.98	14.8				0.02	0.453	0.302	0.448	0.412	0.442	0.411	1.534	1.48	1.494	2.513	2.551	2.879	0.307	0.293	0.381	0.649	0.422	0.506	0.565	0.589	0.674	0.553	0.984	0.805	0.37	0.455
A-T2233	315.2	317.1	358.072	360.079	124.016	17368	1	1	Tier 2						BM00322000	C07103	2-Hydroxy-1,4-Benzoquinone	7.79	65.9				0	1.064	1.197	1.427	0.793	0.95	1.018	1.115	1.175	1.394	0.971	0.953	0.963	1.012	0.914	1.02	1.16	1.25	1.195	0.719	0.737	0.898	1.339	1.152	1.27	1.253	1.077
A-T1745	316.9	318.7	364.625	366.631	261.132	63973	2	2	Tier 2						AN02121001	HMDB0004985	N6-Beta-Aspartyllysine	0.14	5.1				0	0.836	0.627	0.845	0.67	0.807	0.629	0.932	0.952	1.123	1.04	1.02	1.372	0.888	0.677	1.371	1.107	0.714	0.943	1.039	0.952	1.388	0.823	1.119	1.098	1.197	0.958
A-T2248	317.9	319.7	372.124	374.135	138.068	4774	1	1	Tier 2						AN00481000	C06044	4-Hydroxyphenylethanol	9.05	65.3				0.31	1.1249	1.1862	2.351	1.2116	1.2955	1.2417	2.05	1.3487	1.2196	2.448	2.166	1.2276	1.94	2.447	1.319	1.166	1.1335	1.2908	1.52	1.653	2.022	1.982	1.2468	1.76	1.729	1.563
A-T1610	318.6	320.4	415.093	417.1	181.037	3990	1	1	Tier 2						AN01032000	C06050	2-Methyl-3-Hydroxy-5-Formylpyridine-4-Carboxylic Acid	3.5	15.8				0.36	0.7143	0.7532	0.7158	0.7693	1.069	0.929	1.498	1.264	1.407	0.932	1.125	1.495	1.576	0.7674	1.376	1.419	1.114	0.8196	1.203	1.137	0.8537	0.759	1.442	0.93	1.046	0.7663
A-T1905	324	325.8	385.119	387.126	151.063	23145	1	1	Tier 2						BM00638000	C04350	(E)-4-Hydroxyphenylacetaldehyde Oxime	7.16	15.1				0.02	0.59	0.8	0.739	1.159	1.088	0.988	0.671	0.69	0.688	0.598	0.573	0.6	0.803	0.695	0.786	0.336	0.417	0.41	0.624	0.777	0.75	0.846	0.877	0.788	0.453	0.465
A-T1787	327.1	328.9	457.14	459.147	223.084	4117	1	1	Tier 2						AN01623001	HMDB0000866	N-Acetyl-Tyrosine	6.44	0.5				0.44	0.6928	0.7305	0.6942	0.7461	0.7978	0.7647	1.863	1.655	1.848	2.423	2.608	2.706	0.8047	0.7442	0.8384	0.7553	0.698	0.7949	0.83	0.908	0.885	0.767	0.849	0.938	0.7766	0.7432
A-T1563	327.6	329.4	437.094	439.1	203.034	5686	1	1	Tier 2						AN01344000	C03657	1,4-Dihydroxy-2-naphthoic acid	0.38	31				0	0.964	0.987	0.959	0.967	0.826	0.885	0.888	0.833	1.022	1.003	1.134	1.25	0.783	0.722	1.12	1.493	1.231	1.167	1.127	1.007	1.178	0.815	1.32	1.035	0.858	0.873
A-T1926	327.9	329.7	387.099	389.106	153.043	68072	1	1	Tier 2						BM00657000	C16235	O-Hydroxylaminobenzoic Acid	3.78	14				0	2.021	1.341	0.944	2.05	1.176	1.45	0.984	0.982	0.81	0.835	1.059	0.716	0.995	1.622	0.353	0.966	1.2	0.832	1.229	0.935	0.462	0.724	0.597	0.596	0.557	1.25
A-T1355	329.3	331.2	443.125	445.131	209.069	29350	1	1	Tier 2						AN01417001	C05596	P-Hydroxyphenylacetylglycine	5.15	60.4				0	0.705	1.211	0.785	0.836	1.034	0.903	1.334	1.424	1.383	1.141	1.286	1.173	1.226	0.983	1.009	1.448	1.1	0.82	1.236	1.258	1.663	1.01	1.245	1.17	1.098	1.018
A-T1263	331.2	333.1	387.134	389.141	153.079	42690	1	1	Tier 2						AN00662000	C04227	Octopamine	7.89	73.4				0	1.052	0.637	0.882	1.102	0.927	0.629	1.293	1.073	1.33	1.159	1.265	1.71	0.865	0.62	1.34	1.649	0.853	1.174	1.264	1.043	1.45	0.869	1.688	1.566	0.883	1.033
A-T1805	333.8	335.7	416.116	418.123	182.058	6055	1	1	Tier 2						AN01052013	C04044	3-(2,3-Dihydroxyphenyl)propanoic acid	1.6	5.3				0.44	1.144	1.477	1.495	2.763	3.031	2.61	0.5242	0.559	0.5055	0.5632	0.5401	0.5088	0.5416	0.589	0.5643	0.5083	0.4698	0.535	0.5586	0.5544	0.5573	0.5069	0.5167	0.5155	0.5226	0.602
A-T1983	345.7	346.9	416.116	418.123	182.058	35510	1	1	Tier 2						AN01052010	C05583	3-Methoxy-4-hydroxyphenylglycolaldehyde	1.45	1				0	0.899	1.012	1.138	1.3	1.105	1.14	0.875	0.923	0.906	0.62	0.598	0.602	0.846	0.824	0.865	0.793	0.729	0.797	0.84	0.836	0.978	1.184	1.32	1.11	0.78	0.912
A-T1743	351.1	352.1	402.1	404.107	168.042	325767	1	1	Tier 2						BM00856001	C03198	(S)-4-Hydroxymandelic Acid	0.78	29.8				0	0.942	1.192	0.724	1.175	0.901	1.19	1.079	1.111	1.21	1.219	1.096	1.181	0.999	1.044	1.08	1.367	1.373	1.061	1.019	1.09	0.932	1.383	1.14	1	1.128	0.851
A-T1996	353.2	354.4	414.102	416.11	180.042	4542	1	1	Tier 2						AN01019002	C05350	2-Hydroxy-3-(4-Hydroxyphenyl)Propenoic Acid	4.74	4.3				0.07	1.039	1.136	1.04	0.832	0.979	1.07	0.7083	0.928	0.806	0.971	0.936	0.897	0.83	1.219	1.004	0.912	1.209	0.965	0.794	1.185	0.698	0.94	0.887	0.98	0.854	0.6759
A-T2161	357.6	359.2	348.09	350.097	114.032	60962	1	1	Tier 2						AN00252002	C00596	2-Hydroxy-2,4-Pentadienoic Acid	0.66	14				0	1.235	1.541	1.276	1.28	1.372	1.86	0.786	0.936	0.837	0.891	1.251	1.015	0.987	2.064	0.652	0.73	1.264	1.11	1.567	1.835	0.809	0.395	0.51	0.914	0.944	1.706
A-T1837	369.5	371.6	357.124	359.131	246.133	3940	2	2	Tier 2						AN01908000	C04137	D-Octopine	2.94	37				0.11	1.122	1.223	0.858	0.911	1.233	1.118	1.071	1.166	1.024	0.8655	1.368	1.401	0.992	1.081	1.181	1.073	0.7219	1.015	1.287	1.153	1.137	1.66	1.164	1.119	1.179	1
A-T2227	384.1	386	395.109	397.116	161.048	25418	1	1	Tier 2						AN00751004	C05637	4,8-Dihydroxyquinoline	6.64	4				0	0.642	0.971	0.625	0.959	0.839	1.06	0.872	1.3	0.85	1.059	0.68	0.77	0.688	0.854	0.6	0.944	0.95	0.628	0.7	0.899	0.573	0.967	0.747	0.56	0.6	0.532
A-T2488	414.4	416.6	367.104	369.11	266.09	16216	2	2	Tier 2						PR02197000		N2'-Acetyl-5'-Hydroxykynurenine	0.74	13.7				0	1.108	1.195	1.134	0.68	1.249	0.962	0.687	0.737	0.688	1.058	0.936	0.851	1.169	1.057	0.83	0.683	1.008	1.002	0.73	1.033	1.049	0.475	0.602	0.779	0.98	0.863
A-T2314	421.1	423.4	409.124	411.131	175.063	5604	1	1	Tier 2						AN00956002	C05634	5-Hydroxyindoleacetaldehyde	6.09	26.4				0	1.103	1.174	1.601	1.3	1.067	1.25	1.208	1.593	0.805	1.685	1.031	1.033	1.039	1.025	0.658	1.097	1.04	0.885	1.019	1.132	0.989	1.358	1.06	0.78	0.815	0.877
A-T2541	427.1	429.4	307.111	309.118	146.106	3718	2	2	Tier 2						BM00578002	C20277	(2R,3R)-3-Methylornithine	1.14	10.1				0.29	1.17	1.01	1.148	1.209	1.22	0.8412	1.288	1.119	1.607	0.9206	1.291	1.56	1.032	0.8187	1.405	1.184	1.075	1.069	1.252	1.485	1.685	0.982	1.52	1.509	0.901	1.39
A-T2224	427.4	429.7	413.153	415.159	179.095	8763	1	1	Tier 2						AN01013000		N-Acetyl-Tyramine	0.26	47.3				0.04	0.434	1.594	1.208	0.4517	1.141	0.947	0.975	0.662	0.88	0.789	0.867	0.98	0.869	0.468	1.173	0.764	0.96	0.875	0.924	0.505	0.97	1.183	0.739	0.862	0.919	0.4499
A-T2155	443	445.2	443.161	445.168	209.105	7676	1	1	Tier 2						PR01420000		N-Acetyl-3-Methoxytyramine	5.47	72.3				0	0.779	0.983	0.574	0.862	0.831	1.077	1.129	1.123	0.992	1.47	1.35	1.157	1.272	0.8	1.008	0.766	0.903	0.75	1.246	1.536	1.41	1.142	0.891	0.745	0.973	0.695
A-T2452	444	446.2	370.11	372.116	136.052	4682	1	1	Tier 2						AN00460001	C03765	4-Hydroxyphenylacetaldehyde	3.17	24.8				0.19	1	0.6576	1.189	0.6717	0.7182	0.881	2.257	0.7477	3.155	1.716	0.7225	2.766	0.7244	1.581	1.317	2.746	1.332	1.579	1.413	1.916	1.409	1.217	2.336	1.762	1.63	1.179
A-T2576	454.7	456.8	367.104	369.11	266.09	17305	2	2	Tier 2						PR02197001		N2-Acetyl-5'-Hydroxykynurenine	0.38	12				0.3	0.3869	0.4081	1.641	0.4168	1.423	0.4271	0.4351	1.138	0.921	1.129	1.55	0.4223	1.17	2.116	0.9	0.914	1.679	0.444003	2	1.779	0.921	0.645	0.637	0.4279	0.4338	1.665
A-T2757	479.6	482.1	647.197	651.21	180.09	3780	1	2	Tier 2						AN01029004	C05636	3-Hydroxykynurenamine	2.96	5.7				0.21	0.7506	1.223	1.313	0.8084	0.912	0.8285	0.925	1.121	0.8138	0.9067	0.821	0.907	1.243	1.057	1.281	0.8184	1.002	1.035	0.8993	0.8926	0.8971	1.19	0.859	0.971	0.774	0.809
A-T2775	486.2	488.5	648.183	652.197	181.074	283418	1	2	Tier 2						AN01037005	C04368	Hydroxyphenyllactici acid	0.05	8.5				0	1.1	0.869	0.94	1.076	0.927	0.867	1.187	1.032	1.261	0.874	0.955	1.151	0.879	0.829	1.076	1.515	1.125	1.128	1.01	0.903	1.238	0.963	1.315	1.138	1	1.067
A-T2504	492.9	495.1	346.098	348.105	224.08	8384	2	2	Tier 2						AN01634002	C03227	3-Hydroxykynurenine	0.67	61.7				0.2	0.938	1.069	0.71	0.66	0.818	1.541	0.537	0.4071	0.3681	0.904	1.722	1.193	0.377	1.49	0.993	0.3702	2.4	2.016	1.19	0.4038	0.4058	0.594	0.618	1.506	0.62	0.907
A-T2959	554.4	556.5	635.15	639.163	168.042	4743	1	2	Tier 2						AN00856004	C06207	2-Amino-3-phosphonopropionic acid	0.2	35.3				0.11	1.056	1.328	0.862	0.624	1.095	0.689	0.598	1.157	0.6767	0.967	0.832	1.341	1.42	1.419	1.08	1.2	0.943	1.127	0.865	1.119	0.7461	0.6786	0.743	0.826	1.384	1.232
A-T3074	556.9	559	616.155	620.169	149.048	41901	1	2	Tier 2						AN00606003	C02775	2,3-Dihydroxyindole	1.69	5.7				0	0.928	1.159	0.983	0.597	0.993	0.977	0.735	0.77	0.796	0.824	0.925	0.81	0.9	0.872	0.92	0.654	1.058	0.961	0.849	0.878	0.883	1.101	0.71	0.714	1.014	0.714
A-T3133	558.5	560.6	595.134	599.147	128.027	8956	1	2	Tier 2						BM00368000	C16473	4-Fluorocatechol	5.09	58.7				0.06	1.476	0.883	0.731	0.953	0.842	0.558	0.941	0.58	0.3666	1.125	1.509	1.93	1.295	0.814	0.772	0.853	0.848	0.61	0.861	0.58	0.631	0.65	0.782	0.979	0.529	1.37
A-T3139	558.6	560.7	611.108	615.121	143.998	6530	1	2	Tier 2						BM00541000	C05618	3-Chlorocatechol	1.96	65.2				0.4	0.686	0.792	0.815	0.961	0.506	0.801	0.93	0.622	0.4764	0.552	0.575	0.4795	0.67	0.637	0.818	0.4791	0.4427	1.028	0.91	0.627	0.539	0.4777	0.487	0.665	0.509	0.602
A-T3006	581.3	583.6	605.146	609.159	138.032	6300	1	2	Tier 2						AN00477005	C05585	Gentisate Aldehyde	5.39	47.5				0.41	0.5003	0.5275	1.64	0.5388	0.5761	0.5522	2.052	1.448	1.311	0.6043	0.5796	1.15	1.614	0.5374	1.087	1.23	0.5041	1.258	2.149	1.197	1.095	1.236	1.025	1.124	0.5608	0.5367
A-T3130	615.9	618.2	577.148	581.161	110.037	8437	1	2	Tier 2						AN00227003	C00530	Hydroquinone	4.27	9.5				0	0.646	0.737	0.55	0.578	0.61	0.578	0.811	0.964	0.879	0.801	0.952	0.801	0.931	0.699	0.957	1.111	0.982	1.126	0.89	1.034	1.079	0.734	0.918	0.712	0.777	0.825
86	76	75.9	493.078	495.085	259.02	47839.4	1	1	Tier 3 one-reaction											0	2	10	0	0.72	0.863	0.703	0.566	0.774	1.036	1.155	1.33	1.244	0.395	0.644	0.612	0.651	0.76	0.932	0.757	1.011	1.31	0.711	0.67	0.59	0.448	0.665	0.84	1.235	0.837
90	76.3	76.1	505.072	507.079	271.014	9772.43	1	1	Tier 3 one-reaction											0	1	90	0	0.766	0.735	0.605	0.466	0.835	0.89	1.179	1.279	1.337	0.404	0.546	0.717	0.652	0.525	1.036	0.696	0.901	1.105	0.766	0.686	0.585	0.445	0.627	0.807	1.254	0.941
92	76.3	76.2	633.091	635.097	399.033	9558.93	1	1	Tier 3 one-reaction											0	1	149	0	0.559	0.568	0.505	0.859	0.823	0.772	0.859	0.788	0.782	0.795	0.793	0.956	1.036	1.043	1.213	0.866	0.581	0.821	0.82	0.971	1.178	1.014	0.775	0.892	0.964	0.877
101	76.9	76.7	573.132	575.138	339.074	50272.6	1	1	Tier 3 one-reaction											0	4	197	0	0.543	0.447	0.532	0.846	0.808	0.628	1.044	0.734	2.168	1.746	0.747	3.717	0.83	2.164	1.296	2.233	0.547	0.873	0.949	1.451	1.225	0.672	2.663	0.892	0.702	0.917
103	77	76.8	545.081	547.092	311.023	5361	1	1	Tier 3 one-reaction											0	1	59	0	0.807	0.58	1.057	1.079	1.289	0.885	0.523	0.537	0.434	0.474	0.546	0.482	0.773	0.341	0.708	0.579	0.786	0.99	0.617	0.578	0.562	0.812	0.414	0.813	0.687	0.653
105	77.3	77.1	589.127	591.133	355.069	243035	1	1	Tier 3 one-reaction											0	8	176	0	0.485	0.63	0.481	0.973	0.76	0.813	0.756	0.686	0.77	0.731	0.794	0.851	1.033	0.97	1.192	0.846	0.593	0.753	0.911	0.881	1.128	0.867	0.817	0.881	0.862	0.808
114	78.4	78.3	532.107	534.113	298.049	5430	1	1	Tier 3 one-reaction											0	10	232	0	0.624	0.862	0.521	1.023	0.957	1.019	1.111	1.14	1.127	1.063	1.145	1.227	1.376	1.154	1.399	1.126	0.675	0.963	1.286	1.184	1.343	1.097	0.921	0.837	1.077	0.888
121	79.6	79.4	515.152	517.158	281.093	14849.1	1	1	Tier 3 one-reaction											0	12	309	0	0.631	0.692	0.751	0.555	0.973	0.744	1.221	1.064	1.282	0.964	1.03	1.129	1.053	0.804	1.04	1.265	0.848	0.916	0.876	0.948	1.223	0.871	1.266	0.971	1.078	1.034
125	82.8	82.6	419.041	421.048	184.983	12930.4	1	1	Tier 3 one-reaction											0	2	43	0	0.522	0.744	0.579	0.69	0.76	0.823	1.326	1.286	1.422	1.442	1.095	1.598	0.854	0.72	1.16	1.374	0.896	0.858	1.465	1.678	1.954	1.439	1.753	1.681	1.104	1.358
126	82.8	82.7	621.099	623.105	387.041	7906.15	1	1	Tier 3 one-reaction											0	3	97	0	1.34	1.439	1.432	1.201	1.765	1.229	1.079	1.337	1.151	1.51	1.39	1.304	1.619	1.449	1.344	1.299	1.29	1.542	1.21	1.592	1.419	1.405	1.295	1.176	1.262	1.245
129	83.3	83.1	715.249	717.256	481.191	3458	1	1	Tier 3 one-reaction											0	6	220	0	0.751	0.748	0.887	0.606	0.894	0.947	0.765	0.873	0.917	0.914	0.967	0.961	0.99	0.989	1	1.003	0.899	1.22	1.034	1.053	1.049	1.045	0.964	0.846	1.149	1.006
131	84.8	84.7	472.061	474.068	238.003	5137.33	1	1	Tier 3 one-reaction											0	1	47	0	0.522	0.716	0.562	0.654	0.687	0.873	1.128	1.183	1.338	1.256	1.003	1.604	0.847	0.794	1.113	1.336	0.749	0.825	1.423	1.673	1.697	1.228	1.651	1.428	1.031	1.367
139	87.4	87.5	438.206	440.212	204.147	10106.8	1	1	Tier 3 one-reaction											0	2	111	0	1.144	1.134	0.83	0.628	0.644	0.856	0.964	0.892	0.843	0.987	0.956	0.98	0.894	0.952	1.21	0.786	0.599	0.69	0.98	1.018	1.159	1.065	1.036	1.082	1.065	0.827
140	88.1	88.3	416.095	418.102	182.037	4531.6	1	1	Tier 3 one-reaction											0	3	121	0	1.031	0.82	0.8	0.681	0.872	1.175	1.026	0.865	0.867	0.838	0.986	0.965	1.327	1.274	1.338	0.939	0.616	0.932	1.076	1.045	1.158	1.048	0.832	1.067	1.261	1.066
142	88.5	88.8	463.13	465.137	229.072	145149	1	1	Tier 3 one-reaction											0	8	380	0	0.892	1.062	0.686	0.593	0.811	1.04	0.666	0.749	0.777	0.896	0.98	1.002	0.682	0.61	1.006	0.676	0.628	0.78	0.688	0.787	0.884	0.635	0.825	0.763	0.82	0.553
143	89	89.3	291.116	293.123	57.0578	7480	1	1	Tier 3 one-reaction											0	4	250	0	0.981	1.061	0.786	0.674	0.922	1.134	0.555	0.681	0.549	1.145	1.257	1.231	0.93	0.694	1.028	0.85	0.63	0.792	0.815	0.938	1.158	0.898	0.952	0.929	0.811	0.603
144	89.7	90.1	513.19	515.197	279.132	28972.1	1	1	Tier 3 one-reaction											0	15	435	0	1.245	2.032	0.978	0.608	0.736	0.847	0.906	1.096	0.939	0.89	0.862	0.741	0.892	0.816	1.035	0.862	0.931	0.923	0.768	0.964	0.755	1.418	1.045	0.89	1.071	0.918
148	90.2	90.7	589.126	591.133	355.067	4630	1	1	Tier 3 one-reaction											0	8	210	0	0.517	0.639	0.582	0.877	0.78	0.835	0.812	0.745	0.84	0.722	0.752	0.847	1.04	1.054	1.266	0.849	0.569	0.818	0.903	0.866	1.158	0.906	0.825	0.876	0.861	0.81
149	90.5	91	615.143	617.149	381.084	3911.54	1	1	Tier 3 one-reaction											0	10	327	0	0.313	0.858	0.522	0.847	0.731	1.234	1.066	0.936	0.878	1.009	1.035	1.127	1.403	1.472	1.176	0.99	0.997	0.889	1.02	0.981	1.167	1.317	0.906	0.694	1.001	0.774
150	90.6	91.2	732.13	734.136	498.072	3092.4	1	1	Tier 3 one-reaction											0	1	89	0	1.065	0.979	1.208	1.071	1.175	0.962	0.739	0.971	0.925	1.197	0.962	0.842	0.903	0.646	0.944	1.017	0.866	1.109	0.565	0.928	0.963	0.702	0.832	0.926	0.912	1.036
152	91.2	91.8	621.099	623.105	387.041	18852	1	1	Tier 3 one-reaction											0	3	99	0	1.268	1.5	1.312	1.203	1.726	1.185	1.071	1.391	1.135	1.495	1.462	1.325	1.628	1.443	1.338	1.365	1.341	1.429	1.172	1.545	1.391	1.383	1.246	1.235	1.298	1.179
157	92	92.8	330.079	332.086	96.0209	12832	1	1	Tier 3 one-reaction											0	4	314	0	2.345	1.801	1.515	1.39	1.19	2.469	1.422	1.007	0.95	0.709	1.496	0.813	0.737	1.397	0.608	0.649	1.282	1.105	2.198	1.91	0.607	0.677	0.668	0.869	0.791	0.904
158	92.1	92.8	529.149	531.155	295.09	7882.48	1	1	Tier 3 one-reaction											0	35	601	0	0.85	0.806	0.853	0.8	1.093	1.008	0.728	0.729	0.915	0.684	0.631	0.794	0.693	0.621	1.126	1.106	1.017	1.212	0.897	0.646	0.978	0.775	0.779	0.931	0.749	0.712
159	92.2	93	492.057	494.062	257.998	10006.1	1	1	Tier 3 one-reaction											0	4	65	0	1.144	1.336	0.29	1.205	1.104	1.722	1.09	1.412	1.127	1.379	1.59	1.524	1.581	2.06	1.63	1.199	1.664	1.08	1.379	1.447	1.295	1.964	1.293	1.198	1.305	1.571
161	92.3	93.1	643.081	645.087	409.023	3013	1	1	Tier 3 one-reaction											0	7	80	0	1.162	1.397	1.446	1.152	1.691	1.309	1.289	1.462	1.293	1.434	1.657	1.453	1.57	1.425	1.152	1.438	1.167	1.348	1.342	1.658	1.391	1.394	1.164	1.258	1.456	1.343
162	92.3	93.1	511.149	513.156	277.091	7506.23	1	1	Tier 3 one-reaction											0	6	249	0	0.84	0.921	0.882	0.598	0.768	0.772	0.896	0.959	1.077	0.875	0.855	0.838	0.937	0.829	1.118	0.912	0.951	0.943	1.042	1.001	0.874	1.061	0.982	0.911	0.902	0.742
164	92.9	93.7	552.176	554.182	318.118	4354.8	1	1	Tier 3 one-reaction											0	2	171	0	0.771	0.871	0.855	0.593	0.851	0.904	0.861	0.863	0.986	1.023	0.948	0.878	0.954	0.868	0.893	0.838	1.033	0.908	0.918	1.032	0.945	1.331	1.041	0.965	1.034	0.883
166	92.9	93.8	434.082	436.089	200.023	6025.6	1	1	Tier 3 one-reaction											0	3	48	0	1.035	1.496	0.319	1.374	1.142	2.043	1.274	1.358	1.414	1.624	1.38	1.588	1.614	2.019	1.509	1.105	1.813	1.159	1.47	1.342	1.371	1.858	1.313	1.219	1.461	1.522
167	93.1	93.9	555.107	557.114	321.049	4682	1	1	Tier 3 one-reaction											0	8	265	0.02	0.774	0.802	0.893	0.44	1.046	0.668	0.36	0.405	0.38	0.693	0.949	0.706	0.568	0.754	0.744	0.496	0.876	0.753	0.496	0.603	0.958	0.428	0.328	0.624	0.645	0.746
169	93.3	94.1	513.111	515.117	279.052	5029.86	1	1	Tier 3 one-reaction											0	3	183	0	0.554	0.959	0.438	1.126	0.906	1.064	0.768	0.617	0.839	0.817	0.904	1.008	1.191	1.351	1.099	0.908	0.515	0.623	0.782	0.914	1.216	0.928	0.908	0.982	1.015	0.978
173	93.9	94.8	431.094	433.101	197.036	6422.25	1	1	Tier 3 one-reaction											0	12	235	0.01	1.992	1.147	2.061	1.334	0.8	1.734	0.32	0.231	0.274	0.495	1.021	0.773	0.695	2.172	0.577	0.325	1.192	0.904	1	0.591	0.469	0.9	0.31	0.761	0.794	0.831
174	93.9	94.9	276.08	278.087	42.0217	192759	1	1	Tier 3 one-reaction											0	3	196	0	0.709	0.818	0.888	1.083	1.154	0.986	0.442	0.508	0.482	1.254	1.055	1.062	0.734	0.687	0.729	0.931	0.902	0.965	0.912	0.934	0.858	1.174	1.031	0.972	0.791	0.868
178	94.8	95.9	433.041	435.047	198.982	11246.7	1	1	Tier 3 one-reaction											0	1	11	0	0.695	0.783	0.812	0.646	0.859	0.861	0.735	0.882	0.768	0.846	0.973	0.911	1.362	1.25	1.307	0.847	0.717	0.874	0.974	0.942	1.063	1.046	1.083	0.986	0.969	0.919
183	96.5	97.9	403.037	405.043	168.978	24435.7	1	1	Tier 3 one-reaction											0	1	59	0	0.765	0.746	0.763	0.584	0.789	0.83	0.73	0.753	0.84	0.84	0.867	0.903	1.238	1.237	1.359	0.82	0.737	0.797	0.844	0.903	1.094	0.954	1.001	0.925	0.975	0.829
188	97.3	98.7	657.232	659.239	423.174	9458	1	1	Tier 3 one-reaction											0	14	324	0	0.862	1.119	0.832	0.542	0.693	0.898	0.93	0.999	0.82	1.424	1.3	1.168	1.009	0.975	1.107	1.133	0.924	0.747	0.794	0.813	0.856	1.882	1.625	1.292	0.931	0.806
190	97.8	99.2	675.243	677.25	441.185	13370.1	1	1	Tier 3 one-reaction											0	7	291	0	0.8	1.089	0.81	0.597	0.667	0.802	0.873	1.048	0.808	1.299	1.213	1.199	1.031	1.107	1.036	0.992	0.884	0.767	0.692	0.849	0.849	2.141	1.666	1.177	0.89	0.759
191	97.8	99.3	449.014	451.02	214.955	5750.71	1	1	Tier 3 one-reaction											0	1	25	0	0.843	0.832	0.887	0.644	0.829	0.897	0.803	0.799	0.966	0.803	0.982	0.923	1.334	1.251	1.367	0.929	0.803	0.853	0.978	1.045	1.188	1.077	1.088	1.165	1.162	0.863
206	102	103.3	431.104	433.11	197.045	37633.1	1	1	Tier 3 one-reaction											0	12	322	0	0.668	0.837	0.561	0.496	0.794	0.907	1.094	1.318	1.175	0.384	0.514	0.594	0.602	0.596	0.85	0.644	0.892	1.182	0.651	0.624	0.575	0.39	0.652	0.815	1.226	0.943
210	102.9	104.2	388.107	390.114	154.049	1.8683e+06	1	1	Tier 3 one-reaction											0	12	337	0	2.396	1.651	0.997	2.254	1.271	1.951	1.044	1.025	0.806	1.049	1.182	0.716	1.054	1.929	0.451	0.857	1.318	0.852	1.377	0.996	0.445	0.828	0.598	0.607	0.619	1.34
216	104.4	105.7	525.164	527.172	291.106	7435.88	1	1	Tier 3 one-reaction											0	8	344	0	0.923	0.907	0.909	0.966	0.964	1.023	0.918	0.871	0.88	0.99	1.041	1.043	1.071	0.952	1.195	0.86	0.759	0.956	1.156	1.13	0.954	1.283	1.09	1.095	1.025	0.994
219	104.9	106.1	553.16	555.167	319.101	6303.85	1	1	Tier 3 one-reaction											0	5	266	0	0.989	0.993	1.062	0.998	0.892	0.926	0.817	0.92	0.93	1.184	0.961	0.762	1.047	0.896	0.734	0.87	0.842	0.809	0.963	0.9	0.894	1.264	0.944	0.948	0.874	0.911
221	105.1	106.3	542.18	544.187	308.122	10979.9	1	1	Tier 3 one-reaction											0	14	393	0	0.816	0.988	1.307	0.77	0.807	0.825	0.933	1.155	0.951	0.919	0.849	0.895	1.115	0.946	1.003	0.883	0.771	0.916	1.262	1.563	1.548	1.027	1.283	0.925	0.888	0.943
224	105.5	106.8	702.254	704.261	468.196	10131	1	1	Tier 3 one-reaction											0	5	270	0	1.045	1.789	0.823	0.587	0.605	0.844	1.273	1.133	1.088	0.954	1.089	1.112	0.901	0.64	1.095	0.973	0.979	0.813	0.762	1.044	1.087	1.617	1.123	1.159	0.838	0.648
228	105.8	107	403.037	405.043	168.978	7194.5	1	1	Tier 3 one-reaction											0	1	57	0	0.785	0.72	0.751	0.593	0.755	0.853	0.695	0.756	0.826	0.813	0.906	0.92	1.182	1.196	1.304	0.823	0.764	0.786	0.871	0.902	1.077	0.998	1.02	0.97	1.044	0.838
229	105.8	107.1	529.149	531.155	295.091	25325.1	1	1	Tier 3 one-reaction											0	35	609	0	0.782	0.639	0.606	0.665	0.904	0.882	0.582	0.564	0.717	0.457	0.579	0.664	0.309	0.4	1.019	1.101	0.924	1.207	0.687	0.584	0.783	0.488	0.654	0.744	0.702	0.52
233	106.3	107.6	628.183	630.189	394.124	3486	1	1	Tier 3 one-reaction											0	10	335	0	1.076	1.92	0.726	0.544	0.466	0.501	1.391	1.31	1.203	1.081	0.756	0.625	1.154	1.387	1.018	1.289	1.103	1.154	0.934	0.995	0.992	1.112	1.108	0.782	1.04	0.811
236	106.4	107.7	472.13	474.137	238.072	8628.84	1	1	Tier 3 one-reaction											0	19	312	0	0.892	0.943	0.559	0.836	0.785	1.303	1.459	1.444	1.395	1.189	1.077	1.568	0.866	0.765	0.938	1.285	1.264	0.661	1.774	2.084	2.108	1.261	1.605	1.204	1.033	1.21
238	106.6	107.9	538.16	540.166	304.101	3472	1	1	Tier 3 one-reaction											0	1	131	0	0.901	0.838	0.735	0.721	0.756	0.694	0.764	0.853	0.984	0.885	0.905	0.926	0.767	0.687	0.82	0.598	0.647	1	0.954	0.846	0.646	0.924	0.83	0.951	1.029	0.842
239	106.7	107.9	408.194	410.201	174.136	13997.6	1	1	Tier 3 one-reaction											0	9	126	0	0.711	0.889	0.817	0.747	0.646	0.6	1.313	1.288	1.42	0.766	0.735	0.772	0.649	0.712	0.879	0.731	0.717	0.629	0.766	0.873	0.887	1.066	1.088	0.964	0.775	0.717
240	106.7	108	628.181	630.187	788.245	3819	2	2	Tier 3 one-reaction											0	1	123	0	1.076	1.92	0.726	0.544	0.466	0.501	1.391	1.31	1.171	1.081	0.756	0.625	1.154	1.387	1.018	1.289	1.103	1.099	0.963	0.995	0.992	1.112	1.108	0.782	1.04	0.811
241	106.7	108	457.164	459.17	223.105	6909.38	1	1	Tier 3 one-reaction											0	20	463	0.03	0.701	1.145	1.059	1.091	0.782	1.031	0.281	0.643	0.375	0.52	0.44	0.425	0.511	0.663	0.52	0.509	0.58	0.88	0.367	0.489	0.522	0.768	0.587	0.503	0.656	0.691
243	106.9	108.1	577.162	579.168	343.103	5088.11	1	1	Tier 3 one-reaction											0	15	514	0	0.862	1.216	0.605	0.436	0.521	0.748	1.101	1.32	1.048	1.009	1.073	1.132	0.794	0.825	1.265	1.278	1.397	1.241	0.755	0.971	0.95	1.316	0.989	0.858	0.775	0.459
245	107.1	108.4	372.149	374.155	138.09	12430.3	1	1	Tier 3 one-reaction											0	3	240	0	0.823	0.797	0.806	0.5	0.717	0.519	0.882	0.874	0.881	0.718	0.8	0.756	0.864	0.873	0.857	0.792	0.743	0.819	0.541	0.642	0.809	0.898	0.678	0.621	0.9	0.74
247	108.1	109.3	463.128	465.135	229.07	6611.83	1	1	Tier 3 one-reaction											0	6	328	0	0.674	0.875	0.54	0.58	0.82	0.927	1.297	1.431	1.173	0.93	1.202	1.088	0.97	0.731	1.223	0.855	0.857	0.808	1.005	1.102	1.079	1.292	1.295	1.068	1.122	0.665
248	108.1	109.3	706.135	710.149	239.026	3793.11	1	2	Tier 3 one-reaction											0	1	83	0	1.161	0.925	1.547	1.551	1.572	1.037	1.814	1.534	1.934	1.49	1.187	1.818	1.452	1.035	1.923	1.499	0.769	1.162	1.402	1.678	1.885	1.321	2.122	1.999	1.349	1.348
250	108.2	109.4	535.172	537.178	301.114	4179.56	1	1	Tier 3 one-reaction											0	10	237	0	1.405	1.964	0.986	0.697	0.868	0.903	0.897	1.004	0.784	0.922	0.893	0.82	0.977	0.902	1.249	0.854	0.914	0.99	0.793	1.07	0.886	1.318	1.061	0.988	0.96	0.857
252	108.5	109.7	382.106	384.113	148.048	15471	1	1	Tier 3 one-reaction											0	10	157	0	0.922	1.02	0.844	0.798	1.06	1.141	1.006	1.114	1.24	1.018	1.011	0.978	0.922	0.872	1.042	1.056	0.986	0.945	1.022	1.038	1.209	1.263	1.193	1.143	1.025	0.797
261	112	113.1	475.094	477.1	241.035	6216.15	1	1	Tier 3 one-reaction											0	10	226	0	0.795	1.145	0.518	0.487	0.772	1.303	1.193	1.26	1.174	0.511	0.595	0.618	0.599	0.815	0.824	0.671	1.06	1.365	0.771	0.682	0.549	0.65	0.732	0.789	1.207	0.901
268	112.9	114.1	347.055	349.061	225.994	13288.4	2	2	Tier 3 one-reaction											0	2	40	0	1.681	1.657	1.512	1.593	1.969	1.623	2.3	2.783	2.543	2.752	2.288	2.781	2.481	1.904	3.055	2.935	1.442	3.125	2.471	2.986	2.779	1.346	2.572	2.18	2.571	1.94
270	113.4	114.5	378.064	380.07	144.006	9800	1	1	Tier 3 one-reaction											0	5	179	0	1.148	1.212	1.574	0.494	0.919	1.253	1.314	1.207	1.256	0.669	0.816	0.859	1.179	1.284	1.049	1.118	1.3	1.153	0.894	0.708	0.834	1.126	1.248	1.004	1.165	0.946
280	114.8	115.9	529.149	531.155	295.09	11633.2	1	1	Tier 3 one-reaction											0	35	610	0	0.829	0.661	0.535	0.624	0.901	0.881	0.572	0.585	0.746	0.44	0.543	0.652	0.338	0.431	0.932	1.1	0.973	1.2	0.666	0.589	0.729	0.446	0.626	0.685	0.642	0.526
283	115.3	116.4	592.206	594.213	358.148	5836.83	1	1	Tier 3 one-reaction											0	9	352	0	1.186	1.248	0.936	0.844	0.918	0.98	1.266	1.102	1.342	0.891	0.935	0.88	0.964	0.9	1.188	1.021	0.855	0.867	0.838	0.801	0.952	1.537	1.433	1.116	0.628	0.567
287	115.8	116.8	539.144	541.15	305.086	4008.4	1	1	Tier 3 one-reaction											0	4	245	0	0.778	1.019	0.845	0.608	0.719	1.008	0.811	0.762	0.755	0.954	0.858	0.72	0.78	0.715	0.814	0.534	0.72	0.778	0.732	0.857	0.683	0.815	0.728	0.77	0.96	0.829
289	115.9	117	589.127	591.133	355.069	8522.81	1	1	Tier 3 one-reaction											0	8	198	0	0.446	0.624	0.408	0.883	0.651	0.82	0.841	0.801	0.78	0.828	0.815	0.939	0.99	1.181	1.176	0.797	0.57	0.737	0.945	1.037	1.082	0.931	0.923	0.817	0.888	0.749
290	116.2	117.3	647.212	649.218	413.154	5800.43	1	1	Tier 3 one-reaction											0	21	530	0	0.962	1.027	0.798	0.851	0.983	1.072	0.94	1.122	1.049	0.86	0.905	0.86	0.953	0.873	0.935	0.971	0.83	0.72	0.793	1.002	0.991	1.455	1.173	1.035	0.967	1.001
291	116.3	117.4	604.16	606.167	370.101	3643.2	1	1	Tier 3 one-reaction											0	10	410	0.09	3.036	1.637	1.917	0.746	1.029	2.427	0.917	0.638	0.624	0.6339	0.913	0.361	0.558	1.213	0.43	0.498	1.788	1.265	1.479	0.62	0.493	0.414	0.348	0.439	0.89	0.853
295	117.1	118.2	725.131	729.144	258.021	3200.15	1	2	Tier 3 one-reaction											0	1	86	0	0.649	0.996	0.725	0.706	0.937	1.005	1.068	1.312	1.244	1.082	1.01	1.152	1.08	1.137	1.224	1.293	0.751	1.053	0.918	0.963	1.166	0.97	1.182	1.038	0.94	0.966
297	117.5	118.5	491.07	493.077	257.012	4454.15	1	1	Tier 3 one-reaction											0	1	55	0	0.771	0.972	0.716	0.645	0.951	0.894	1.014	1.132	1.125	0.988	1.077	1.023	1.064	1.137	1.043	1.264	0.902	1.062	0.962	0.973	0.955	0.941	0.925	0.97	1.217	1.079
301	118.4	119.4	497.116	499.123	263.058	16409.8	1	1	Tier 3 one-reaction											0	8	241	0	0.732	1.187	0.804	0.859	1.268	0.971	0.894	1.092	0.897	1.003	0.949	0.837	1.373	1.155	1.002	0.893	0.955	1.023	0.815	1.042	1.132	1.163	1.029	0.838	0.996	1.034
307	119.6	120.5	478.248	480.255	244.19	6803.78	1	1	Tier 3 one-reaction											0	2	20	0	0.832	0.856	0.614	0.448	0.573	0.94	0.522	0.495	0.83	0.769	0.908	0.748	0.671	0.597	0.753	0.714	0.894	0.823	0.738	0.781	0.843	1.074	0.792	0.709	0.971	0.631
312	119.6	120.6	657.153	659.159	423.095	17109.7	1	1	Tier 3 one-reaction											0	16	382	0	0.545	0.572	0.672	0.831	0.931	0.849	0.669	0.666	0.709	0.692	0.714	0.774	1.174	1.167	1.25	0.718	0.651	0.706	0.942	1.008	0.989	0.866	0.775	0.755	0.665	0.781
313	119.8	120.7	547.144	549.15	313.085	20917.5	1	1	Tier 3 one-reaction											0	11	326	0	0.531	0.927	0.591	0.462	0.874	1.091	1.304	1.123	1.301	0.917	0.983	0.716	1.089	1.246	1.043	1.273	1.156	0.993	0.844	1.116	0.906	1.102	1.082	0.86	1.127	0.772
325	121.6	122.6	547.155	549.162	313.097	130607	1	1	Tier 3 one-reaction											0	1	203	0	1.225	2.469	1.004	0.718	0.708	0.845	1.195	1.148	1.189	0.78	0.771	0.677	1.147	1.152	0.879	0.985	0.996	0.839	0.8	0.836	0.731	1.926	1.23	0.921	0.838	0.761
328	121.9	122.9	574.113	576.12	680.109	2996.8	2	2	Tier 3 one-reaction											0	2	82	0	0.62	0.92	0.897	0.612	0.741	0.656	1.106	1.293	1.323	1.103	1.189	1.125	1.304	0.977	1.422	1.089	1.046	1.331	0.874	1.091	1.223	0.994	1.221	1.032	1.328	1.038
329	122.1	123	558.147	560.154	648.177	3628	2	2	Tier 3 one-reaction											0	2	170	0.02	1.452	2.273	1.089	0.3905	0.522	0.805	0.861	1.327	1.167	0.688	1.179	0.588	0.998	0.975	1.15	0.635	1.126	0.84	1.167	0.928	1.035	1.772	1.251	0.642	0.976	0.966
331	122.2	123.2	566.128	568.135	332.07	7107.8	1	1	Tier 3 one-reaction											0	2	204	0	1.181	2.558	1.121	0.699	0.88	0.783	1.157	1.316	1.271	0.94	1.021	0.752	1.043	1.077	1.201	1.132	1.062	0.879	0.968	0.758	0.809	1.78	1.266	1.06	0.947	0.761
332	122.3	123.2	566.128	568.135	664.14	6965.64	2	2	Tier 3 one-reaction											0	1	127	0	1.181	2.558	1.121	0.699	0.88	0.783	1.157	1.316	1.271	0.94	1.021	0.752	1.043	1.077	1.201	1.132	1.062	0.879	0.968	0.758	0.809	1.78	1.266	1.06	0.947	0.761
335	122.5	123.4	519.12	521.126	285.061	12427.2	1	1	Tier 3 one-reaction											0	17	319	0	1.307	1.989	0.934	0.566	0.788	0.935	1.269	1.352	1.168	0.836	0.772	0.654	0.947	1.258	1.056	1.075	1.065	0.907	0.857	0.89	0.915	1.917	1.231	0.932	0.86	0.709
336	122.5	123.4	553.159	555.166	319.101	4303.28	1	1	Tier 3 one-reaction											0	5	256	0	1.113	1.156	0.903	1.097	0.869	0.95	0.998	1.071	1.147	1.403	0.98	1.178	1.01	1.037	1.018	0.845	1.026	1.007	1.097	1.188	1.061	1.389	1.027	0.863	1.195	1.073
340	122.8	123.7	558.146	560.153	324.088	3718	1	1	Tier 3 one-reaction											0	4	118	0.02	1.452	2.273	1.089	0.3905	0.522	0.805	0.861	1.327	1.167	0.688	1.179	0.588	0.998	0.975	1.15	0.635	1.126	0.84	1.167	0.928	1.035	1.772	1.251	0.642	0.976	0.966
342	123.3	124.3	535.183	537.186	301.124	7590	1	1	Tier 3 one-reaction											0	2	23	0.06	1.2974	0.883	0.9956	0.845	0.629	0.831	0.954	1.012	0.931	0.817	0.859	0.842	1.014	0.891	1.177	0.91	0.655	0.802	0.833	1.01	1.027	1.17	1.039	0.945	0.865	0.759
343	123.5	124.4	548.156	550.162	628.195	15580	2	2	Tier 3 one-reaction											0	5	320	0	1.499	2.57	1.001	0.67	0.719	0.792	1.183	1.354	1.418	0.793	0.761	0.74	1.183	1.352	1.021	1.019	0.986	0.949	0.787	1.002	0.776	1.963	1.405	0.994	0.929	0.75
344	123.6	124.5	463.129	465.136	229.071	4128	1	1	Tier 3 one-reaction											0	6	331	0	0.757	0.934	0.815	0.597	0.889	0.964	0.745	0.892	0.971	0.899	0.93	1.007	1.085	0.843	1.212	0.825	0.917	0.902	0.962	0.974	0.924	1.12	0.873	0.843	0.969	0.714
347	123.8	124.7	457.124	459.132	446.132	6914.67	2	2	Tier 3 one-reaction											0	3	284	0	1.191	1.775	0.925	0.653	0.699	0.792	1.056	1.166	1.088	0.794	0.854	0.818	1.184	1.334	1.119	1.013	0.957	0.868	1.064	0.999	1.257	1.621	1.278	0.99	0.964	0.751
348	123.8	124.7	520.15	522.155	286.092	3707	1	1	Tier 3 one-reaction											0	8	281	0	1.505	1.542	0.957	1.062	1.074	1.749	0.997	0.88	1.142	0.936	1.201	0.992	1.246	1.791	0.811	1.037	1.265	1.201	1.439	1.633	0.859	0.962	0.842	1.122	0.855	1.496
351	124.1	125	388.106	390.113	154.048	14006.2	1	1	Tier 3 one-reaction											0	12	338	0	2.177	1.933	1.144	2.03	1.635	2.175	1.108	0.992	0.848	1.071	1.192	0.928	1.22	1.957	0.67	1.291	1.37	1.098	1.475	1.254	0.628	0.845	0.603	0.88	0.704	1.374
352	124.4	125.3	422.087	424.091	188.029	4993	1	1	Tier 3 one-reaction											0	2	13	0	0.823	0.649	0.783	0.91	0.804	0.788	0.675	0.649	0.609	0.804	0.948	0.725	0.865	0.971	0.818	0.716	0.531	0.881	0.941	0.903	0.805	0.601	0.471	0.694	0.807	0.865
353	124.7	125.6	617.122	619.128	383.064	7425	1	1	Tier 3 one-reaction											0	2	151	0	0.675	0.431	0.949	1.291	0.777	0.552	1.193	0.65	1.099	0.747	0.643	1.198	0.915	0.607	1.77	1.121	0.38	0.708	1.027	0.684	1.544	0.704	1.319	1.522	0.946	1.2
358	125.8	126.6	425.185	427.192	191.127	7181.29	1	1	Tier 3 one-reaction											0	2	70	0	0.587	0.809	0.54	0.671	0.866	0.814	0.989	0.967	0.95	0.817	0.648	0.711	0.93	0.687	0.918	0.761	0.668	0.741	0.841	0.878	1.013	0.824	0.937	0.922	0.857	0.641
359	125.8	126.7	457.163	459.17	223.105	8485.2	1	1	Tier 3 one-reaction											0	20	490	0.01	0.805	1.367	0.879	1.019	0.808	1.226	0.632	0.579	0.45	0.512	0.61	0.523	0.546	0.766	0.646	0.584	0.742	0.905	0.587	0.683	0.626	0.993	0.582	0.452	0.756	0.575
369	127.1	128	631.189	633.195	397.13	27635	1	1	Tier 3 one-reaction											0	13	171	0	0.453	0.516	0.486	0.469	0.569	0.442	0.497	0.606	0.618	0.584	0.489	0.533	0.528	0.443	0.539	0.516	0.446	0.524	0.44	0.507	0.57	0.601	0.653	0.577	0.522	0.483
371	127.7	128.5	783.178	785.184	549.12	10574.7	1	1	Tier 3 one-reaction											0	2	140	0	0.602	0.897	0.765	0.588	0.876	1.03	0.507	0.641	0.582	0.859	0.84	0.701	1.123	1.126	0.845	0.646	1.054	0.97	0.74	0.832	0.779	0.99	0.512	0.653	0.868	0.723
372	127.7	128.6	478.175	480.182	244.117	5111.67	1	1	Tier 3 one-reaction											0	4	148	0.01	0.257	0.306	0.317	0.488	0.499	0.3	1.986	1.237	1.823	1.329	0.698	1.747	1.39	0.728	2.545	0.644	0.398	0.682	0.987	1.08	1.232	1.731	2.904	2.94	0.963	0.764
382	129.8	130.6	661.228	663.235	427.17	11119.4	1	1	Tier 3 one-reaction											0	18	372	0	0.979	1.045	0.809	0.848	0.923	0.879	1.08	1.214	1.14	0.803	0.904	0.866	0.819	0.81	1.078	1.22	0.85	0.813	0.805	0.907	1.003	1.381	1.138	0.993	0.703	0.727
385	129.9	130.7	474.144	476.149	240.085	5160	1	1	Tier 3 one-reaction											0	29	476	0	0.674	0.688	1.018	1.391	0.798	0.456	0.724	0.756	0.788	1.066	0.894	1.045	1.128	0.733	1.274	0.826	0.953	1.083	0.616	0.973	1.049	0.696	0.734	0.836	1.03	0.696
387	130.1	130.9	383.073	385.081	149.014	34121.2	1	1	Tier 3 one-reaction											0	6	54	0	0.623	0.666	0.634	1.15	0.928	0.804	0.952	1.098	0.843	1.616	1.209	0.812	0.913	0.774	0.791	1.323	0.875	1.025	0.888	1.358	0.832	0.826	0.745	0.662	1.02	0.775
388	130.2	131	585.108	587.114	351.05	6123.88	1	1	Tier 3 one-reaction											0	7	219	0.01	0.257	0.608	0.702	0.244	0.775	0.358	0.646	0.566	0.787	0.976	0.724	0.746	1.088	0.667	0.993	0.745	0.643	1.006	0.408	0.757	0.983	0.559	0.689	0.94	1.087	0.616
393	130.6	131.4	292.064	294.071	58.0053	24694.1	1	1	Tier 3 one-reaction											0	14	337	0	0.346	0.664	0.744	0.121	0.835	0.369	0.706	0.525	0.882	1.277	0.949	1.019	1.205	0.671	1.347	0.846	0.88	1.086	0.411	0.881	1.099	0.466	0.732	0.999	1.2	0.567
395	130.7	131.5	585.108	587.115	702.1	5452	2	2	Tier 3 one-reaction											0	2	82	0.01	0.257	0.608	0.702	0.244	0.775	0.358	0.646	0.566	0.787	0.976	0.724	0.746	1.088	0.667	0.993	0.745	0.643	1.006	0.408	0.757	0.983	0.559	0.689	0.94	1.087	0.616
397	130.8	131.6	318.079	320.086	84.0208	16678.8	1	1	Tier 3 one-reaction											0	13	310	0	0.466	0.773	0.814	0.113	0.999	0.637	0.655	0.641	0.916	1.019	0.808	0.91	1.137	0.806	1.076	0.844	0.86	1.128	0.392	0.923	0.899	0.538	0.744	1.062	1.07	0.535
398	130.9	131.7	502.263	504.269	536.41	7653	2	2	Tier 3 one-reaction											0	2	135	0.05	0.1965	0.734	0.811	0.265	0.986	0.5348	0.938	0.851	0.213	1.227	1.01	1.068	1.246	0.747	1.27	0.903	1.035	1.189	0.684	1.01	1.161	0.754	0.831	1.157	1.165	0.772
399	131	131.8	422.101	424.108	188.043	7715.42	1	1	Tier 3 one-reaction											0	3	219	0	0.752	0.919	0.776	0.605	0.869	0.781	0.898	0.966	0.906	1.051	0.835	0.803	0.868	1.023	0.93	0.817	0.846	0.883	0.929	0.893	0.869	1.12	0.847	0.864	1.078	0.666
402	131.4	132.1	783.179	785.185	549.12	7823.65	1	1	Tier 3 one-reaction											0	2	138	0	0.631	0.847	0.76	0.596	0.843	1.045	0.51	0.624	0.609	0.867	0.815	0.689	1.097	1.144	0.827	0.651	1.054	0.967	0.749	0.834	0.78	1.008	0.507	0.645	0.858	0.745
410	133.5	134.3	616.122	618.129	382.064	8278.19	1	1	Tier 3 one-reaction											0	1	146	0	0.521	0.601	0.793	0.211	0.71	0.689	0.754	0.876	1.569	0.731	0.689	1.388	0.917	1.268	1.039	1.074	1.017	1.019	0.64	0.71	1.085	0.868	1.624	0.9	1.168	0.643
414	133.9	134.6	615.62	617.627	763.124	9957.5	2	2	Tier 3 one-reaction											0	2	115	0	0.422	0.697	0.75	0.147	0.723	0.616	0.911	0.757	1.825	0.83	0.725	1.256	0.828	1.112	1.067	1.033	0.918	1.004	0.592	0.655	0.953	0.825	1.457	1.037	1.055	0.656
416	134.1	134.8	539.111	541.117	305.053	6358.96	1	1	Tier 3 one-reaction											0	5	217	0	0.317	0.61	0.741	0.148	0.702	0.432	0.608	0.534	0.891	0.994	0.735	1.005	1.042	0.596	1.229	0.799	0.652	0.94	0.431	0.683	0.993	0.528	0.64	0.876	1.067	0.538
423	135.8	136.5	585.61	587.616	703.104	4994.67	2	2	Tier 3 one-reaction											0	1	125	0	0.534	0.719	0.41	0.42	0.927	1.053	0.885	0.774	0.961	0.743	0.934	0.912	0.811	1.09	0.845	0.746	0.969	0.9	0.741	0.972	1.02	0.887	1.193	0.764	1.058	0.583
424	135.8	136.5	343.086	345.092	109.028	4798	1	1	Tier 3 one-reaction											0	3	121	0	2.393	1.358	1.153	3.013	0.9	1.13	1.275	0.846	3.229	1.042	0.884	0.813	1.035	1.188	0.607	0.845	0.865	0.953	1.264	0.621	0.579	0.542	0.653	0.896	0.994	1.44
428	136.7	137.4	472.157	474.163	238.099	3908	1	1	Tier 3 one-reaction											0	9	228	0	0.764	0.643	0.528	0.531	0.648	0.68	0.786	0.631	0.539	0.545	0.959	0.647	0.716	0.908	1.265	0.789	0.602	0.732	0.775	0.965	0.813	1.045	0.908	1.453	0.729	1.045
429	137	137.6	449.149	451.158	215.09	6980.6	1	1	Tier 3 one-reaction											0	7	324	0	0.657	0.775	0.617	0.739	0.824	0.895	0.494	0.698	0.824	0.773	0.822	0.872	1.088	1.199	0.815	0.711	0.915	0.984	0.7	0.877	0.713	1.003	0.659	0.742	0.844	0.849
434	138.3	138.9	528.111	530.116	294.053	3938.67	1	1	Tier 3 one-reaction											0	7	255	0	0.686	0.815	0.923	0.913	1.163	1.004	1.247	1.299	1.238	1.681	0.936	0.804	1.347	1.121	1.327	0.734	0.728	0.605	1.427	1.53	1.043	1.806	1.037	0.74	0.881	0.702
437	138.5	139.1	570.213	572.22	336.155	7825.85	1	1	Tier 3 one-reaction											0	8	321	0	0.32	0.561	0.833	0.117	0.927	0.391	0.789	0.648	1.1	1.228	0.946	0.948	1.199	0.63	1.387	0.962	0.69	0.993	0.532	0.837	1.257	0.619	0.738	1.011	1.088	0.582
440	139	139.6	576.212	578.219	342.154	6902.42	1	1	Tier 3 one-reaction											0	11	290	0	1.028	1.194	0.664	0.65	0.839	0.984	1.011	1.04	1.144	0.767	0.755	0.756	0.921	0.755	0.972	0.817	0.916	0.83	0.842	0.644	0.809	1.178	0.965	0.903	0.676	0.821
441	139.1	139.7	434.174	436.18	200.115	3436	1	1	Tier 3 one-reaction											0	11	174	0	1.229	1.037	1.168	0.933	0.752	0.61	0.677	0.999	1.007	1.341	1.078	0.916	0.956	1.081	0.809	1.214	0.753	0.782	0.556	0.865	0.773	0.868	0.779	0.701	1.19	1.206
443	139.7	140.3	602.301	604.307	368.243	3969.83	1	1	Tier 3 one-reaction											0	1	124	0	0.851	0.873	0.98	0.908	0.774	0.556	0.873	0.671	0.908	1.015	1.561	1.447	0.681	0.52	0.959	0.76	0.715	0.733	0.868	0.806	1.15	0.896	1.049	1.598	0.809	0.886
445	140	140.6	436.07	438.076	202.012	34935.4	1	1	Tier 3 one-reaction											0	3	75	0	1.644	1.658	1.12	0.381	0.984	1.588	0.963	1.314	1.737	0.783	0.952	0.901	1.078	1.768	1.065	1.307	2.185	1.041	0.769	0.743	0.908	1.438	1.275	0.989	1.099	1.091
449	140.8	141.4	553.142	555.149	319.084	3788.86	1	1	Tier 3 one-reaction											0	4	230	0	0.319	0.624	0.633	1.313	0.534	0.67	0.335	0.551	0.377	0.904	0.624	0.799	0.661	0.909	0.912	0.526	0.61	0.814	0.638	0.909	0.79	1.08	0.428	0.986	0.949	0.502
450	141.1	141.7	619.255	621.261	385.196	3701.06	1	1	Tier 3 one-reaction											0	5	101	0	0.821	0.591	0.586	0.586	0.672	0.831	0.555	0.674	0.952	1.167	0.798	0.694	0.85	0.928	1.02	0.638	0.631	0.866	0.927	1.121	0.89	0.845	0.968	0.711	0.764	0.606
453	141.6	142.2	582.615	584.621	697.113	3004	2	2	Tier 3 one-reaction											0	8	111	0	0.44	0.692	0.562	0.378	0.881	0.681	0.867	1.014	1.116	0.747	1.053	1.02	1.221	0.905	1.284	1.144	0.885	1.066	1.066	1.158	1.362	0.655	0.918	1.159	1.091	0.709
454	141.7	142.3	436.115	438.122	202.057	8353	1	1	Tier 3 one-reaction											0	7	236	0	0.728	1.005	0.582	0.433	0.854	1.056	0.758	1.033	0.833	0.971	0.904	0.768	0.86	1.255	0.998	0.96	1.02	0.972	0.758	0.93	0.875	1.205	0.843	0.613	0.963	0.558
457	142	142.5	387.148	389.155	153.09	22125	1	1	Tier 3 one-reaction											0	14	197	0	0.599	0.499	0.532	0.507	0.614	0.594	0.871	0.823	0.632	0.703	0.979	0.577	0.73	0.736	1.011	0.747	0.567	0.97	0.867	0.987	1.064	0.69	0.659	0.684	1.079	0.902
458	142	142.5	558.606	560.61	649.094	4090	2	2	Tier 3 one-reaction											0	2	100	0	0.687	1.495	1.234	0.846	1.37	1.427	1.071	1.294	1.3	1.221	1.532	0.897	1.593	1.139	2.761	0.949	1.574	1.549	1.607	1.368	1.957	2.17	1.161	2.038	1.904	1.12
460	142.1	142.6	646.192	648.199	412.134	4059.76	1	1	Tier 3 one-reaction											0	9	352	0	1.479	0.957	1.228	1.167	1.136	1.086	0.511	0.492	0.462	0.954	1.004	0.692	0.966	1.307	0.691	0.83	1.165	1.562	0.859	0.634	0.464	0.498	0.558	0.929	0.646	0.988
465	143.1	143.6	471.068	473.075	237.01	4363.5	1	1	Tier 3 one-reaction											0	1	36	0	0.942	0.86	0.701	0.907	1.093	1.028	1.232	1.148	1.027	0.92	1.031	0.531	0.986	1.207	1.259	0.956	1.001	0.96	0.964	1.149	1.158	0.84	1.135	0.886	1.105	0.868
467	143.8	144.3	300.069	302.075	132.021	74002.4	2	2	Tier 3 one-reaction											0	1	102	0	0.822	0.812	0.834	0.986	1.03	0.765	1.01	1.179	1.161	1.236	1.116	1.129	1.031	0.698	1.128	1.079	0.833	1.031	0.959	1.101	1.045	0.968	1.194	0.967	1.117	0.889
474	144.3	144.8	292.079	294.087	116.042	4882.59	2	2	Tier 3 one-reaction											0	1	58	0	0.961	0.67	0.909	1.05	0.82	0.993	1.263	1.022	1.268	1.165	1.183	1.287	1.087	0.722	1.099	1	0.858	1.115	1.225	1.143	1.274	0.832	1.213	1.392	0.957	1.177
486	144.9	145.4	557.145	559.151	323.086	5480.59	1	1	Tier 3 one-reaction											0	18	396	0.01	0.978	0.562	0.986	0.561	1.212	0.493	0.756	0.585	0.504	1.031	1.068	0.882	1.014	0.788	1.146	0.809	0.739	1.237	0.632	1.303	1.053	0.353	0.409	0.735	0.974	0.88
487	145	145.5	747.18	749.19	513.122	3774	1	1	Tier 3 one-reaction											0	3	237	0	0.867	0.953	0.951	0.929	0.964	0.81	0.986	1.139	1.117	1.203	1.039	1.152	1.053	0.823	1.02	0.964	0.836	0.966	1.046	1.225	1.256	1.118	1.326	0.952	0.983	0.798
494	145.7	146.2	499.175	501.181	265.116	49251	1	1	Tier 3 one-reaction											0	39	626	0	0.608	0.571	0.6	0.635	0.653	0.762	0.962	1.007	0.89	0.935	0.796	0.962	0.801	0.696	1.16	1.058	0.79	0.864	0.97	0.921	1.208	0.987	1.097	0.948	1.001	1.006
495	145.8	146.2	514.121	516.128	280.063	12434	1	1	Tier 3 one-reaction											0	3	116	0	1.82	1.676	1.593	1.951	2.132	1.767	2.02	2.208	2.061	2.267	2.146	2.172	1.957	1.569	2.039	2.009	1.62	1.91	1.98	1.986	2.264	1.829	2.18	2.263	2.099	2.059
500	146.8	147.2	514.121	516.128	560.126	13931.9	2	2	Tier 3 one-reaction											0	2	156	0	1.82	1.676	1.593	1.951	2.132	1.767	2.02	2.208	2.061	2.267	2.146	2.172	1.957	1.569	2.039	2.009	1.62	1.91	1.98	1.986	2.264	1.829	2.18	2.263	2.099	2.059
504	148	148.5	448.154	450.16	214.095	8004.07	1	1	Tier 3 one-reaction											0	11	347	0	0.308	0.347	0.639	0.433	0.554	0.577	0.364	0.468	0.477	1.158	1.607	1.716	1.213	1.151	0.795	0.287	0.276	0.535	0.526	0.629	0.614	2.408	2.387	1.711	0.687	0.762
507	148.1	148.6	624.625	626.632	781.134	3352.67	2	2	Tier 3 one-reaction											0	1	103	0	0.773	0.994	0.603	0.295	0.72	0.887	1.39	1.972	2.031	1.065	1.116	1.892	0.899	1.125	1.477	1.819	1.109	1.27	0.969	1.497	1.413	1.012	1.494	1.393	1.706	0.741
512	148.3	148.8	362.164	364.171	128.106	873480	1	1	Tier 3 one-reaction											0	2	41	0	0.979	0.857	0.92	1.21	0.987	0.803	1.535	1.241	1.424	1.132	1.102	1.348	0.986	0.689	1.097	1.209	0.935	1.013	1.08	0.938	1.163	1.227	1.537	1.453	0.975	0.892
518	149.6	150.1	436.165	438.171	202.107	36128.3	1	1	Tier 3 one-reaction											0	5	80	0	1.122	0.648	1.52	1.751	0.863	0.648	2.158	1.082	1.663	0.95	0.925	1.631	0.813	0.463	1.251	1.586	0.6	0.841	1.159	0.789	1.644	0.811	1.994	1.993	0.894	1.296
519	149.8	150.3	574.112	576.118	340.054	8196.2	1	1	Tier 3 one-reaction											0	1	94	0	0.515	0.742	0.834	0.381	0.992	0.702	0.909	1.228	1.195	0.969	1.18	1.318	1.272	0.909	1.596	1.188	1.099	1.392	1.06	1.168	1.435	0.79	1.281	1.073	1.335	0.829
522	150.1	150.6	337.157	339.164	103.099	14701317	1	1	Tier 3 one-reaction											0	5	215	0	0.983	0.964	0.922	0.995	1.254	1.025	1.15	1.056	1.087	1.053	0.937	0.919	0.905	0.892	0.838	1.136	1.119	1.35	1.334	1.402	1.249	0.987	1.017	1.051	1.013	0.947
525	150.3	150.8	721.322	723.328	487.264	7847.54	1	1	Tier 3 one-reaction											0	8	418	0	1.562	1.781	1.651	1.976	2.034	1.776	1.782	1.999	1.718	1.933	1.816	1.752	1.578	1.673	1.382	1.858	2.072	2.088	2.239	2.342	2.117	1.698	1.661	1.662	1.571	1.493
527	150.4	150.9	711.293	713.297	477.234	7248.35	1	1	Tier 3 one-reaction											0	7	220	0	1.366	1.484	1.155	1.442	1.643	1.313	1.413	1.614	1.648	1.586	1.349	1.265	1.312	1.246	1.305	1.804	1.603	1.944	1.944	1.7	1.612	1.394	1.533	1.305	1.514	1.363
536	151.4	152	668.26	670.267	434.202	4013.67	1	1	Tier 3 one-reaction											0	1	102	0	0.562	0.88	0.866	0.348	0.858	0.758	0.98	0.996	1.75	0.592	0.748	0.644	0.982	0.865	0.838	0.805	0.995	1.157	0.855	0.909	0.893	0.681	0.495	0.532	1.069	0.75
545	153	153.6	491.094	493.101	257.036	3636	1	1	Tier 3 one-reaction											0	9	190	0	0.719	0.797	0.667	0.468	1.026	0.566	1.273	1.116	1.043	1.179	1.35	0.956	0.862	0.685	1.919	1.229	0.501	1.506	1.337	1.342	1.425	0.738	1.023	1.201	1.091	1.078
546	153.2	153.8	527.101	529.107	293.043	4682	1	1	Tier 3 one-reaction											0	6	163	0	0.503	0.689	0.78	1.011	0.976	0.613	0.763	1.22	1.078	0.883	1.116	1.094	1.296	0.714	1.451	1.07	0.826	1.262	0.974	1.197	1.248	0.678	1.219	1.089	1.258	0.648
550	154.6	155.3	404.127	406.134	170.069	6722	1	1	Tier 3 one-reaction											0	17	323	0	1.816	2.125	1.94	0.621	0.589	0.455	0.535	0.537	0.608	1.425	1.535	1.535	0.41	0.362	0.563	0.548	0.478	0.378	1.46	1.603	1.758	0.799	0.929	0.783	1.3	1.24
555	155.2	155.8	462.18	464.187	228.122	9910.88	1	1	Tier 3 one-reaction											0	2	125	0	0.516	0.548	0.609	0.385	0.538	0.466	0.481	0.504	0.571	0.632	0.525	0.503	0.698	0.513	0.773	0.473	0.419	0.415	0.571	0.68	0.712	0.645	0.657	0.566	0.395	0.482
562	157.4	158	437.094	439.101	203.036	49092.9	1	1	Tier 3 one-reaction											0	2	11	0	0.601	0.652	0.214	0.821	0.61	0.906	0.652	0.811	0.696	1.013	0.899	1.002	1.141	1.019	1.074	0.761	0.832	0.76	0.85	1.04	0.833	1.151	0.759	0.722	0.878	0.885
567	158.9	159.4	566.137	568.143	332.079	96407	1	1	Tier 3 one-reaction											0	5	240	0	0.7	0.827	0.834	0.713	0.817	0.67	0.724	0.779	0.624	0.828	0.773	0.716	1.021	0.707	0.916	0.837	0.673	0.876	0.74	0.887	0.991	0.87	0.737	0.821	0.791	0.945
568	158.9	159.4	362.164	364.171	128.106	7802.33	1	1	Tier 3 one-reaction											0	2	41	0	0.96	0.915	0.923	1.232	0.934	0.812	1.51	1.235	1.38	1.084	1.147	1.224	0.93	0.66	1.146	1.173	0.989	1.001	1.1	1.031	1.157	1.162	1.508	1.477	0.99	0.952
571	159.3	159.8	431.175	433.181	197.116	531361	1	1	Tier 3 one-reaction											0	3	159	0	0.922	0.913	0.902	0.61	0.558	0.77	0.394	0.466	0.562	1.134	1.159	1.45	0.826	0.988	1.096	0.816	1.017	0.925	0.585	0.601	0.623	1.337	1.285	1.187	0.883	0.806
575	159.6	160.1	574.112	576.118	340.054	6778	1	1	Tier 3 one-reaction											0	1	95	0	0.496	0.733	0.773	0.463	0.853	0.693	0.889	1.129	1.162	0.953	1.002	1.282	1.29	0.84	1.661	1.108	1.065	1.309	1.038	1.155	1.225	0.843	1.286	1.047	1.221	0.768
578	160	160.5	616.142	620.157	149.032	9120.22	1	2	Tier 3 one-reaction											0	13	313	0	0.613	0.552	0.561	0.457	1.032	0.679	0.932	1.002	0.877	0.73	0.847	0.898	0.86	0.586	1.312	1.298	0.864	1.194	1.036	1.027	1.122	0.616	0.808	0.732	0.782	0.766
583	160.6	161	492.18	494.186	258.122	19269.1	1	1	Tier 3 one-reaction											0	8	280	0	0.664	0.809	0.919	0.265	0.36	0.646	0.562	0.772	0.749	0.945	1.038	1.119	0.788	1.053	1.025	0.85	0.798	0.804	0.579	0.749	0.805	1.168	1.082	0.809	0.795	1.032
586	160.7	161.2	566.115	568.121	332.056	641359	1	1	Tier 3 one-reaction											0	3	101	0	0.347	0.711	0.849	0.395	0.887	0.843	0.794	0.819	0.957	0.924	0.897	1.038	1.128	0.718	1.252	0.746	0.842	0.995	0.89	1.029	1.297	1.187	1.129	1.114	1.226	0.751
588	160.8	161.2	555.158	557.164	321.1	6975.88	1	1	Tier 3 one-reaction											0	8	281	0	0.725	0.869	0.99	0.824	0.788	0.878	0.549	0.84	0.63	0.932	0.793	0.689	1.127	1.332	1.199	0.521	0.519	0.601	0.793	0.857	1.097	1.063	0.868	0.676	0.678	0.804
591	160.9	161.4	577.106	579.111	343.047	8057	1	1	Tier 3 one-reaction											0	2	113	0	0.563	0.776	1.096	0.612	0.971	1.089	0.984	0.953	1.363	1.234	1.227	1.332	1.389	1.082	1.313	0.935	0.993	1.155	1.068	1.243	1.544	1.129	1.351	1.312	1.437	0.829
594	160.9	161.4	504.589	506.596	541.062	217067	2	2	Tier 3 one-reaction											0	2	89	0	0.337	0.68	0.76	0.339	0.807	0.839	0.738	0.809	0.918	0.856	0.852	0.95	1.003	0.709	1.195	0.717	0.762	0.965	0.837	0.944	1.248	1.041	0.999	1.032	1.14	0.704
596	160.9	161.4	495.584	497.591	523.051	53749.5	2	2	Tier 3 one-reaction											0	1	49	0	0.335	0.67	0.829	0.383	0.824	0.763	0.788	0.765	0.878	0.862	0.917	1.002	1.122	0.676	1.205	0.766	0.87	0.935	0.87	0.983	1.229	1.103	1.069	1.043	1.187	0.676
597	161	161.4	428.056	430.064	193.998	9147.06	1	1	Tier 3 one-reaction											0	2	134	0	0.395	0.767	0.897	0.451	0.95	0.889	0.834	0.89	0.973	0.963	0.835	1.032	1.046	0.769	1.232	0.716	0.877	1.112	0.862	1.043	1.114	1.17	0.908	1.148	1.386	0.822
599	161	161.5	330.079	332.086	96.021	152700	1	1	Tier 3 one-reaction											0	4	314	0	0.378	0.668	0.772	0.412	0.845	0.828	0.754	0.787	0.949	0.875	0.914	1.032	1.039	0.694	1.255	0.797	0.783	0.988	0.827	0.931	1.219	1.103	1.042	1.049	1.223	0.704
600	161	161.5	624.12	626.125	390.061	4189	1	1	Tier 3 one-reaction											0	2	150	0	0.468	0.711	0.934	0.393	0.783	0.635	0.669	0.894	0.786	0.481	0.776	0.656	0.67	0.641	1.056	0.722	1.104	0.976	0.787	0.507	1.03	0.928	0.758	0.805	1.212	0.832
607	161.2	161.7	585.088	587.094	351.029	15713.6	1	1	Tier 3 one-reaction											0	3	96	0	0.354	0.802	0.786	0.374	0.787	0.891	0.837	0.749	0.997	0.933	0.897	1.041	1.051	0.884	1.247	0.83	0.734	1.044	0.903	0.914	1.206	1.15	1.019	1.078	1.321	0.743
611	161.4	161.8	496.086	498.092	262.028	14187	1	1	Tier 3 one-reaction											0	4	129	0	0.359	0.712	0.885	0.446	0.954	0.852	0.819	0.911	1.24	0.999	0.985	1.053	0.924	0.742	1.301	0.741	0.89	0.96	0.895	0.953	1.306	1.067	1.091	0.957	1.175	0.791
616	161.6	162.1	623.618	625.625	779.119	7176.89	2	2	Tier 3 one-reaction											0	2	110	0	0.275	0.546	0.759	0.199	0.672	0.521	0.612	0.872	0.765	0.416	0.64	0.537	0.706	0.476	0.993	0.789	0.991	1.006	0.72	0.538	0.875	0.723	0.737	0.825	1.027	0.603
617	161.9	162.3	524.064	526.071	290.005	17514.3	1	1	Tier 3 one-reaction											0	5	146	0	0.451	0.744	0.767	0.397	0.862	0.942	0.798	0.886	0.885	0.995	0.835	1.039	0.986	0.757	1.182	0.722	0.92	0.974	0.874	0.992	1.189	0.997	1.165	1.006	1.154	0.772
628	162.6	163.1	404.175	406.182	170.117	9621.41	1	1	Tier 3 one-reaction											0	1	106	0	1.059	0.597	1.477	1.073	1.069	0.461	1.113	1.11	1.442	0.817	0.707	1.186	0.876	0.455	1.146	1.026	0.311	0.567	1.014	1.007	1.51	0.458	1.854	1.347	0.637	0.864
631	163.2	163.6	457.109	459.116	223.051	5054.78	1	1	Tier 3 one-reaction											0	26	387	0.05	0.894	1.336	0.922	1.121	1.085	1.056	0.703	0.867	0.861	1.358	0.792	0.692	0.641	0.765	0.669	0.921	0.944	0.805	0.527	1.016	0.702	1.759	0.855	0.866	0.758	0.677
635	163.3	163.8	584.586	586.593	701.056	16637	2	2	Tier 3 one-reaction											0	1	49	0	0.342	0.656	0.706	0.342	0.845	0.791	0.694	0.809	0.897	0.824	0.849	1.009	1.089	0.658	1.244	0.673	0.743	0.977	0.844	0.898	1.259	0.999	1.032	0.936	1.117	0.722
638	163.6	164	496.586	498.591	525.056	6074	2	2	Tier 3 one-reaction											0	2	87	0	0.415	0.7	0.721	0.425	0.868	0.992	0.797	0.958	1.242	1.101	0.86	1.226	1.076	0.712	1.434	0.742	0.844	1.133	0.944	0.962	1.175	1.429	1.115	1.224	1.251	0.736
640	164.8	165.1	552.108	554.115	636.099	4002	2	2	Tier 3 one-reaction											0	1	100	0	0.372	0.629	0.82	0.282	1.047	1.209	1.044	0.684	1.126	0.895	0.921	0.945	1.078	0.973	0.87	0.707	0.889	0.917	0.837	0.819	1.196	1.081	0.891	0.905	1.285	0.574
642	164.8	165.2	349.096	351.103	115.038	5751.6	1	1	Tier 3 one-reaction											0	1	130	0	1.107	1.267	1.355	1.134	1.254	1.068	0.91	1.332	1.013	0.94	0.815	0.853	1.261	0.963	0.759	0.685	0.886	0.659	0.725	0.725	0.673	1.744	1.155	1.074	1.077	1.045
643	165	165.3	459.17	461.176	225.111	3611	1	1	Tier 3 one-reaction											0	28	294	0	0.434	0.574	0.446	0.531	0.512	0.874	0.438	0.472	0.497	1.432	1.804	1.625	1.236	1.334	0.908	0.582	0.353	0.403	0.704	0.542	0.613	2.614	1.966	1.287	0.854	0.735
645	165.3	165.7	505.589	507.596	543.062	3966	2	2	Tier 3 one-reaction											0	4	125	0	0.472	0.659	0.911	0.352	0.901	0.88	0.786	0.862	1.037	0.935	0.982	1.07	1.043	0.701	1.157	0.799	0.914	1.091	0.893	1.028	1.257	1.103	1.017	1.113	1.447	0.819
646	165.4	165.8	496.085	498.092	524.054	3778	2	2	Tier 3 one-reaction											0	1	73	0	0.359	0.733	0.913	0.446	0.954	0.852	0.819	0.911	1.24	1.001	1.023	1.053	0.924	0.742	1.269	0.741	0.842	0.984	0.895	0.97	1.302	1.058	1.091	0.994	1.127	0.791
647	165.7	166.1	606.097	608.104	372.038	4252.8	1	1	Tier 3 one-reaction											0	1	86	0	0.399	0.829	0.873	0.695	0.833	0.696	1.076	0.899	1.176	1.103	1.04	1.176	0.945	0.579	1.56	0.972	0.453	0.854	0.732	1.108	1.722	1.235	1.255	1.577	1.113	1.03
648	165.8	166.1	492.216	494.223	258.158	4632.89	1	1	Tier 3 one-reaction											0	4	118	0	0.618	1.054	0.702	0.643	0.806	0.408	0.911	0.937	0.877	0.501	0.527	0.853	0.938	0.579	0.895	0.587	0.624	0.8	1.088	1.252	1.195	0.55	1.136	0.932	0.81	0.699
650	166.2	166.5	611.184	613.191	377.126	14160.9	1	1	Tier 3 one-reaction											0	24	440	0.02	0.36	0.305	1.402	0.559	0.287	0.206	0.168	0.275	0.279	1.1	0.5	1.015	0.337	0.177	0.38	0.316	0.217	0.535	0.112	0.186	0.331	0.617	0.409	1.189	0.293	0.354
651	166.2	166.5	450.133	452.14	216.075	80513.9	1	1	Tier 3 one-reaction											0	14	379	0	0.674	1.069	0.826	0.721	1.201	0.868	0.752	0.944	0.735	1.243	1.03	0.82	1.322	0.917	0.932	0.884	0.87	0.937	0.979	0.99	0.872	1.146	0.751	0.692	0.825	0.868
655	166.3	166.7	540.191	542.197	306.132	3166	1	1	Tier 3 one-reaction											0	8	283	0	0.987	1.212	0.447	0.929	0.859	0.874	1.001	1.14	1.12	1.252	1.247	1.52	1.132	1.048	1.275	1.638	1.594	1.291	0.79	1.204	0.92	1.155	1.246	0.938	0.979	0.915
657	166.5	166.8	505.09	507.097	271.032	13325	1	1	Tier 3 one-reaction											0	1	79	0	0.39	0.686	0.812	0.425	0.872	0.862	0.738	0.869	0.965	0.924	1.018	1.051	1.219	0.704	1.294	0.689	0.827	1.071	0.917	1.025	1.248	1.101	1.103	1.085	1.339	0.728
658	166.6	166.9	535.186	537.192	301.127	4390.5	1	1	Tier 3 one-reaction											0	14	381	0	0.589	0.871	0.611	0.566	1.195	0.882	0.995	1.135	1.039	0.843	0.765	1.09	0.721	0.842	1.587	0.612	0.575	0.446	0.682	1.427	1.758	0.992	1.112	0.856	1.753	0.814
660	167.4	167.7	444.057	446.063	209.999	3560	1	1	Tier 3 one-reaction											0	1	28	0	0.778	0.87	0.639	0.679	0.624	0.816	1.011	0.646	0.655	0.694	0.713	0.544	0.644	0.783	0.714	0.772	0.692	0.689	0.44	0.454	0.483	0.679	0.578	0.549	0.531	0.564
663	167.5	167.8	487.062	489.07	253.004	3506	1	1	Tier 3 one-reaction											0	1	35	0	0.772	0.717	0.831	0.695	1.009	0.947	0.744	0.763	1.292	0.775	0.64	0.871	0.741	1.056	0.528	1.012	0.807	0.853	0.871	0.76	0.717	1.06	1.136	1.043	0.704	0.571
668	168.1	168.4	605.596	607.603	743.075	4601.87	2	2	Tier 3 one-reaction											0	1	33	0	0.385	0.623	1.018	0.584	0.738	0.563	0.98	1.012	1.211	1.262	0.975	1.242	1.015	0.592	1.367	0.888	0.486	0.752	0.941	1.175	1.417	1.483	1.288	1.313	1.092	1.105
672	168.9	169.2	491.196	493.203	257.138	36120.7	1	1	Tier 3 one-reaction											0	6	185	0	0.825	1.204	0.654	0.382	0.915	0.759	0.48	0.529	0.49	0.574	0.8	0.54	0.782	0.804	0.647	0.488	1.001	1.016	0.64	0.714	0.596	0.782	0.668	0.551	0.72	0.673
673	169	169.2	627.138	629.144	393.079	3900	1	1	Tier 3 one-reaction											0	6	171	0	0.883	1.258	0.905	1.131	1.203	1.045	0.81	0.913	0.943	1.15	1.089	1.268	1.121	0.91	1.407	1.591	1.207	1.504	1.067	1.219	1.123	1.199	1.173	1.12	1.271	1.266
677	169.8	170	585.167	587.175	351.109	7186.17	1	1	Tier 3 one-reaction											0	7	392	0	0.694	1.031	0.768	0.75	0.927	0.93	0.559	0.711	0.756	0.637	0.536	0.826	0.735	0.815	0.697	0.631	0.967	0.868	0.755	0.806	0.503	0.893	0.577	0.697	0.572	0.636
680	170.1	170.3	565.613	567.62	663.109	43220	2	2	Tier 3 one-reaction											0	3	115	0	0.354	0.664	0.829	0.386	0.797	0.812	0.73	0.759	0.92	0.833	0.787	0.951	0.98	0.672	1.083	0.681	0.792	0.875	0.809	0.874	1.197	1.048	1.021	1.042	1.091	0.755
690	170.6	170.8	411.56	413.567	355.004	5980	2	2	Tier 3 one-reaction											0	7	109	0	0.796	1.019	0.876	0.967	0.899	0.749	1.433	1.354	1.38	0.905	0.964	0.996	1.1	1.236	1.301	1.191	0.81	1.315	1.444	1.035	0.959	1.039	1.147	0.954	1.025	1.039
691	170.6	170.8	544.157	548.171	77.0478	6726.87	1	2	Tier 3 one-reaction											0	13	276	0	0.668	0.569	0.735	0.709	1.002	0.903	0.998	0.92	0.98	1.097	1.125	1.131	1.007	1.123	1.01	1.328	0.819	1.343	1.004	1.031	1.352	0.726	1.118	0.689	1.3	0.945
693	170.6	170.8	558.137	562.15	91.0272	6168	1	2	Tier 3 one-reaction											0	4	244	0	0.873	0.909	0.668	0.866	1.176	1.09	1.252	1.268	1.374	1.085	1.224	1.39	1.109	0.902	1.34	1.335	0.886	1.129	1.436	1.209	1.652	0.877	1.025	0.895	1.172	1.183
695	170.8	171	566.114	568.121	332.056	17334.5	1	1	Tier 3 one-reaction											0	3	101	0	0.375	0.714	0.876	0.421	0.9	0.846	0.788	0.832	1.002	0.89	0.863	1.037	1.121	0.717	1.205	0.733	0.851	1.024	0.849	0.942	1.303	1.115	1.091	1.141	1.154	0.816
699	171.4	171.6	504.589	506.596	541.062	7529.75	2	2	Tier 3 one-reaction											0	2	89	0	0.372	0.684	0.735	0.374	0.757	0.829	0.729	0.8	0.939	0.781	0.856	0.845	0.989	0.631	1.18	0.651	0.781	0.935	0.811	0.881	1.158	0.896	0.88	1.027	1.142	0.811
700	171.5	171.7	709.119	713.133	242.01	4480	1	2	Tier 3 one-reaction											0	7	144	0	0.899	0.957	1.057	0.852	1.113	0.872	1.316	1.271	1.501	1.255	1.036	1.225	1.084	1.034	1.311	1.283	1.034	1.245	1.147	1.209	1.132	1.017	1.245	1.216	1.199	1.066
703	172.5	172.7	514.595	516.602	561.074	9092.8	2	2	Tier 3 one-reaction											0	3	94	0	0.452	0.702	0.748	0.407	0.938	0.601	0.999	0.945	1.067	0.891	1.085	1.204	1.256	0.855	1.376	1.053	0.89	1.177	0.982	1.141	1.387	0.711	1.266	1	1.312	1.088
704	172.5	172.7	600.633	602.64	733.149	2754	2	2	Tier 3 one-reaction											0	2	117	0.01	0.384	0.766	0.433	0.2941	0.879	0.785	0.857	0.711	0.637	1.024	1.334	1.528	1.411	0.915	0.647	0.504	1.27	0.952	0.587	0.833	0.794	0.897	0.867	0.603	1.059	0.715
710	172.9	173	574.111	576.118	680.106	3238.67	2	2	Tier 3 one-reaction											0	4	106	0	0.501	0.787	0.72	0.339	0.85	0.741	0.849	1.136	1.295	1.046	1.114	1.263	1.271	0.909	1.537	1.188	1.091	1.571	1.049	1.147	1.301	0.833	1.256	1.171	1.403	0.736
719	175.2	175.3	437.069	439.076	203.011	5588	1	1	Tier 3 one-reaction											0	1	86	0	0.906	1.046	0.899	0.724	1.016	0.952	0.903	1.078	1.068	0.89	1.017	1.166	0.989	0.94	0.987	0.838	0.615	0.658	1.154	1.312	1.283	1.043	1.025	0.929	0.92	0.928
730	175.9	176.1	638.117	640.124	404.058	8109	1	1	Tier 3 one-reaction											0	3	123	0	0.503	0.989	0.77	0.48	0.862	0.715	1.04	1.179	0.609	0.431	1.072	0.369	1.17	0.452	1.885	0.458	1.128	0.92	0.679	0.481	1.054	1.397	0.413	1.037	1.511	0.825
733	176.4	176.6	637.615	639.622	807.113	6762	2	2	Tier 3 one-reaction											0	3	120	0	0.514	1.133	0.76	0.299	0.554	0.77	0.72	1.227	0.593	0.377	0.96	0.243	1.162	0.367	1.562	0.513	1.33	1.105	0.735	0.686	0.847	1.089	0.358	0.867	1.403	0.732
735	176.6	176.9	348.09	350.097	114.032	6878.67	1	1	Tier 3 one-reaction											0	28	469	0	0.699	0.672	0.938	0.802	1.277	0.431	0.961	0.98	0.745	1.273	1.018	1.289	1.482	1.21	1.001	0.974	0.98	1.101	0.885	1.157	1.047	0.339	0.827	0.853	1.167	0.922
739	177.3	177.5	362.577	364.583	257.036	3817.81	2	2	Tier 3 one-reaction											0	9	180	0	0.864	0.861	0.621	0.827	1.54	0.74	0.943	1.647	1.645	1.49	1.47	1.387	1.391	0.88	1.481	1.289	0.834	1.645	0.632	1.376	1.247	0.91	1.031	0.821	1.543	0.763
743	177.7	177.9	497.195	499.202	263.137	7187.25	1	1	Tier 3 one-reaction											0	20	393	0	0.944	1.456	0.699	0.772	0.712	0.971	0.856	1.008	0.757	1.037	0.857	0.708	0.934	1.068	0.818	1.126	1.157	0.913	0.599	0.699	0.696	1.301	0.763	0.537	0.776	0.595
744	178	178.3	548.29	550.297	314.232	3654.8	1	1	Tier 3 one-reaction											0	1	11	0.01	1.016	0.543	0.802	0.789	0.971	0.381	0.909	0.93	1	0.268	0.604	0.538	0.977	0.826	0.851	2.875	1.874	1.833	0.384	0.399	1.246	0.2721	0.446	0.565	0.391	0.771
751	179.2	179.5	411.068	413.075	177.01	10858.7	1	1	Tier 3 one-reaction											0	3	148	0	0.73	0.808	0.933	1.008	0.522	0.676	0.51	0.762	0.526	0.928	0.679	0.563	0.5	0.451	0.431	0.439	0.509	0.597	0.357	0.691	0.503	0.723	0.511	0.499	0.575	0.727
754	179.6	179.9	450.132	452.142	216.074	4624	1	1	Tier 3 one-reaction											0	14	320	0	0.765	1.016	0.783	0.848	1.023	0.893	0.903	1.002	0.68	1.144	1.064	0.856	1.312	1.018	0.889	0.783	1.016	0.831	0.982	1.197	1.147	1.191	0.822	0.651	0.892	0.782
757	179.7	180	476.063	478.069	484.009	3845	2	2	Tier 3 one-reaction											0	2	39	0	0.667	1.001	0.744	0.644	1.305	0.966	1.182	1.067	1.546	1.236	1.459	1.11	1.028	1.298	1.198	1.5	0.943	1.219	1.131	1.042	1.709	1.172	1.682	1.442	1.573	1.327
759	179.8	180.2	583.118	585.123	698.12	3702	2	2	Tier 3 one-reaction											0	1	93	0	0.432	0.782	0.82	0.364	0.97	0.805	1	1.21	1.247	0.909	1.119	1.181	1.163	0.949	1.433	1.397	1.067	1.248	1.086	1.019	1.344	0.772	1.182	1.13	1.477	0.89
766	180.9	181.3	363.173	365.18	129.115	125141	1	1	Tier 3 one-reaction											0	10	196	0	0.816	0.969	0.735	0.663	0.651	0.69	1.131	1.42	1.261	0.722	0.72	0.741	0.694	0.877	0.67	0.672	0.71	0.614	0.755	0.843	0.763	1.151	0.838	0.764	0.785	0.74
770	181.2	181.6	682.276	684.282	448.217	5415.19	1	1	Tier 3 one-reaction											0	3	161	0	0.826	0.826	1.093	0.66	1.125	0.725	1.024	0.898	1.341	0.818	0.957	0.758	0.977	0.82	1.014	0.785	0.89	1.136	0.895	0.817	1.111	0.699	0.615	0.655	1.129	0.715
775	181.4	181.9	574.112	576.118	340.053	5137.85	1	1	Tier 3 one-reaction											0	1	94	0	0.521	0.762	0.705	0.318	0.839	0.76	0.769	1.013	1.226	1.005	1.126	1.365	1.21	0.869	1.358	1.14	1.024	1.324	1.02	1.071	1.23	0.861	1.19	1.056	1.387	0.826
780	182.3	182.8	459.133	461.14	225.075	208385	1	1	Tier 3 one-reaction											0	21	415	0	1.639	0.703	0.972	0.638	1.102	1.194	0.222	0.182	0.212	0.451	0.956	0.384	0.55	1.299	0.456	0.163	1.124	1.747	0.715	0.449	0.273	0.123	0.121	0.299	0.779	0.797
781	182.4	182.9	582.616	584.622	697.115	10871.3	2	2	Tier 3 one-reaction											0	8	109	0	0.467	0.61	0.632	0.274	0.804	0.715	0.83	0.896	1.021	0.881	0.964	1.13	1.112	0.83	1.446	1.257	0.947	1.235	1.071	1.102	1.274	0.862	1.062	0.866	1.266	0.845
784	183.1	183.6	588.18	590.186	354.122	11662.9	1	1	Tier 3 one-reaction											0	3	185	0	2.9	2.756	1.42	1.228	1.284	3.472	1.242	1.266	0.706	1.013	1.717	0.823	1.091	1.963	1.416	1.001	2.734	1.686	1.682	1.285	0.953	1.179	1.121	0.728	1.559	1.194
787	183.6	184.1	425.083	427.09	191.025	5466.47	1	1	Tier 3 one-reaction											0	7	209	0	1.311	1.182	1.018	0.731	0.977	1.648	0.769	0.754	0.619	0.753	1.047	0.701	1.045	1.709	0.84	0.649	1.18	0.973	1.022	0.576	0.512	1.788	0.684	0.662	0.542	1.077
793	184.1	184.7	616.13	618.136	382.072	10226.4	1	1	Tier 3 one-reaction											0	4	160	0	0.43	1.048	0.48	0.285	0.689	1.124	0.643	0.747	0.672	0.774	0.939	0.876	0.965	1.096	0.854	0.826	1.898	0.968	0.673	0.812	0.884	1.604	0.791	0.76	1.072	0.495
813	186.8	187.6	616.13	618.136	764.144	4228	2	2	Tier 3 one-reaction											0	2	94	0	0.413	1.032	0.486	0.296	0.692	1.131	0.636	0.736	0.698	0.748	0.95	0.843	0.949	1.056	0.84	0.806	1.902	0.894	0.687	0.812	0.898	1.582	0.762	0.741	1.083	0.49
814	187.2	187.9	397.074	399.08	163.016	8476	1	1	Tier 3 one-reaction											0	2	60	0	0.941	1.223	0.949	0.828	1.15	1.257	0.876	1.123	1.184	0.94	1.167	0.884	1.159	1.012	1.025	1.12	1.151	1.078	0.925	0.867	1.208	1.236	0.991	0.685	1.443	0.979
817	187.7	188.5	526.092	528.099	292.033	7027.43	1	1	Tier 3 one-reaction											0	2	81	0	0.336	0.675	0.775	0.401	0.878	0.664	0.77	1.121	1.059	1.053	1.042	1.036	1.149	0.888	1.311	1.027	0.803	1.081	0.941	1.101	1.102	0.876	1.019	0.973	1.234	0.74
819	187.8	188.5	526.092	528.098	584.067	6627.88	2	2	Tier 3 one-reaction											0	3	59	0	0.336	0.675	0.775	0.401	0.878	0.664	0.793	1.121	1.059	1.053	1.042	1.036	1.149	0.888	1.311	1.027	0.803	1.081	0.941	1.101	1.102	0.876	1.019	0.973	1.234	0.74
823	188.7	189.5	731.355	733.361	497.296	8008.82	1	1	Tier 3 one-reaction											0	1	317	0	0.68	1.423	0.45	0.279	0.842	0.959	0.414	0.421	0.398	0.51	0.661	0.492	0.836	0.975	0.763	0.355	1.141	0.92	0.545	0.705	0.542	0.938	0.408	0.416	0.877	0.64
824	188.7	189.5	496.084	498.091	524.052	4990	2	2	Tier 3 one-reaction											0	1	79	0	0.448	0.881	0.871	0.414	0.912	0.871	0.638	0.907	1.228	1.307	1.081	1.16	0.945	0.743	1.149	0.885	0.863	0.895	0.869	1.188	1.367	0.96	1.091	0.871	1.29	0.89
825	188.7	189.5	605.159	607.163	742.2	6862	2	2	Tier 3 one-reaction											0	3	150	0	2.133	1.149	1.718	1.685	1.357	0.948	0.512	0.524	0.479	1.273	1.283	0.997	0.938	0.936	0.63	0.696	1.082	0.991	0.878	0.925	0.509	0.787	0.594	0.806	0.961	0.883
826	188.8	189.6	330.079	332.086	96.021	23649.5	1	1	Tier 3 one-reaction											0	4	314	0	0.899	0.761	0.941	0.965	1.017	0.8	0.784	0.693	0.876	0.893	0.936	0.859	1.02	0.825	1.097	0.792	0.963	1.157	0.798	0.772	0.936	1.115	1.016	0.997	1.28	0.736
827	188.8	189.6	504.589	506.596	541.062	20173.1	2	2	Tier 3 one-reaction											0	2	90	0	0.376	0.754	0.803	0.388	0.781	0.78	0.793	0.712	0.857	0.799	0.814	0.95	0.986	0.67	1.162	0.715	0.867	1.002	0.842	0.898	1.218	1.101	0.924	1.054	1.188	0.683
828	188.8	189.6	495.584	497.59	523.051	7233.5	2	2	Tier 3 one-reaction											0	1	49	0	0.289	0.711	0.895	0.373	0.961	0.735	0.737	0.68	0.94	0.982	0.815	0.935	0.988	0.681	1.175	0.675	0.779	0.985	0.902	1.044	1.138	0.916	1.072	1.083	1.126	0.828
829	188.8	189.6	566.114	568.121	332.056	107654	1	1	Tier 3 one-reaction											0	3	101	0	0.392	0.698	0.86	0.392	0.893	0.877	0.782	0.765	0.949	0.893	0.933	1.006	1.056	0.692	1.285	0.714	0.826	0.937	0.909	0.953	1.343	1.123	1.08	1.083	1.232	0.766
830	188.8	189.6	458.073	460.079	224.014	20504.1	1	1	Tier 3 one-reaction											0	3	26	0	0.919	0.647	0.97	0.416	0.985	0.726	0.349	0.454	0.417	0.259	0.406	0.355	0.647	0.32	0.493	0.476	0.974	0.985	0.51	0.356	0.78	0.667	0.384	0.814	0.457	0.682
832	188.9	189.7	473.183	475.19	239.125	4501.33	1	1	Tier 3 one-reaction											0	9	202	0	0.821	1.05	0.889	0.673	0.877	0.717	1.106	1.146	0.957	0.928	0.977	0.846	0.9	0.881	0.993	0.85	1.054	1.015	0.824	0.823	0.89	1.173	0.866	0.95	0.966	0.791
833	189	189.8	605.657	607.664	743.198	3712	2	2	Tier 3 one-reaction											0	2	119	0	2.299	1.251	2.123	1.795	1.563	1.59	0.767	0.642	0.845	1.452	1.975	1.025	1.103	0.948	0.68	1.315	1.321	0.893	1.18	1.031	0.811	1.248	0.574	0.977	1.272	1.292
835	189.1	189.9	605.157	607.163	371.098	6768.93	1	1	Tier 3 one-reaction											0	11	379	0	2.133	1.149	1.718	1.685	1.357	0.948	0.512	0.524	0.479	1.273	1.283	0.997	0.938	0.936	0.63	0.696	1.082	0.991	0.878	0.925	0.509	0.787	0.594	0.806	0.961	0.883
838	189.1	190	522.154	524.161	288.095	4808	1	1	Tier 3 one-reaction											0	30	510	0.04	0.715	1.175	0.758	0.808	0.714	1.48	0.566	0.945	0.921	0.393	0.516	0.661	0.583	0.926	0.694	0.931	1.354	0.891	1.051	0.637	0.767	1.046	0.958	0.793	0.717	0.676
843	189.4	190.3	584.586	586.593	701.055	5082	2	2	Tier 3 one-reaction											0	1	49	0	0.424	0.735	0.849	0.42	0.649	1.004	0.797	0.666	0.995	0.967	0.851	1.001	1.004	0.801	1.173	0.506	0.952	0.824	0.875	1.058	1.039	0.983	0.938	0.871	1.155	0.72
849	189.7	190.6	604.654	606.662	741.192	11152	2	2	Tier 3 one-reaction											0	1	147	0	2.044	1.295	2.16	2.045	1.497	0.961	0.639	0.616	0.511	1.313	1.435	0.826	1.096	0.866	0.672	0.68	1.271	1.185	0.841	0.814	0.675	0.893	0.434	0.923	0.956	1.214
851	189.9	190.8	505.091	507.098	271.033	8398	1	1	Tier 3 one-reaction											0	1	69	0	0.402	0.762	0.849	0.433	0.848	1.085	0.752	0.799	0.991	1.015	0.982	1.094	1.147	0.745	1.236	0.949	0.824	1.037	0.927	1.048	1.29	1.259	1.033	0.995	1.158	0.747
860	192.8	193.8	732.339	734.346	498.281	8938.19	1	1	Tier 3 one-reaction											0	33	533	0	0.509	1.099	1.002	0.956	0.954	0.85	0.639	0.506	0.498	0.79	0.988	0.676	0.877	0.767	0.605	0.461	1.013	0.992	0.654	0.779	0.538	1.428	0.805	0.604	0.872	0.656
870	194	195	599.148	601.154	730.179	5638	2	2	Tier 3 one-reaction											0	1	152	0	0.658	1.094	0.843	0.545	0.954	1.235	0.765	0.791	0.902	1.032	0.947	0.939	1.447	1.583	0.947	1.082	1.627	1.384	0.67	1.167	0.713	0.962	0.599	0.557	1.136	0.719
875	194.7	195.7	599.147	601.154	365.089	6209.89	1	1	Tier 3 one-reaction											0	17	378	0	0.658	1.094	0.843	0.545	0.954	1.235	0.765	0.791	0.902	1.032	0.947	0.939	1.447	1.583	0.947	1.082	1.664	1.384	0.67	1.167	0.713	0.962	0.599	0.532	1.136	0.719
877	194.8	195.8	674.333	676.34	440.274	4647.18	1	1	Tier 3 one-reaction											0	12	443	0	0.659	0.999	0.834	0.787	0.928	0.928	0.609	0.43	0.634	1.072	0.886	0.734	1.107	0.643	0.679	0.409	0.835	0.944	0.774	0.848	0.567	1.297	0.741	0.903	0.93	0.79
878	194.8	195.8	445.154	447.161	211.096	5627.83	1	1	Tier 3 one-reaction											0	29	331	0	1.408	1.587	1.437	1.644	1.339	1.044	1.082	1.37	0.951	1.297	0.865	0.632	1.062	0.859	0.85	0.98	0.617	0.663	0.825	0.601	0.456	1.321	0.647	0.548	0.71	1.229
887	195.6	196.6	578.136	580.141	688.155	5437.6	2	2	Tier 3 one-reaction											0	1	110	0	0.626	0.639	0.591	0.605	0.796	0.8	0.61	0.545	0.601	0.694	0.737	0.568	0.954	0.89	0.931	0.736	0.797	0.83	0.652	0.864	0.84	0.911	0.708	0.614	0.893	0.657
888	195.6	196.6	577.134	579.141	343.076	11964.2	1	1	Tier 3 one-reaction											0	14	243	0	0.666	0.817	0.838	0.677	1.149	1	0.632	0.881	0.723	0.95	0.81	0.967	1.442	1.227	1.103	0.86	1.151	1.072	0.788	0.93	0.843	1.073	0.596	0.714	1.061	0.949
889	195.8	196.8	566.114	568.121	332.056	11557.4	1	1	Tier 3 one-reaction											0	3	101	0	0.367	0.701	0.846	0.359	0.871	0.872	0.801	0.775	1.038	0.911	0.953	1.023	1.09	0.711	1.315	0.718	0.879	1.005	0.886	0.943	1.274	1.148	1.134	1.105	1.193	0.742
891	195.9	196.9	427.099	429.106	193.041	121964	1	1	Tier 3 one-reaction											0	18	338	0	1.257	1.49	1.266	1.679	1.273	1.723	0.675	0.832	0.787	1.672	1.309	1.12	1.007	1.326	0.912	0.833	1.575	1.037	0.98	1.209	0.731	1.565	1.004	1.087	1.196	1.067
892	196.1	197.1	452.112	454.119	218.054	4419.83	1	1	Tier 3 one-reaction											0	7	261	0	0.92	0.684	1.402	1.054	1.166	0.791	1.285	0.929	1.25	0.783	0.677	1.339	0.898	0.604	1.875	1.003	0.691	0.799	1.114	0.943	1.331	0.888	1.405	1.385	1.065	1.527
896	197.1	198.1	570.145	572.152	336.087	5830.43	1	1	Tier 3 one-reaction											0	5	165	0	0.83	0.773	0.673	1.031	1.212	1.065	0.725	0.736	0.564	0.905	0.851	0.832	1.044	0.893	0.915	0.752	1.025	1.011	0.7	1.179	0.628	1.199	0.809	0.605	1.01	0.904
898	197.6	198.6	383.073	385.079	149.015	79801.1	1	1	Tier 3 one-reaction											0	6	54	0	0.518	0.686	0.655	1.002	0.823	0.782	0.894	0.95	0.831	1.401	1.122	0.742	0.789	0.707	0.753	1.033	0.838	0.927	0.857	1.217	0.788	0.778	0.732	0.658	0.884	0.739
899	197.6	198.6	548.132	550.138	628.147	11325.7	2	2	Tier 3 one-reaction											0	3	169	0	0.851	0.849	1.179	0.958	1.141	0.955	0.724	0.764	0.9	0.838	1.029	0.814	1.28	1.033	1.258	0.79	0.978	1.124	0.907	0.932	1.183	1.067	0.739	1.1	1.176	1.105
905	198.3	199.3	565.613	567.619	663.109	14292.5	2	2	Tier 3 one-reaction											0	3	113	0	0.342	0.633	0.809	0.371	0.8	0.762	0.755	0.749	0.909	0.835	0.876	0.992	0.98	0.709	1.157	0.639	0.714	0.857	0.844	0.892	1.26	1.026	1.036	0.982	1.156	0.709
908	198.7	199.7	537.201	539.208	303.143	5401.05	1	1	Tier 3 one-reaction											0	12	231	0	1.038	1.095	1.114	0.917	0.997	1.037	1.051	1.143	1.26	1.103	1.477	1.038	1.119	1	0.925	1.131	0.984	0.894	1.153	1.292	1.053	1.309	1.201	1.154	1.135	0.955
912	198.9	199.9	514.594	516.601	561.072	5080	2	2	Tier 3 one-reaction											0	1	105	0	0.442	0.731	0.835	0.401	0.914	0.842	0.829	0.897	1	0.948	1.069	0.986	1.022	0.88	1.29	1.026	0.945	1.258	1.067	1.139	1.518	0.962	1.282	0.981	1.367	1.032
913	199	200	539.128	541.135	610.138	10625	2	2	Tier 3 one-reaction											0	4	149	0	0.761	0.869	0.901	0.591	0.921	0.964	0.535	0.608	0.607	0.788	0.879	0.785	0.992	0.906	0.889	0.672	0.953	0.91	0.791	0.777	0.908	0.976	0.655	0.867	0.877	0.895
916	199.2	200.2	623.156	625.162	389.098	4475.18	1	1	Tier 3 one-reaction											0	5	303	0.02	2.144	2.41	1.84	1.824	1.556	1.452	0.881	0.987	0.591	1.135	1.683	0.911	1.197	2.563	0.442	0.904	1.232	0.64	1.737	1.599	0.437	0.425	0.44	0.591	1.117	3.387
920	199.4	200.5	547.222	549.229	313.164	5004.46	1	1	Tier 3 one-reaction											0	3	200	0	0.563	0.838	0.559	0.329	0.491	0.359	1.098	0.904	0.582	1.305	1.771	2.073	0.634	0.385	0.699	0.718	0.291	0.318	0.377	0.903	1.187	1.313	0.952	1.224	0.707	0.353
921	200	201.1	407.091	409.097	173.032	43990.8	1	1	Tier 3 one-reaction											0	16	237	0	0.765	0.811	0.857	0.601	0.917	1.059	0.949	0.953	0.99	0.835	0.866	0.936	0.793	0.829	0.87	0.806	0.941	0.954	1.08	1.11	0.978	0.92	0.82	0.819	1.028	0.814
924	200.5	201.6	436.19	438.197	202.132	381671	1	1	Tier 3 one-reaction											0	14	195	0	0.749	0.835	1.146	0.662	0.622	0.58	0.722	0.954	0.87	0.777	0.685	0.75	0.889	0.892	0.633	1.091	1.111	1.085	0.787	0.775	0.782	1.58	1.624	1.139	0.66	0.649
932	201.2	202.2	514.096	516.102	280.038	9216.6	1	1	Tier 3 one-reaction											0	4	16	0	0.389	0.766	0.716	0.383	0.919	0.87	0.77	0.934	1.053	0.853	0.985	1.175	1.115	0.813	1.263	0.924	0.932	1.194	1.008	1.02	1.207	0.863	0.966	1.186	1.164	0.865
934	201.4	202.5	420.11	422.117	186.052	12556	1	1	Tier 3 one-reaction											0	15	302	0	0.993	1.079	1.195	0.85	0.952	0.577	0.896	0.833	0.92	0.854	0.933	1.118	1.086	0.904	1.587	1.402	0.936	0.989	0.872	0.981	0.719	0.63	0.902	0.935	1.149	1.156
935	201.5	202.5	334.122	336.128	100.064	12179	1	1	Tier 3 one-reaction											0	3	242	0	0.862	0.952	0.872	0.868	0.983	0.952	1.108	1.252	1.149	1.003	0.824	0.859	1.024	0.854	0.967	0.95	0.822	0.866	0.895	0.996	1.06	1.324	1.262	1.174	0.979	0.832
938	201.8	202.8	587.131	589.136	353.073	11326.6	1	1	Tier 3 one-reaction											0	6	193	0.02	0.565	0.924	0.2744	0.603	0.875	0.925	0.722	0.933	0.343	0.718	0.88	0.731	1.166	2.152	0.552	0.751	1.729	0.624	0.849	1.16	0.934	1.054	0.642	0.515	0.783	0.87
947	202	203	381.148	383.154	147.089	92730	1	1	Tier 3 one-reaction											0	39	429	0	0.771	0.964	0.744	0.809	0.842	0.777	0.913	0.844	0.906	1.177	1.149	1.074	0.971	0.821	0.991	1.123	0.992	1.068	0.966	0.895	1.077	1.417	1.39	1.367	0.832	0.875
948	202	203.1	584.143	586.149	700.168	13222	2	2	Tier 3 one-reaction											0	1	129	0	1.646	1.037	0.861	0.855	1.197	1.515	0.396	0.435	0.416	0.679	1.17	0.618	0.906	1.887	0.861	0.405	1.173	1.349	0.785	0.692	0.478	0.52	0.359	0.62	0.875	1.193
953	202.6	203.6	503.196	505.202	269.137	7723.95	1	1	Tier 3 one-reaction											0	7	208	0	1.161	1.226	0.929	1.045	0.969	0.871	1.107	1.501	1.179	1.084	1.34	1.426	0.861	0.809	0.783	0.975	0.704	0.821	0.821	1.123	1.295	1.347	1.119	1.15	0.612	0.881
955	202.8	203.8	514.096	516.103	560.076	4760	2	2	Tier 3 one-reaction											0	2	87	0	0.389	0.766	0.717	0.383	0.919	0.87	0.77	0.934	1.053	0.851	0.985	1.175	1.115	0.832	1.263	0.924	0.91	1.172	1.008	1.033	1.218	0.863	0.934	1.186	1.164	0.865
958	203.1	204.1	454.159	456.165	440.201	4918.42	2	2	Tier 3 one-reaction											0	13	288	0	1.192	1.006	1.534	0.922	0.707	0.52	1.608	0.922	1.098	1.613	1.321	1.52	0.987	0.89	1.895	1.063	0.8	1.036	0.862	1.043	1.173	1.618	2.539	2.096	0.973	1.35
966	204.1	205.2	392.164	394.17	158.106	339766	1	1	Tier 3 one-reaction											0	6	216	0	0.905	1.18	0.951	0.865	1.099	1.243	1.022	1.029	0.742	0.871	1.191	0.715	1.094	0.968	0.889	0.777	1.096	1.009	0.924	1.133	1.35	1.043	0.776	0.756	1.199	0.819
968	204.6	205.7	506.171	508.18	272.113	17767.5	1	1	Tier 3 one-reaction											0	10	267	0	2.204	2.657	2.199	0.749	1.05	1.314	1.93	1.93	1.556	1.876	1.956	1.907	1.143	0.807	1.346	1.345	1.401	1.081	1.214	1.594	1.847	3.1	2.358	1.645	1.643	0.965
973	205	206	424.646	426.653	381.175	23562.1	2	2	Tier 3 one-reaction											0	6	139	0	1.64	2.072	1.273	0.577	0.751	0.833	0.958	1.305	1.196	1.026	1.062	0.986	0.704	0.612	0.934	1.182	1.024	0.793	0.807	0.865	1.042	2.046	1.09	1.229	0.874	0.684
974	205	206.1	343.62	345.627	219.123	3359	2	2	Tier 3 one-reaction											0	2	122	0	2.093	2.085	1.245	0.467	1.119	0.887	1.213	0.812	1.018	0.984	1.148	1.088	0.703	0.554	1.109	0.916	1.253	0.484	0.632	1.006	1.161	1.473	1.502	1.489	1.726	0.809
976	205.1	206.1	495.61	497.615	523.104	3384	2	2	Tier 3 one-reaction											0	1	86	0	2.082	1.828	2.043	1.987	1.98	1.353	1.271	1.695	1.603	1.377	1.833	1.104	1.97	1.608	2.393	1.642	2.558	2.379	1.814	1.841	3.044	1.89	1.275	1.346	2.403	2.174
977	205.2	206.2	437.095	439.101	203.036	265299	1	1	Tier 3 one-reaction											0	2	11	0	0.429	0.694	0.154	0.688	0.462	0.908	0.53	0.681	0.613	0.795	0.771	0.89	0.813	1.219	0.995	0.684	0.92	0.652	0.737	0.807	0.717	1.112	0.682	0.661	0.753	0.731
978	205.2	206.3	577.153	579.159	686.189	3214	2	2	Tier 3 one-reaction											0	4	162	0	0.844	1.195	0.677	0.701	0.929	1.102	0.699	1.013	0.758	0.799	1.403	0.846	1.245	1.17	0.997	0.598	0.979	0.695	1.128	1.068	1.242	1.252	0.68	0.91	0.945	0.984
979	205.2	206.3	533.127	535.133	299.068	21400.6	1	1	Tier 3 one-reaction											0	31	386	0	1.436	1.559	1.675	1.613	2.104	1.965	1.413	1.818	1.201	1.442	2.087	1.083	2.524	1.585	2.655	1.367	1.78	1.959	1.538	1.694	1.756	1.838	1.158	1.682	2.096	1.918
986	206.5	207.6	358.041	360.048	123.983	65512.7	1	1	Tier 3 one-reaction											0	4	92	0	1.064	1.378	1.163	0.923	1.445	0.619	1.869	1.883	1.467	1.58	1.18	1.011	1.418	0.768	1.115	1.699	0.764	0.88	0.999	1.206	1.274	1.267	1.874	0.875	0.824	1.109
988	207.2	208.3	556.14	558.149	644.164	4997	2	2	Tier 3 one-reaction											0	4	149	0	0.618	0.55	0.548	0.931	0.78	0.865	0.568	0.473	0.565	0.994	0.767	0.691	0.953	0.915	0.739	0.821	0.735	0.912	0.879	1.096	1.028	0.719	0.79	0.648	0.839	1.043
995	208.1	209.1	582.191	584.198	348.132	3710	1	1	Tier 3 one-reaction											0	9	369	0	0.902	0.949	1.242	1.163	0.892	0.848	0.97	0.955	1.174	0.977	0.744	0.987	1.202	0.889	1.206	0.747	0.721	0.747	1.035	0.781	1.138	1.271	0.861	0.897	0.739	1.065
999	208.5	209.6	465.578	467.585	463.04	4312	2	2	Tier 3 one-reaction											0	2	80	0	0.713	0.538	0.544	0.908	0.898	0.382	1.123	0.759	1.08	0.953	1.138	1.097	0.987	0.727	0.818	1.549	0.579	0.933	1.116	0.793	1.165	0.501	1.081	1.224	0.85	1.036
1003	209.3	210.4	407.091	409.098	173.032	22080.8	1	1	Tier 3 one-reaction											0	16	237	0	0.728	0.824	0.91	0.607	0.934	0.984	0.909	0.904	0.99	0.85	0.868	0.952	0.797	0.842	0.884	0.802	0.952	0.973	1.055	1.07	1.026	0.897	0.8	0.821	0.996	0.827
1007	210.4	211.5	678.056	680.062	443.998	6222.85	1	1	Tier 3 one-reaction											0	1	36	0	0.666	0.765	0.68	0.699	0.923	0.779	0.773	1.02	0.839	1.33	0.996	1.053	1.039	1.068	0.89	1.087	0.855	0.877	1.143	1.302	0.98	0.918	0.8	0.737	0.843	0.887
1008	210.7	211.8	428.622	430.63	389.127	5634	2	2	Tier 3 one-reaction											0	9	239	0	1.039	1.242	0.881	0.488	0.58	0.808	1.405	1.547	1.481	1.054	1.327	1.439	0.882	0.576	1.555	1.779	1.31	1.521	0.736	1.096	1.369	1.082	1.339	1.231	1.003	0.711
1011	211.2	212.3	520.127	522.134	572.138	3114	2	2	Tier 3 one-reaction											0	8	204	0	2.643	1.121	1.162	1.591	1.108	1.063	0.765	0.755	0.801	0.99	0.972	1.225	0.621	1.653	0.759	0.938	1.717	1.745	1.111	0.869	0.882	0.736	0.44	1.043	0.84	1.65
1013	211.3	212.4	427.099	429.106	193.041	13026.4	1	1	Tier 3 one-reaction											0	18	338	0	1.2	0.711	1.116	1.351	1.001	0.933	1.848	1.202	1.918	1.229	0.884	1.187	0.99	0.931	1.512	1.627	0.993	0.852	1.211	1.016	1.542	0.601	1.794	1.449	1.037	1.348
1014	211.4	212.5	616.128	618.137	764.139	2885	2	2	Tier 3 one-reaction											0	1	105	0	0.545	1.142	0.518	0.32	0.739	1.176	0.672	0.722	0.761	0.774	1.083	0.704	1.006	1.007	0.918	0.77	1.696	1.153	0.871	0.704	0.949	1.699	0.72	0.792	0.949	0.432
1030	214.1	215.2	419.117	421.122	370.118	5701.83	2	2	Tier 3 one-reaction											0	6	177	0	0.88	0.909	0.703	0.597	0.658	0.58	1.072	1.261	1.052	1.039	1.14	1.301	0.924	0.57	1.387	1.584	0.879	1.278	0.829	1.088	1.234	1.033	1.127	1.008	0.964	0.666
1031	214.1	215.3	429.123	431.128	390.128	4366	2	2	Tier 3 one-reaction											0	23	492	0	1.057	0.868	0.72	0.455	0.78	0.722	1.251	1.788	1.325	0.993	0.917	1.36	0.883	0.817	1.617	1.708	1.137	1.364	0.891	0.976	1.383	1.088	1.308	1.033	0.869	0.698
1032	214.2	215.3	428.121	430.128	388.125	21992.9	2	2	Tier 3 one-reaction											0	18	511	0	1.079	0.981	0.787	0.503	0.551	0.679	1.305	1.322	1.32	0.963	1.125	1.282	0.969	0.801	1.454	1.476	1.045	1.247	0.821	0.962	1.393	0.982	1.155	0.954	0.914	0.746
1035	214.6	215.7	562.146	564.153	656.176	4436.12	2	2	Tier 3 one-reaction											0	2	181	0	0.819	0.474	0.796	0.81	1.286	0.997	1.324	1.199	1.057	1.333	1.246	1.092	1.901	1.377	1.252	1.296	1.279	1.353	1.1	1.231	1.401	1.313	1.149	1.084	1.452	1.175
1038	214.9	216	562.147	564.153	328.089	4362	1	1	Tier 3 one-reaction											0	12	247	0	0.819	0.474	0.796	0.81	1.286	0.997	1.324	1.199	1.057	1.333	1.246	1.092	1.901	1.377	1.252	1.296	1.279	1.353	1.1	1.231	1.401	1.313	1.149	1.084	1.452	1.175
1039	215.1	216.2	377.164	379.171	143.105	12889.2	1	1	Tier 3 one-reaction											0	3	90	0	0.846	0.819	0.72	0.713	0.667	0.619	0.474	0.316	0.331	1.045	1.05	1.158	1.131	0.89	1.036	0.831	0.716	0.78	0.393	0.547	0.556	1.062	1.22	1.162	0.788	0.735
1043	215.2	216.3	517.212	519.218	283.153	6294.68	1	1	Tier 3 one-reaction											0	5	159	0	0.63	0.759	0.64	0.389	0.425	0.412	1.117	1.013	0.985	0.927	1.475	1.394	0.643	0.412	0.676	0.54	0.302	0.4	0.51	1.245	1.66	1.189	0.863	1.023	0.709	0.479
1045	215.3	216.4	540.134	542.141	306.076	3.5805e+06	1	1	Tier 3 one-reaction											0	4	135	0	0.834	0.795	1.053	0.873	1.123	0.93	0.639	0.711	0.795	0.882	0.935	0.944	1.247	0.995	1.192	0.883	0.902	1.117	0.832	0.99	1.113	0.937	0.788	0.96	1.043	1.073
1046	215.3	216.4	516.124	518.131	282.066	8643.43	1	1	Tier 3 one-reaction											0	8	191	0	0.661	0.783	0.924	0.604	0.892	0.826	0.484	0.649	0.589	0.669	0.849	0.795	1.006	0.769	0.897	0.539	0.744	0.989	0.527	0.792	0.85	0.987	0.688	0.853	0.974	0.828
1047	215.3	216.5	551.181	553.186	317.123	4971.33	1	1	Tier 3 one-reaction											0	13	383	0	0.436	0.294	0.947	0.747	0.638	0.451	0.656	0.412	0.53	1.356	1.345	2.353	1.132	0.843	1.037	0.353	0.23	0.308	0.699	0.414	1.015	1.881	3.406	2.947	0.681	1.131
1058	216.1	217.2	465.101	467.11	462.086	8382	2	2	Tier 3 one-reaction											0	4	210	0	0.616	0.562	0.613	0.576	0.764	0.616	0.426	0.517	0.604	0.584	0.65	0.624	0.621	0.719	0.76	0.565	0.558	0.759	0.569	0.602	0.589	0.664	0.6	0.631	0.679	0.763
1059	216.2	217.3	489.622	491.628	511.126	6540	2	2	Tier 3 one-reaction											0	3	246	0	0.999	0.729	1.129	1.02	1.218	1.141	0.709	0.853	0.777	1.03	0.841	1.134	1.336	0.909	1.143	0.916	1.068	1.327	0.967	1.176	1.149	1.099	0.908	1.04	1.415	1.171
1060	216.2	217.4	439.153	441.159	205.095	3436	1	1	Tier 3 one-reaction											0	31	649	0.02	1.042	1.699	1.26	2.067	1.153	1.291	0.615	0.697	0.567	0.535	0.722	0.392	0.346	0.741	0.771	0.512	0.709	1.003	0.816	0.863	0.631	1.047	0.653	0.472	0.808	0.715
1063	216.3	217.4	489.123	491.129	255.064	13749.9	1	1	Tier 3 one-reaction											0	8	118	0	0.908	0.949	1.175	0.847	1.214	1.052	0.828	0.864	0.942	1.053	1.075	1.047	1.44	1.205	1.359	0.998	0.994	1.251	0.909	1.316	1.401	1.076	0.911	1.131	1.279	1.419
1064	216.3	217.4	567.095	569.1	666.072	12547.5	2	2	Tier 3 one-reaction											0	2	89	0	0.938	0.852	0.859	0.823	0.987	0.866	0.793	0.849	0.913	0.917	0.943	0.954	1.082	1.038	1.198	0.938	0.963	0.984	0.853	1.01	1.153	0.755	0.846	0.874	1.106	1.06
1067	216.4	217.5	555.121	557.132	642.125	7951	2	2	Tier 3 one-reaction											0	1	89	0	0.912	1.007	1.183	0.94	1.307	1.314	1.418	1.32	0.979	0.932	0.953	0.696	0.922	1.208	0.89	0.772	1.016	1.143	0.989	0.727	0.756	0.991	0.765	0.672	0.895	0.591
1069	216.5	217.6	567.094	569.1	333.036	16113.6	1	1	Tier 3 one-reaction											0	6	145	0	0.938	0.852	0.859	0.823	0.987	0.866	0.793	0.849	0.913	0.917	0.943	0.954	1.082	1.038	1.198	0.938	0.963	0.984	0.853	1.01	1.153	0.755	0.846	0.874	1.106	1.06
1070	216.5	217.6	452.105	454.112	436.093	5728.25	2	2	Tier 3 one-reaction											0	4	210	0	0.87	1.309	0.962	0.817	1.115	1.35	0.674	0.841	0.753	0.872	0.986	1.042	1.589	1.021	1.573	1.039	1.144	1.154	0.751	0.988	1.125	1.218	0.926	0.908	0.994	1.039
1072	216.5	217.6	437.106	439.116	406.095	7396	2	2	Tier 3 one-reaction											0	3	159	0	0.554	0.496	0.611	0.579	0.745	0.653	0.495	0.546	0.574	0.716	0.647	0.727	0.904	0.783	0.978	0.657	0.633	0.844	0.574	0.77	0.776	0.713	0.502	0.752	0.732	0.838
1075	216.7	217.8	451.105	453.112	434.094	20343.6	2	2	Tier 3 one-reaction											0	9	304	0	0.839	0.914	0.983	0.877	1.145	0.997	0.714	0.773	0.922	0.959	0.957	1.084	1.072	1.001	1.183	0.808	1.071	1.148	0.808	0.892	1.184	1.046	0.902	0.902	1.221	1.112
1077	216.8	217.9	451.105	453.112	217.047	18200.4	1	1	Tier 3 one-reaction											0	2	93	0	0.839	0.914	0.983	0.877	1.145	0.997	0.714	0.773	0.922	0.959	0.989	1.066	1.072	1.001	1.183	0.808	1.071	1.148	0.808	0.892	1.184	1.046	0.902	0.902	1.221	1.112
1080	216.8	218	525.111	527.117	291.053	7338.11	1	1	Tier 3 one-reaction											0	5	210	0	0.458	0.724	0.39	0.995	0.713	0.847	0.897	0.679	0.87	0.914	0.813	0.921	1.011	1.068	1.328	0.892	0.648	0.871	0.992	0.865	1.031	0.997	0.916	0.793	0.936	0.665
1081	216.9	218	559.108	561.114	325.05	83267.1	1	1	Tier 3 one-reaction											0	5	193	0	0.907	0.758	1.028	0.798	1.099	1.015	0.627	0.693	0.865	0.882	1.012	0.973	1.293	1.054	1.244	0.907	0.931	1.153	0.922	0.996	1.105	0.92	0.778	0.948	1.087	1.069
1083	216.9	218.1	502.619	504.625	537.121	151448	2	2	Tier 3 one-reaction											0	3	147	0	0.753	0.801	0.836	0.878	1.021	1.016	0.618	0.635	0.761	0.909	0.845	0.967	1.229	0.987	1.127	0.806	0.887	1.007	0.776	0.932	1.025	0.856	0.752	0.916	1.012	0.969
1086	217.1	218.2	488.621	490.628	509.126	20608.3	2	2	Tier 3 one-reaction											0	1	132	0	0.803	0.859	1.059	0.793	1.184	0.956	0.764	0.722	0.786	0.883	1.089	0.977	1.379	1.071	1.138	0.906	0.985	1.106	0.816	1.062	1.162	1.06	0.811	1.008	0.923	1.045
1088	217.1	218.3	471.068	473.075	237.01	4022	1	1	Tier 3 one-reaction											0	1	27	0	0.752	0.574	0.681	0.666	0.952	0.782	1.1	1.311	1.177	1.216	1.273	1.116	1.127	0.842	1.193	1.155	1.052	1.18	1.189	1.322	1.422	0.773	0.886	0.865	1.126	0.866
1093	217.4	218.5	503.619	505.625	539.121	38180.5	2	2	Tier 3 one-reaction											0	1	165	0	0.976	0.817	1.097	0.848	1.131	1.121	0.677	0.778	0.841	1.041	0.949	0.97	1.395	1.107	1.315	0.979	0.961	1.168	0.86	0.962	1.014	1.088	0.82	0.967	0.951	1.02
1104	218.3	219.5	478.163	480.171	488.209	11199.5	2	2	Tier 3 one-reaction											0	3	239	0	0.979	1.124	1.049	0.738	0.769	0.705	1.279	1.262	1.202	1.411	1.424	1.617	1.245	1.075	1.452	1.279	0.946	0.918	0.893	0.806	0.966	2.164	2.08	1.368	0.867	1.025
1107	218.8	219.9	473.616	475.622	479.115	6324	2	2	Tier 3 one-reaction											0	1	144	0	0.828	1.191	0.733	0.808	1.117	1.203	0.569	0.851	0.759	1.062	0.788	0.799	1.299	1.272	0.685	0.682	1.088	1.147	0.837	1.088	0.686	1.248	0.497	0.764	0.959	0.786
1118	220.6	221.7	319.081	321.088	170.044	4482.29	2	2	Tier 3 one-reaction											0	6	108	0.02	1.975	1.022	0.638	1.749	1.206	1.241	0.968	0.839	0.769	1.076	1.053	1.081	0.933	1.352	0.421	0.619	0.815	0.956	1.167	0.716	0.731	0.734	0.834	0.886	0.686	1.1
1120	220.9	222	434.118	436.123	400.119	4030	2	2	Tier 3 one-reaction											0	21	478	0.02	1.412	1.249	1.476	1.502	1.018	1.135	1.843	1.044	1.651	0.977	1.228	0.953	1.017	1.254	1.891	1.188	0.922	0.87	2.06	1.63	1.626	0.564	1.12	1.013	1.014	0.986
1127	222.5	223.7	474.109	476.115	240.051	5422	1	1	Tier 3 one-reaction											0	7	195	0	0.818	0.848	1.244	0.804	1.32	0.918	0.797	0.929	1.016	1.275	1.047	0.978	1.39	0.924	1.079	1.069	0.77	1.185	1.258	1.297	1.206	1.103	0.888	0.888	0.835	1.177
1134	223.3	224.5	531.099	533.106	297.041	5639	1	1	Tier 3 one-reaction											0	2	66	0	0.406	0.623	0.775	0.726	0.698	0.642	0.455	0.612	0.354	0.86	0.557	0.701	0.622	0.785	0.577	0.521	0.379	0.505	0.65	0.645	0.681	0.548	0.634	0.489	0.523	0.524
1136	223.4	224.6	474.108	476.115	480.1	4885.05	2	2	Tier 3 one-reaction											0	11	191	0	0.818	0.848	1.244	0.874	1.32	0.918	0.797	0.929	1.016	1.275	1.047	0.978	1.39	0.924	1	1.069	0.77	1.185	1.258	1.297	1.206	1.103	0.888	0.888	0.835	1.185
1137	223.5	224.7	512.126	514.132	278.067	83506	1	1	Tier 3 one-reaction											0	4	239	0	0.74	1.17	1.144	0.798	1.497	0.849	0.889	1.116	1.174	1.418	1.097	0.995	1.426	1.124	1.084	1.317	1.018	1.042	1.185	1.235	1.137	1.155	0.946	0.691	0.804	1.041
1144	225.1	226.3	378.148	380.155	144.089	8772.69	1	1	Tier 3 one-reaction											0	17	254	0	0.928	0.749	0.784	0.758	1.006	0.869	1.143	1.161	0.955	1.184	1.235	0.897	1.121	0.85	1.102	1.053	0.717	1.358	0.891	1.254	1.072	0.855	0.975	0.836	1.192	0.76
1145	225.2	226.4	512.624	514.631	557.132	23961.2	2	2	Tier 3 one-reaction											0	5	190	0	0.738	1.03	1.078	0.912	1.56	0.862	0.965	1.117	1.03	1.358	1.114	1.026	1.474	1.095	1.154	1.242	0.977	1.004	1.038	1.161	1.307	1.172	0.946	0.758	0.861	1.104
1146	225.3	226.6	482.621	484.628	497.126	6302.18	2	2	Tier 3 one-reaction											0	2	164	0	0.603	1.203	0.887	0.833	1.016	0.983	0.757	0.844	0.684	1.015	1.024	1.076	1.282	1.156	1.074	0.811	0.934	0.834	1.087	1.317	0.911	1.179	0.927	0.709	0.775	0.935
1150	225.9	227.1	511.624	513.631	555.132	57998	2	2	Tier 3 one-reaction											0	4	240	0	0.662	0.976	1.043	0.737	1.323	0.871	0.791	1.207	1.102	1.144	1.044	0.977	1.29	0.938	0.982	1.22	0.83	0.924	0.89	1.116	1.104	1.194	0.935	0.721	0.773	0.981
1153	226.2	227.4	483.12	485.13	498.124	3164	2	2	Tier 3 one-reaction											0	9	336	0	1.008	1.398	0.962	0.839	1.368	1.284	0.957	0.836	1.105	1.184	1.072	1.022	1.041	1.591	1.157	1.096	1.099	0.8	1.055	1.435	1.304	1.115	1.083	0.935	0.98	0.921
1160	227.5	228.8	380.062	382.069	146.004	4187	1	1	Tier 3 one-reaction											0	1	58	0.03	0.956	1.418	0.724	2.699	1.647	1.437	2.193	1.891	2.872	2.177	1.822	1.814	1.646	1.597	1.788	1.738	0.596	1.112	2.321	2.634	1.333	1.097	3.126	1.642	1.32	1.161
1162	227.5	228.8	465.062	467.069	462.008	5893.05	2	2	Tier 3 one-reaction											0	1	80	0	0.893	0.839	0.684	0.468	1.118	1.117	0.675	0.789	1.628	1.727	1.007	1.554	0.85	1.544	0.547	1.582	0.984	1.264	0.786	1.349	1.215	1.185	1.684	0.738	0.496	0.901
1168	228.1	229.3	468.058	470.063	233.999	5420	1	1	Tier 3 one-reaction											0	1	42	0	0.728	0.888	0.786	1.133	0.979	1.031	1.088	1.215	1.158	1.22	0.973	1.125	1.029	1.176	1.182	1.063	0.801	1.068	1.159	1.073	1.082	0.813	1.302	1.064	1.165	0.923
1170	228.2	229.4	418.087	420.091	184.029	6841.6	1	1	Tier 3 one-reaction											0	1	65	0.02	0.72	0.974	0.639	1.19	1.081	0.728	1.161	0.762	1.213	1.04	1.27	0.985	0.811	0.852	1.12	1.362	0.953	1.15	0.929	0.991	0.86	0.844	0.989	1.234	0.813	0.806
1177	228.7	229.9	512.127	514.132	556.138	3255	2	2	Tier 3 one-reaction											0	3	253	0	0.741	1.012	1.149	0.803	1.447	0.882	0.889	1.116	0.925	1.41	1.058	0.996	1.426	1.235	1.05	1.349	0.962	1.038	1.113	1.235	1.155	1.155	1.095	0.726	0.83	1.022
1188	230.8	232.1	457.065	459.071	446.013	43568.8	2	2	Tier 3 one-reaction											0	4	98	0	0.721	0.952	0.779	0.701	0.901	0.777	0.913	1.008	1.128	1.024	0.957	1.076	0.96	1.012	1.129	1.181	0.844	1.023	0.985	1.009	1.032	0.812	1.126	0.937	0.971	0.996
1190	231.2	232.5	434.117	436.124	400.117	5565.89	2	2	Tier 3 one-reaction											0	24	429	0	1.459	1.209	1.192	1.612	1.335	1.351	2.086	1.005	1.52	0.986	1.104	0.779	1.163	1.017	1.376	1.046	0.821	0.922	2.238	1.893	1.833	0.627	0.903	1.03	1.053	1.133
1198	232.6	233.9	437.138	439.144	203.079	13974.8	1	1	Tier 3 one-reaction											0	36	575	0	1.167	1.075	0.692	1.218	1.164	1.167	1.223	1.438	1.214	1.05	1.058	0.889	1.032	0.885	1.216	1.417	1.095	1.038	0.974	1.023	1.327	1.129	1.136	1.039	1.158	0.975
1200	233	234.3	413.115	415.122	358.114	4442.29	2	2	Tier 3 one-reaction											0	43	601	0.01	2.023	1.731	1.837	4.936	0.867	2.684	0.824	1.029	0.844	1.104	1.741	2.105	0.714	1.685	0.748	0.631	1.857	1.029	3.139	1.108	0.505	0.713	0.809	1.425	0.828	3.054
1203	233.8	235.1	554.143	556.149	640.17	6111.6	2	2	Tier 3 one-reaction											0	2	176	0	0.74	0.909	0.658	0.763	1.186	1.703	0.763	1.058	0.959	1.039	1.113	1.043	1.882	1.356	1.288	1.107	1.895	1.415	0.988	1.066	1.173	1.646	0.917	0.765	1.196	1.082
1204	233.9	235.2	525.128	527.135	582.139	3149	2	2	Tier 3 one-reaction											0	2	191	0	0.822	1.186	1.364	1.173	1.005	0.922	0.756	0.823	1.021	0.791	1.166	1.143	1.485	0.934	1.359	1.154	1.123	1.054	0.851	0.908	1.127	1.248	0.993	1.21	0.884	1.491
1205	233.9	235.2	553.142	555.149	319.084	18203.8	1	1	Tier 3 one-reaction											0	4	229	0	0.566	1.047	0.682	0.671	1.16	1.067	0.985	0.916	0.812	1.203	1.361	0.92	1.648	1.535	0.981	1.044	1.575	1.16	0.863	1.046	1.089	1.524	0.799	0.697	1.207	0.935
1206	234	235.3	515.093	517.105	281.035	5272	1	1	Tier 3 one-reaction											0	1	81	0.01	1.383	1.112	1.155	2.4603	1.198	2.555	1.287	1.758	1.41	1.124	1.625	2.306	1.769	0.918	1.112	1.395	0.693	1.303	1.709	1.448	1.076	1.624	1.678	1.522	1.415	1.092
1207	234.1	235.4	553.142	555.149	638.168	19375.3	2	2	Tier 3 one-reaction											0	2	163	0	0.566	1.047	0.682	0.671	1.16	1.067	0.985	0.916	0.812	1.203	1.361	0.92	1.648	1.535	0.981	1.044	1.575	1.16	0.863	1.046	1.089	1.529	0.796	0.697	1.207	0.935
1211	234.5	235.8	424.605	426.612	381.094	19966.1	2	2	Tier 3 one-reaction											0	10	307	0	0.709	0.855	0.664	0.467	0.682	0.777	0.781	0.77	0.805	1.544	1.564	1.608	1.408	1.281	1.747	0.518	0.427	0.516	1.403	1.854	2.109	1.12	1.475	1.293	0.856	0.645
1215	234.6	235.9	419.107	421.113	185.048	6793	1	1	Tier 3 one-reaction											0	2	62	0	0.98	1.009	0.696	0.899	0.924	1.117	1.477	1.103	0.891	0.99	1.22	0.804	1.14	1.524	1.15	1.072	1.342	1.202	1.119	1.385	1.015	0.863	0.77	0.762	1.165	1.073
1220	234.9	236.2	496.121	498.127	262.063	8765.91	1	1	Tier 3 one-reaction											0	2	256	0	0.872	0.602	0.581	1.442	0.934	1.462	0.823	0.947	0.874	1.488	1.162	0.96	0.968	0.743	0.726	0.888	1.73	0.892	0.754	1.024	0.913	1.055	0.844	0.625	0.975	0.74
1221	235	236.3	517.106	519.11	283.047	5492	1	1	Tier 3 one-reaction											0	8	176	0.01	0.235	0.456	0.745	0.163	0.972	0.555	0.848	0.679	0.695	0.799	0.56	0.751	0.727	0.596	0.988	0.836	0.544	0.756	0.415	0.733	0.945	0.53	0.934	1.088	0.82	0.784
1228	236.2	237.5	638.265	640.271	404.207	3633.4	1	1	Tier 3 one-reaction											0	1	92	0	0.708	0.902	0.551	0.471	0.728	0.858	0.6	0.754	0.761	0.686	0.62	0.707	0.823	1.036	0.986	0.759	0.739	0.923	0.736	0.732	0.789	0.72	0.662	0.564	0.76	0.818
1229	236.4	237.8	459.17	461.176	225.112	7812	1	1	Tier 3 one-reaction											0	28	295	0	1.02	0.913	0.853	0.885	0.983	1.072	1.368	1.298	1.271	0.856	0.901	0.843	0.998	0.85	0.925	0.847	0.918	0.758	1	1.044	1.023	1.035	1.03	0.944	1.036	0.662
1231	237.5	238.9	447.108	449.114	213.05	3212	1	1	Tier 3 one-reaction											0	1	74	0.03	0.961	0.884	1.166	1.329	1.379	0.936	0.497	0.906	0.873	0.859	0.698	0.559	0.999	0.604	0.872	0.641	0.491	0.555	0.89	1.305	1.055	0.855	0.882	0.97	0.552	0.697
1235	237.7	239	514.192	516.196	280.133	4210.67	1	1	Tier 3 one-reaction											0	3	122	0	0.975	1.286	0.841	0.946	1.207	0.919	1.174	1.148	1.053	1.513	1.131	1.109	0.848	0.966	1.243	0.823	0.904	0.826	0.928	1.054	1.11	1.525	1.346	1.404	1.029	0.775
1237	237.8	239.1	516.196	518.203	282.137	4170	1	1	Tier 3 one-reaction											0	1	83	0	1.059	0.834	0.961	0.838	1.01	1.141	1.106	1.057	1.476	0.733	0.844	1.027	1.409	0.912	1.136	1.137	1.167	1.236	1.116	1.149	1.037	0.835	0.892	0.705	1.438	1.185
1241	238	239.4	516.196	518.203	564.275	4221.83	2	2	Tier 3 one-reaction											0	7	154	0	1.059	0.834	0.961	0.838	1.01	1.141	1.106	1.057	1.476	0.733	0.844	1.027	1.409	0.912	1.136	1.137	1.167	1.236	1.116	1.149	1.037	0.835	0.892	0.705	1.438	1.185
1249	239.7	241	710.832	712.838	953.547	2188	2	2	Tier 3 one-reaction											0	5	693	0.01	0.879	0.891	0.983	0.461	0.901	0.932	0.931	1.347	0.936	0.822	1.289	0.746	1.556	0.599	0.605	0.803	0.855	1.116	0.993	0.549	0.969	0.878	0.895	1.239	0.825	0.89
1254	240.2	241.6	378.067	380.073	144.009	52192.9	1	1	Tier 3 one-reaction											0	2	55	0	0.636	0.743	0.7	0.609	0.726	0.657	0.873	0.842	0.661	0.75	0.756	0.632	0.807	0.793	0.941	0.753	0.822	0.677	0.782	0.846	0.927	0.965	0.85	0.829	0.859	0.733
1255	240.4	241.8	384.622	386.629	301.127	5828	2	2	Tier 3 one-reaction											0	14	381	0	0.951	1.023	0.743	0.585	0.657	0.638	0.48	0.743	0.507	1.384	1.056	1.02	1.704	1.734	1.174	0.338	0.32	0.434	0.611	0.928	0.647	1.104	0.788	0.553	0.574	0.608
1258	240.6	241.9	485.716	487.723	503.315	7196	2	2	Tier 3 one-reaction											0	4	140	0	0.82	0.675	0.952	0.81	0.638	0.659	0.938	0.688	1.214	1.078	1.016	1.306	0.491	0.417	1.129	0.928	0.641	1.274	1.125	0.927	1.284	0.847	1.211	1.322	0.973	1.016
1260	240.7	242	486.215	488.222	504.314	4162	2	2	Tier 3 one-reaction											0	1	38	0	1.147	0.828	0.945	0.796	1.02	0.645	1.461	0.606	1.104	1.005	1.058	1.596	0.765	0.459	1.017	1.053	0.731	1.111	1.267	1.276	1.125	0.615	1.238	1.405	1.229	1.422
1262	240.8	242.2	399.068	401.077	165.01	4164	1	1	Tier 3 one-reaction											0	7	175	0.02	0.433	0.42	0.877	0.604	0.798	0.981	1.501	1.651	2.429	1.197	0.996	0.782	0.794	0.899	0.825	1.212	0.607	0.72	0.974	1.041	1.502	1.841	1.417	1.051	0.817	0.705
1263	240.8	242.2	588.66	590.667	709.203	9576	2	2	Tier 3 one-reaction											0	2	167	0	1.147	1.041	0.981	0.832	1.087	1.07	0.743	0.833	1.176	0.844	1.144	0.837	1.285	1.311	1.092	0.829	1.01	1.079	1.166	1.161	1.138	1.176	0.62	0.724	1.032	1.014
1267	241.5	242.8	550.102	552.109	316.044	4745.33	1	1	Tier 3 one-reaction											0	4	140	0	1.142	0.825	1.181	0.901	1.46	2.282	0.563	0.997	0.897	1.513	1.538	1.378	1.382	1.792	1.076	1.012	1.315	1.298	1.17	1.312	1.042	1.851	1.024	0.888	1.469	1.138
1268	241.6	242.9	485.214	487.221	502.312	8851.2	2	2	Tier 3 one-reaction											0	2	313	0	0.934	0.576	0.976	0.685	0.572	0.638	0.825	0.798	0.988	0.738	0.894	1.015	0.607	0.314	0.832	0.844	0.734	1.091	0.955	0.925	1.155	0.837	0.976	1.187	1.184	0.872
1270	241.6	243	454.654	456.659	441.191	3582	2	2	Tier 3 one-reaction											0	7	140	0	1.343	1.096	0.962	0.976	0.927	1.199	1.08	1.265	1.323	1.602	1.15	1.14	1.009	1.272	1.417	1.02	0.761	0.801	0.758	0.746	1.02	1.805	2.496	1.064	0.85	0.885
1271	241.6	243	568.148	570.153	668.178	3210	2	2	Tier 3 one-reaction											0	4	188	0	0.714	1.151	0.725	1.1	1.198	1.027	0.735	0.967	1.028	1.001	0.943	0.855	1.686	1.128	1.493	0.901	0.87	0.899	1.109	1.087	1.18	1.241	1.053	0.801	0.987	1.238
1272	241.7	243.1	531.129	533.136	297.071	97681.8	1	1	Tier 3 one-reaction											0	13	271	0	0.887	1.554	0.937	0.887	1.429	1.702	0.58	1.117	1.1	1.409	1.209	1.197	1.842	1.898	1.122	1.137	1.6	1.667	0.847	1.446	1.046	1.804	0.987	1.022	1.357	1.073
1275	241.8	243.2	420.122	422.129	186.064	5716.58	1	1	Tier 3 one-reaction											0	16	332	0	0.816	0.887	0.804	0.817	0.971	0.977	1.212	1.296	1.406	1.117	1.36	1.288	1.346	0.868	1.311	1.17	0.903	0.829	1.059	1.041	1.306	0.972	1.191	0.81	1.644	0.916
1276	241.9	243.2	392.072	394.079	158.013	5754	1	1	Tier 3 one-reaction											0	2	58	0.01	1.277	1.059	1.491	1.92	1.663	1.398	0.864	1.379	1.088	1.334	1.362	1.382	1.593	1.118	1.509	1.786	1.229	1.442	1.176	0.892	0.994	1.084	0.685	1.045	1.385	1.811
1281	242.5	243.8	516.124	518.13	282.066	20071.5	1	1	Tier 3 one-reaction											0	8	191	0	0.801	0.816	0.987	0.906	0.954	0.977	0.499	0.671	0.746	0.903	0.879	0.977	0.945	0.984	0.958	0.799	0.852	1.037	0.674	0.824	0.988	1.06	0.762	0.975	1.06	0.938
1282	242.5	243.8	431.139	433.145	197.08	7757.97	1	1	Tier 3 one-reaction											0	28	392	0	0.642	1.138	0.709	0.911	0.937	0.777	1.264	1.236	1.385	0.924	0.818	0.914	0.721	0.776	1.013	0.883	0.715	0.77	0.352	0.356	0.513	1.597	1.555	1.456	0.932	0.981
1284	242.7	244	434.07	436.077	200.012	9105.12	1	1	Tier 3 one-reaction											0	1	47	0	0.69	0.983	0.674	0.489	0.992	1.037	1.231	1.158	1.116	1.131	1.027	0.716	1.103	1.312	1.148	1.259	1.113	1.007	0.922	1.081	1.163	1.214	1.26	0.908	1.211	1.008
1285	242.7	244.1	447.206	449.212	213.148	3452	1	1	Tier 3 one-reaction											0	2	54	0.03	0.272	0.728	0.62	0.532	0.428	0.941	0.546	1.136	0.839	0.495	0.658	0.536	0.768	0.525	0.816	0.487	0.393	0.431	0.2608	0.697	0.644	1.293	0.73	0.734	0.799	0.524
1289	243	244.4	531.129	533.136	594.142	38824.7	2	2	Tier 3 one-reaction											0	3	146	0	0.887	1.566	0.964	0.887	1.485	2.021	0.58	1.133	1.1	1.409	1.209	1.198	1.707	1.943	1.137	1.14	1.504	1.611	0.935	1.446	1.031	1.678	0.987	1.022	1.357	1.073
1290	243.1	244.4	454.159	456.166	440.201	10001.7	2	2	Tier 3 one-reaction											0	11	247	0	0.886	0.934	1.773	0.836	0.764	0.805	1.778	1.106	1.36	1.508	1.27	1.824	1.266	0.78	1.764	1.296	0.751	0.691	1.1	0.825	1.297	1.789	2.601	2.302	1.074	1.249
1292	243.2	244.6	455.161	457.165	442.204	3839	2	2	Tier 3 one-reaction											0	4	266	0.02	0.845	0.779	1.343	0.849	1.067	0.699	1.57	1.216	1.035	1.179	0.73	1.368	0.805	0.917	1.257	1.079	0.846	0.98	0.785	0.612	1.31	1.609	1.669	1.689	0.622	1.107
1295	243.3	244.7	432.122	434.13	198.063	3780.4	1	1	Tier 3 one-reaction											0	20	375	0	0.664	0.905	0.811	0.772	0.924	1.055	1.131	1.22	0.905	0.948	1.164	1.016	1.03	0.826	0.989	0.983	1.022	0.914	1.02	0.885	0.749	1.228	0.994	0.808	1.272	0.746
1297	243.4	244.8	424.646	426.653	381.175	7002.88	2	2	Tier 3 one-reaction											0	6	141	0	1.676	2.107	1.115	0.651	1.008	1.15	1.034	1.188	1.099	0.64	0.733	0.544	0.823	0.605	1.245	0.981	0.638	0.801	1.061	0.972	1.02	1.158	1.028	0.693	0.926	0.736
1298	243.6	245	517.124	519.129	566.132	5637.2	2	2	Tier 3 one-reaction											0	4	204	0	0.834	0.81	0.902	1.079	1.093	1.001	0.726	0.74	0.738	1.092	0.78	0.81	1.058	1.198	1.266	0.904	1.007	1.046	0.995	0.861	1.213	0.972	0.935	0.975	1.102	0.97
1299	243.6	245	502.127	504.133	268.068	7384.5	1	1	Tier 3 one-reaction											0	11	235	0	0.992	1.428	1.043	0.855	1.224	1.176	0.691	1.285	1.074	1.163	1.607	1.225	1.91	1.411	1.135	1.185	1.212	1.192	0.862	1.413	1.213	1.63	1.023	0.998	1.162	1.648
1303	243.8	245.2	560.134	564.148	93.025	7594.2	1	2	Tier 3 one-reaction											0	3	126	0	0.892	0.954	0.678	0.611	0.793	1.433	0.77	1.172	1.125	0.813	0.793	1.04	1.619	2.059	1.453	0.748	1.128	1.053	0.835	0.854	1.251	1.288	1.303	0.937	1.24	0.888
1305	244.2	245.6	502.127	504.133	536.136	6128.89	2	2	Tier 3 one-reaction											0	3	249	0	0.992	1.428	1.043	0.849	1.246	1.176	0.691	1.285	1.014	1.163	1.607	1.249	1.91	1.411	1.135	1.185	1.212	1.192	0.862	1.413	1.213	1.63	1.058	0.998	1.162	1.648
1308	244.8	246.2	406.18	408.188	172.121	5903.67	1	1	Tier 3 one-reaction											0	6	149	0	0.671	0.585	0.734	0.828	1.016	1.089	0.695	0.821	0.558	0.712	0.966	0.405	0.876	0.534	0.585	0.615	0.799	0.518	0.511	0.606	0.958	0.865	0.439	0.544	0.776	0.566
1309	244.9	246.3	532.13	534.136	596.144	3440	2	2	Tier 3 one-reaction											0	8	237	0	0.852	1.703	1.083	0.982	1.6	1.725	0.732	1.198	1.084	1.642	1.403	1.422	1.739	2.026	1.331	1.336	1.815	1.597	1.078	1.724	1.161	2.014	1.008	1.107	1.544	1.35
1320	246.7	248.1	391.143	393.15	157.085	8560.62	1	1	Tier 3 one-reaction											0	12	214	0	0.694	0.805	0.597	1.098	0.923	1.164	0.903	0.887	0.886	0.954	0.959	0.798	0.792	0.877	0.658	0.884	0.682	0.648	0.767	0.84	0.867	1.167	0.902	0.845	0.697	0.902
1326	247	248.4	475.613	477.62	483.11	36715	2	2	Tier 3 one-reaction											0	3	134	0	1.061	0.917	1.674	1.23	1.325	1.162	0.923	0.859	1.224	1.046	1.248	1.358	1.477	1.43	2.149	1.051	1.168	0.855	1.091	1.014	1.481	1.344	0.839	1.01	1.622	1.501
1328	247.3	248.7	476.614	478.62	485.111	9698.24	2	2	Tier 3 one-reaction											0	9	292	0	1.192	1.046	1.86	1.789	1.214	1.463	0.951	0.8	1.186	1.057	1.136	1.412	1.911	1.529	2.149	1.004	1.189	0.947	1.051	1.322	1.561	1.554	1.109	1.088	1.523	1.693
1333	247.8	249.3	442.179	444.186	208.121	9812	1	1	Tier 3 one-reaction											0	18	175	0.02	0.439	0.56	0.647	0.604	0.472	0.52	0.362	0.491	0.335	0.581	0.614	0.367	0.423	0.454	0.784	0.742	0.548	0.894	0.404	0.615	0.703	0.766	0.843	0.653	0.9	0.786
1335	248.6	250	473.084	475.09	239.025	38120.4	1	1	Tier 3 one-reaction											0	1	86	0	0.885	0.705	0.784	0.807	1.069	0.65	1.086	1.283	0.996	1.235	1.387	1.129	1.237	0.786	1.254	1.112	0.626	1.247	1.18	1.328	1.388	0.707	1.233	1.053	1.133	0.943
1339	248.8	250.3	431.117	433.123	394.117	3082	2	2	Tier 3 one-reaction											0	11	304	0	0.509	0.927	0.49	0.874	1.036	0.637	0.886	0.834	0.95	1.006	0.616	0.826	0.661	0.687	0.635	0.814	0.612	0.82	0.498	0.669	0.587	0.653	0.551	1.02	0.521	0.702
1342	249.2	250.6	410.12	412.127	176.062	23887.4	1	1	Tier 3 one-reaction											0	3	115	0	0.644	0.636	0.938	1.317	1.184	1.135	0.731	0.848	0.612	1.29	1.302	0.701	0.792	0.733	0.562	0.652	1.084	0.932	0.761	1.057	0.728	1.156	0.529	0.583	1.254	0.723
1349	249.6	251.1	330.079	332.086	96.0211	4163	1	1	Tier 3 one-reaction											0	4	314	0	0.997	1.029	1.203	0.966	0.977	1.19	1.32	1.087	0.987	0.798	1.01	1.041	0.883	1.056	0.986	0.79	1.098	1.065	0.987	1.356	1.122	1.01	1.023	0.922	1.125	0.884
1352	249.8	251.2	528.122	530.128	588.128	4631.68	2	2	Tier 3 one-reaction											0	6	177	0	0.89	0.937	0.657	1.138	1.029	1.045	0.657	0.673	0.802	1.421	0.75	1.049	1.506	0.973	0.938	0.567	1.28	1.514	1.163	1.001	0.835	0.71	0.779	0.732	0.821	0.97
1355	249.8	251.2	484.206	486.212	500.295	4506	2	2	Tier 3 one-reaction											0	8	417	0	1.29	0.717	1.057	0.68	0.736	0.755	0.977	0.676	1.194	0.881	1.017	1.127	0.569	0.731	1.119	0.636	0.675	1.493	0.886	1.016	0.966	1.19	0.608	1.258	1.661	0.965
1358	249.8	251.3	708.146	710.151	474.088	4091	1	1	Tier 3 one-reaction											0	5	151	0	0.869	0.806	0.843	0.72	0.959	1.165	0.645	0.781	0.729	1.124	0.95	0.727	1.165	1.213	0.87	0.86	0.914	1.08	0.945	0.979	0.787	0.932	0.839	0.831	1.17	1.075
1360	249.8	251.3	544.091	546.097	310.032	4536	1	1	Tier 3 one-reaction											0	1	74	0	0.701	0.902	0.858	0.722	0.763	1.008	0.55	0.987	0.872	1.141	1.293	0.533	1.41	0.971	0.818	1.119	0.81	1.199	0.792	0.982	0.804	1.168	1.141	0.87	0.882	0.561
1364	250	251.4	517.132	519.138	283.074	113014	1	1	Tier 3 one-reaction											0	33	426	0	0.774	0.936	0.851	0.828	1.019	1.087	0.5	0.667	0.648	0.867	0.939	0.803	1.207	1.175	0.942	0.714	1.025	1.076	0.759	1.008	0.887	1	0.679	0.703	1.02	0.83
1368	250.2	251.7	539.125	541.133	305.067	24395.2	1	1	Tier 3 one-reaction											0	3	329	0	0.611	0.668	0.643	0.617	0.75	0.664	0.58	0.601	0.623	0.791	0.827	0.654	0.922	0.781	0.853	0.65	0.689	0.863	0.734	0.767	0.61	0.766	0.623	0.626	0.76	0.723
1369	250.3	251.7	783.178	785.184	549.12	40097.6	1	1	Tier 3 one-reaction											0	2	141	0	0.694	0.837	0.76	0.66	0.955	0.989	0.514	0.613	0.653	0.82	0.888	0.719	1.204	1.043	0.886	0.729	0.89	0.974	0.707	0.905	0.838	1.006	0.605	0.768	0.985	0.833
1372	250.7	252.1	536.105	538.111	604.093	16779.9	2	2	Tier 3 one-reaction											0	6	94	0	0.672	0.935	0.84	0.66	0.905	0.985	0.554	0.728	0.716	0.921	0.946	0.767	1.23	1.032	0.894	0.651	1.164	1.075	0.749	0.916	0.926	1.229	0.645	0.803	1.079	0.951
1377	252.1	253.6	517.131	519.138	566.146	35243.4	2	2	Tier 3 one-reaction											0	1	170	0	0.774	0.963	0.851	0.804	1.019	1.087	0.5	0.658	0.648	0.884	0.939	0.803	1.13	1.175	0.942	0.714	1.01	1.088	0.755	1.008	0.884	1.029	0.727	0.838	1.02	0.834
1381	253	254.4	450.649	452.655	433.18	4783.33	2	2	Tier 3 one-reaction											0	1	113	0	0.839	0.923	0.783	0.759	0.985	0.869	0.829	1.069	1.262	1.085	0.904	1.103	1.1	0.86	1.181	1.015	0.786	0.927	1.193	1.004	1.132	1.179	0.899	1.182	1.158	1.047
1384	253.8	255.3	448.152	450.16	214.094	4784	1	1	Tier 3 one-reaction											0	11	305	0	1.078	0.846	0.913	1.162	1.298	1.76	1.155	1.341	1.391	1.237	1.253	1.072	1.262	1.148	1.179	1.168	1.02	0.976	1.946	1.686	1.711	0.749	1.038	1.003	1.192	1.672
1386	254.5	255.9	465.063	467.071	231.005	4883	1	1	Tier 3 one-reaction											0	5	87	0	0.721	0.825	0.789	0.854	0.989	1.173	0.883	1.02	0.907	1.046	1.001	1.004	1.045	0.943	0.934	0.98	0.96	0.977	0.862	1.035	0.949	1.175	1.038	0.881	0.879	0.739
1392	255.2	256.6	502.126	504.133	536.136	5230.48	2	2	Tier 3 one-reaction											0	3	247	0	0.92	1.144	0.877	0.762	1.196	1.15	0.71	0.793	0.798	1.022	1.369	1.002	1.462	1.422	1.024	0.977	1.21	1.216	0.949	1.166	0.867	1.238	0.934	1.082	1.212	1.038
1394	255.9	257.4	516.124	518.131	282.066	18791.6	1	1	Tier 3 one-reaction											0	8	190	0	0.812	0.714	0.791	0.766	1.09	0.83	0.586	0.745	0.7	0.892	0.723	0.803	0.943	0.707	0.933	0.686	0.743	1.048	0.732	0.984	0.865	0.936	0.821	0.811	0.863	0.715
1401	256.9	258.4	454.653	456.657	441.189	3164	2	2	Tier 3 one-reaction											0	6	273	0	0.962	1.165	1.021	0.639	0.802	0.773	1.169	1.067	0.992	1.478	1.139	1.29	1.131	1.184	1.331	1.042	0.897	0.68	0.807	0.883	0.852	2.107	2.452	1.559	1.041	0.772
1407	258.4	259.9	502.127	504.133	268.068	5037	1	1	Tier 3 one-reaction											0	11	235	0	0.92	1.082	0.841	0.762	1.196	1.197	0.71	0.793	0.798	1.172	1.249	1.039	1.433	1.449	1.024	0.911	1.223	1.293	0.949	1.17	0.867	1.179	0.934	1.082	1.164	1.038
1412	258.7	260.2	458.087	460.093	224.029	4616	1	1	Tier 3 one-reaction											0	4	44	0.01	0.566	0.636	0.2889	0.95	0.578	1.371	0.711	0.881	0.809	0.567	0.712	0.89	0.765	2.068	1.386	0.751	1.632	0.554	0.742	0.743	1.235	0.808	0.929	0.815	0.783	0.991
1413	258.7	260.2	481.146	483.153	247.088	5200.5	1	1	Tier 3 one-reaction											0	3	203	0	0.849	1.156	1.101	0.573	0.524	0.607	1.044	1.396	1.237	1.183	0.969	1.212	0.851	0.787	1.056	0.918	0.838	0.927	1.035	1.417	1.121	1.008	0.747	1.021	0.813	0.729
1415	258.8	260.3	369.057	371.064	134.999	8186.38	1	1	Tier 3 one-reaction											0	4	124	0	0.509	0.507	0.446	0.697	0.747	0.625	0.56	0.625	0.508	0.71	0.618	0.501	0.564	0.495	0.759	0.532	0.549	0.568	0.599	0.645	0.741	0.614	0.526	0.499	0.615	0.444
1420	258.9	260.4	554.132	556.138	320.074	256619	1	1	Tier 3 one-reaction											0	6	192	0	1.036	0.535	2.007	1.504	1.106	0.699	1.084	0.649	1.148	0.895	0.79	1.33	1.084	0.578	1.722	1.138	0.567	1.019	0.953	0.812	1.684	0.677	1.171	1.564	1.076	1.563
1423	259	260.5	392.047	394.054	315.977	4411.03	2	2	Tier 3 one-reaction											0	2	28	0	0.832	0.81	0.789	0.741	0.831	0.783	1.042	1.07	1.117	1.228	0.952	1.107	0.91	0.953	1.111	1.229	0.789	1.179	0.988	1.087	1.062	0.744	1.13	0.954	0.772	1
1429	259.4	260.9	516.617	518.623	565.117	6691.08	2	2	Tier 3 one-reaction											0	3	115	0	1.159	0.482	1.712	1.588	1.322	0.743	0.955	0.671	1.063	1.046	0.852	1.312	1.065	0.76	1.764	1.048	0.511	1.018	0.959	0.868	1.615	0.801	1.221	1.37	1.204	1.489
1432	259.9	261.4	554.132	556.138	640.147	157685	2	2	Tier 3 one-reaction											0	2	126	0	1.074	0.536	2.007	1.504	1.106	0.699	1.043	0.69	1.148	0.887	0.793	1.304	1.084	0.565	1.722	1.123	0.567	1.03	0.963	0.869	1.684	0.692	1.171	1.547	1.098	1.563
1433	259.9	261.4	555.132	557.139	642.148	48268	2	2	Tier 3 one-reaction											0	3	127	0	1.004	0.579	1.947	1.712	1.248	0.637	1.111	0.706	1.333	0.874	0.856	1.506	1.286	0.678	1.936	1.364	0.632	1.076	1.099	0.928	1.887	0.799	1.321	1.626	1.176	1.855
1435	260.1	261.6	303.08	305.087	69.0214	6138	1	1	Tier 3 one-reaction											0	3	162	0	0.903	0.872	0.604	0.722	0.889	0.657	0.87	1.301	0.887	1.363	1.214	1.047	1.094	0.946	0.957	1.021	0.738	0.998	1.422	1.625	1.162	0.87	0.761	0.705	1.074	0.835
1436	260.1	261.6	355.063	357.069	242.01	14959.8	2	2	Tier 3 one-reaction											0	7	145	0	0.789	0.839	1.041	0.797	0.989	0.789	1.124	1.376	1.491	1.262	1.129	1.494	1.299	1.262	1.071	1.64	0.865	1.17	1.181	1.183	1.131	0.747	1.321	1.109	1.162	1.061
1441	260.6	262.1	415.108	417.114	362.1	3095	2	2	Tier 3 one-reaction											0	11	374	0.01	1.505	1.46	1.405	0.658	0.459	0.719	1.052	1.097	0.881	0.562	0.916	0.741	0.723	0.734	1.369	0.943	0.661	0.981	1.166	1.175	0.907	0.913	1.263	1.426	0.937	1.112
1445	260.8	262.3	487.123	489.125	506.129	3108	2	2	Tier 3 one-reaction											0	4	284	0	0.926	0.481	1.202	0.844	0.642	0.633	0.72	0.822	0.672	0.819	0.794	0.716	1.017	0.399	0.874	0.68	0.535	0.87	0.913	0.742	0.609	0.38	0.606	0.741	0.777	0.931
1447	261.1	262.6	260.074	262.08	26.0156	14302.1	1	1	Tier 3 one-reaction											0	3	228	0	1.135	0.94	0.738	0.661	0.927	0.861	1.15	1.277	0.988	1.419	1.257	1.077	1.11	0.891	0.819	0.809	0.852	0.903	1.287	1.323	1.094	0.846	0.762	0.71	1.002	0.772
1455	262	263.6	526.129	528.136	584.141	3597.33	2	2	Tier 3 one-reaction											0	2	189	0	1.099	1.196	1.54	0.874	1.363	1.503	1.04	0.642	0.95	1.214	0.951	1.348	1.433	0.865	1.491	0.891	0.886	1.22	1.016	1.269	1.437	1.004	1.136	1.609	1.513	1.202
1458	262.2	263.7	525.129	527.135	291.071	9728	1	1	Tier 3 one-reaction											0	2	150	0	0.833	0.797	1.619	1.31	1.349	1.011	0.959	0.747	0.955	0.875	0.768	1.146	1.338	0.822	1.526	0.951	0.739	0.873	1.184	0.939	1.34	1.062	0.881	1.753	1.464	1.222
1463	262.6	264.1	525.129	527.136	582.142	9105.07	2	2	Tier 3 one-reaction											0	2	178	0	0.833	0.797	1.619	1.31	1.349	1.011	0.959	0.747	0.955	0.875	0.768	1.146	1.338	0.822	1.526	0.951	0.739	0.873	1.184	0.939	1.34	1.062	0.881	1.753	1.464	1.222
1465	262.7	264.2	606.074	608.08	372.015	4905.31	1	1	Tier 3 one-reaction											0	3	88	0	1.003	0.863	0.787	0.457	0.951	0.883	0.949	1.372	1.072	1.011	1.248	0.902	1.137	1.124	1.131	1.502	1.23	1.508	0.853	1.031	1.094	0.774	0.876	1.141	1.165	1.179
1466	262.7	264.2	574.112	576.118	340.053	8112.05	1	1	Tier 3 one-reaction											0	1	94	0	0.503	0.779	0.766	0.357	0.876	0.734	1.014	1.056	1.239	0.879	1.135	1.257	1.161	0.874	1.491	1.191	0.952	1.344	0.95	0.925	1.341	0.815	1.355	1.113	1.278	0.858
1470	263	264.5	453.079	455.085	219.02	5902.21	1	1	Tier 3 one-reaction											0	7	200	0	0.886	1.588	1.054	0.852	1.172	1.094	1.003	1.431	1.171	1.227	1.286	0.897	1.139	1.237	0.786	1.003	0.969	0.83	0.8	1.237	1.12	1.348	1.382	0.918	0.875	1.144
1471	263	264.5	483.163	485.168	249.104	4070.5	1	1	Tier 3 one-reaction											0	5	158	0	1.036	1.229	1.014	0.437	0.736	0.668	1.403	2.215	2.185	0.813	1.174	1.083	0.916	0.913	0.965	0.693	0.734	0.784	1.353	1.464	1.512	0.896	0.968	0.883	1.345	0.93
1473	263.4	264.9	607.153	609.159	373.094	3304	1	1	Tier 3 one-reaction											0	4	259	0	0.721	0.895	0.605	0.886	1.285	1.081	0.635	0.748	1.059	1.354	1.196	1.297	1.141	1.276	1.143	1.118	1.278	1.71	1.238	1.096	1.207	1.207	0.793	1.009	1.113	0.533
1476	263.7	265.2	607.151	609.158	746.186	3529.33	2	2	Tier 3 one-reaction											0	32	263	0	0.721	1.43	0.605	0.886	1.61	1.081	0.635	0.748	1.059	1.354	1.196	1.297	1.282	1.276	1.143	1.118	1.65	1.71	1.238	1.179	1.207	1.207	0.793	1.009	1.113	0.533
1481	264.1	265.6	447.103	449.109	213.044	34665.3	1	1	Tier 3 one-reaction											0	4	147	0	2.234	3.38	2.716	0.886	3.653	0.894	3.998	3.864	3.931	2.286	1.738	1.282	3.749	0.931	2.546	4.092	1.066	1.037	1.285	2.174	3.49	2.217	3.698	0.968	1.281	1.613
1485	264.7	266.2	428.654	430.66	389.192	3489.6	2	2	Tier 3 one-reaction											0	2	102	0	0.801	0.881	0.997	0.609	1.061	1.034	0.753	0.688	1.191	0.789	0.871	0.869	0.85	1.067	1.416	0.953	0.937	0.853	0.8	0.795	1.516	1.026	0.953	0.839	0.975	0.844
1487	264.9	266.4	424.099	426.106	190.041	21837.3	1	1	Tier 3 one-reaction											0	2	118	0	0.586	0.574	0.833	1.539	0.919	0.889	0.705	1.071	0.751	2.255	1.849	1.62	0.688	0.55	0.663	1.044	1.138	0.808	0.945	0.896	0.868	1.435	0.737	0.775	1.281	0.373
1488	265.1	266.6	545.243	547.249	311.185	8078.19	1	1	Tier 3 one-reaction											0	1	92	0	0.696	1.014	0.545	0.27	0.439	0.443	1.124	1.1	0.793	0.996	1.523	1.523	0.522	0.328	0.841	0.714	0.33	0.25	0.479	1.078	1.778	1.419	0.989	0.998	0.666	0.375
1490	265.4	266.9	479.159	481.165	245.101	4256	1	1	Tier 3 one-reaction											0	13	347	0	0.409	0.579	0.461	0.509	0.672	0.652	1.36	1.316	1.214	1.308	0.889	1.148	1.077	0.993	1.798	0.869	0.797	0.769	0.988	1.015	1.022	2.405	1.969	1.711	0.931	0.552
1491	265.6	267.1	434.138	436.145	200.079	25197.7	1	1	Tier 3 one-reaction											0	11	381	0	0.581	0.91	0.579	0.66	0.989	0.958	1.418	1.504	1.492	1.117	1.256	1.011	1.188	0.939	1.206	1.593	1.195	0.937	1.009	1.181	1.353	1.322	1.525	1.287	1.163	0.85
1494	265.8	267.3	467.076	469.084	466.035	3881	2	2	Tier 3 one-reaction											0	1	94	0.2	0.872	1.541	1.599	0.93	1.315	1.092	1.85	1.406	1.354	1.803	1.305	0.584	1.517	0.771	1.384	1.936	0.953	0.8599	1.178	6.0658	1.566	1.33	1.232	0.787	1.507	1.116
1495	265.9	267.4	448.103	450.109	428.088	87224.4	2	2	Tier 3 one-reaction											0	1	159	0	2.348	3.304	3.195	1.132	3.998	1.047	4.852	4.138	4.079	2.384	2.026	1.523	4.486	1.067	2.387	4.536	1.103	1.216	1.536	2.392	4.092	2.542	3.962	1.154	1.509	1.772
1497	265.9	267.4	409.587	411.593	351.056	7048.4	2	2	Tier 3 one-reaction											0	1	153	0	2.198	3.541	3.067	0.989	4.486	0.917	4.051	3.448	3.167	2.825	1.423	1.158	3.793	1.083	2.715	3.893	1.175	1.095	1.163	2.749	3.272	2.464	3.653	1.043	1.409	1.311
1501	266.1	267.6	399.588	401.594	331.059	10254.7	2	2	Tier 3 one-reaction											0	4	231	0	1.393	1.642	1.134	1.096	1.243	1.527	0.945	1.029	0.838	0.867	1.001	0.608	0.98	1.014	0.638	0.455	1.086	0.702	1.445	1.374	0.912	0.932	0.595	0.82	0.821	1.083
1505	266.3	267.8	410.086	412.094	352.055	3854	2	2	Tier 3 one-reaction											0	4	160	0	2.409	4.157	3.021	1.371	3.154	0.986	3.771	4.475	3.936	2.309	1.278	1.261	3.856	0.8	3.269	5.253	1.134	0.936	1.352	2.475	3.067	2.658	3.668	0.924	1.296	1.959
1506	266.3	267.8	602.079	604.085	368.02	10750.2	1	1	Tier 3 one-reaction											0	3	99	0	0.695	1.184	0.937	0.493	0.692	0.914	0.971	1.122	1.421	0.882	1.001	0.806	0.986	1.126	1.236	1.174	0.998	1.027	1.208	0.949	0.968	0.826	1.052	0.814	1.017	0.702
1511	266.5	268.1	532.13	534.136	596.143	4002	2	2	Tier 3 one-reaction											0	3	166	0	1.042	1.369	1.109	0.979	1.019	1.342	0.813	0.851	0.953	1.079	1.025	0.976	1.349	1.169	1.064	0.955	1.202	0.984	0.905	1.208	1.144	1.434	0.667	0.95	1.167	1.214
1514	267.4	268.9	432.159	434.165	198.101	6053.02	1	1	Tier 3 one-reaction											0	10	279	0	1.163	1.093	0.856	0.849	0.973	1.255	0.957	1.286	0.985	0.946	1.302	1.091	1.023	1.225	0.961	0.792	0.888	0.733	1.216	1.24	1.206	0.967	0.793	0.996	0.956	0.83
1516	267.8	269.3	398.046	400.051	163.988	4180	1	1	Tier 3 one-reaction											0	1	52	0	0.965	1.702	1.057	0.653	0.894	1.117	0.968	1.189	1.231	0.727	0.937	0.898	1.028	0.961	1.135	1.206	1.178	0.973	0.773	0.739	0.891	1.341	1.068	0.826	1.298	1.034
1517	267.9	269.4	406.18	408.186	172.121	8420.58	1	1	Tier 3 one-reaction											0	6	149	0	0.741	0.946	0.921	0.615	0.974	1.162	0.475	0.491	0.345	1.621	1.787	1.072	1.592	1.513	1.141	1.418	2.202	2.201	0.659	0.764	0.838	0.667	0.503	0.394	0.963	0.548
1523	268.5	270	526.123	528.129	292.064	4288.5	1	1	Tier 3 one-reaction											0	2	118	0	0.475	0.615	1.183	0.853	0.902	0.523	0.983	0.7	0.982	0.765	0.803	0.809	0.964	0.507	0.85	0.939	0.746	0.57	0.778	0.752	0.967	0.499	0.877	1.062	0.844	0.816
1524	268.6	270.1	525.621	527.628	583.126	6323.6	2	2	Tier 3 one-reaction											0	1	149	0	0.782	0.611	1.966	1.396	1.535	0.509	1.395	1.032	1.239	1.254	0.776	1.132	1.315	0.531	1.51	1.31	0.612	0.922	1.23	1.071	1.549	0.754	1.245	1.243	0.835	1.391
1527	269.4	271	418.1	420.107	368.083	8900.86	2	2	Tier 3 one-reaction											0	3	114	0	1.071	3.038	1.631	0.547	2.074	1.015	1.996	2.351	1.838	1.494	1.033	0.836	2.277	1.389	1.268	2.042	1.121	1.129	0.993	1.792	1.75	2.197	2.161	0.659	0.903	1.055
1530	269.8	271.3	460.052	462.058	225.994	4897	1	1	Tier 3 one-reaction											0	2	39	0	0.752	0.611	0.738	0.653	0.747	0.763	0.842	0.944	1.016	0.816	0.934	1.229	0.926	0.975	1.385	1.026	0.595	1.036	1.092	1.228	1.236	0.728	1.055	0.973	0.84	0.921
1533	270.3	271.8	419.111	421.118	370.106	9510.67	2	2	Tier 3 one-reaction											0	10	394	0	1.226	1.384	1.011	2.386	1.595	1.03	1.414	1.271	1.414	2.537	1.555	1.398	1.578	1.075	0.768	1.52	1.253	1.17	1.447	1.017	1.045	1.157	0.806	0.646	0.862	1.616
1534	270.4	271.9	296.095	298.102	62.0368	27386.7	1	1	Tier 3 one-reaction											0	19	504	0	0.703	0.813	1.014	0.782	0.898	0.532	0.65	0.934	0.818	1.008	0.715	0.698	0.734	0.505	0.769	0.824	0.42	0.99	0.627	0.757	0.806	0.748	0.966	1.086	0.922	0.745
1535	270.6	272.1	783.178	785.184	549.12	50023.5	1	1	Tier 3 one-reaction											0	2	140	0	0.732	0.959	0.865	0.703	0.975	0.945	0.561	0.705	0.651	0.877	0.803	0.86	1.094	1.052	0.907	0.712	0.919	0.955	0.799	0.896	0.783	0.979	0.708	0.788	0.873	0.886
1536	270.6	272.2	517.132	519.138	283.074	55683	1	1	Tier 3 one-reaction											0	33	426	0	0.712	0.841	0.886	0.709	1.105	1.06	0.53	0.613	0.656	0.843	0.979	0.941	1.278	1.093	1.005	0.825	1.039	1.111	0.707	0.887	0.9	1.108	0.665	0.876	0.935	0.91
1537	270.7	272.3	539.125	541.133	305.067	19371.7	1	1	Tier 3 one-reaction											0	3	329	0	0.796	0.838	0.864	0.666	0.927	0.86	0.678	0.762	0.729	0.856	1.031	0.867	0.966	0.923	0.954	0.808	0.82	1.056	0.792	0.938	0.902	1.018	0.764	0.839	0.859	0.794
1542	271	272.5	332.106	334.113	98.0478	6349	1	1	Tier 3 one-reaction											0	4	229	0	0.723	0.774	0.792	0.595	0.773	0.582	0.629	1.052	0.943	0.84	0.824	0.766	0.913	0.832	0.93	0.699	0.69	1.051	0.882	1.009	0.943	0.849	1.155	0.822	0.757	0.96
1543	271.1	272.6	354.063	356.07	120.005	4188	1	1	Tier 3 one-reaction											0	4	213	0	0.833	0.893	0.947	0.779	1.079	0.758	1.146	1.158	1.421	1.404	1.164	1.528	1.139	1.093	1.134	1.583	0.781	1.289	1.174	1.323	1.187	0.845	1.509	1.247	1.268	1.085
1547	271.3	272.8	536.105	538.112	604.094	15916.2	2	2	Tier 3 one-reaction											0	6	96	0	0.7	0.982	0.87	0.659	1.221	0.986	0.624	0.721	0.733	0.942	1.074	0.919	1.399	1.165	1.016	0.798	1.02	1.154	0.902	0.896	0.828	1.191	0.648	0.926	0.942	0.882
1552	271.8	273.3	518.132	520.139	568.147	10063.5	2	2	Tier 3 one-reaction											0	2	203	0	0.872	1.072	1.072	0.886	1.083	1.281	0.769	0.84	0.928	1.134	1.148	0.91	1.316	1.301	1.091	0.8	1.284	1.114	0.926	1.141	1.196	1.244	0.977	0.874	1.049	0.948
1558	272.4	273.9	376.105	378.113	284.094	4904	2	2	Tier 3 one-reaction											0	1	99	0	1.002	1.342	1.378	0.516	1.26	1.053	0.669	0.508	0.684	0.996	0.833	1.126	1.033	1.118	0.962	0.548	0.85	1.178	0.67	0.856	0.799	0.66	0.492	0.891	1.381	0.83
1559	272.4	274	588.23	590.236	354.172	5243.4	1	1	Tier 3 one-reaction											0	1	93	0	1.026	1.034	0.658	0.993	1.021	1.108	1.386	1.77	1.372	1.475	1.264	1.245	1.35	1.234	1.254	1.071	0.998	1.031	1.33	1.386	1.102	1.695	1.379	1.338	0.919	0.853
1561	272.7	274.2	726.284	728.291	492.226	3145.5	1	1	Tier 3 one-reaction											0	1	152	0	0.766	1.396	0.672	0.315	0.867	1.086	0.911	1.452	0.799	0.837	0.899	0.875	0.924	0.755	0.886	0.952	1.011	0.836	0.712	0.807	1.557	0.756	0.755	0.858	0.992	0.611
1563	272.9	274.5	432.122	434.13	198.064	5782.96	1	1	Tier 3 one-reaction											0	20	444	0	0.916	1.231	0.887	0.924	1.38	1.074	0.887	1.021	0.822	1.429	0.983	1.012	1.337	1.033	1.111	0.906	0.945	0.948	0.891	1.194	1.018	1.31	0.934	0.684	0.807	1.025
1565	273.4	274.9	610.212	612.219	376.154	5450.29	1	1	Tier 3 one-reaction											0	5	115	0	0.975	1.07	0.762	0.917	1.037	1.059	1.24	1.73	1.45	1.222	1.163	1.203	1.16	0.895	1.47	1.219	0.937	1.138	1.077	1.53	1.281	1.444	1.665	1.46	1.076	0.789
1568	274	275.6	404.127	406.134	170.069	12938.2	1	1	Tier 3 one-reaction											0	17	323	0	0.718	0.67	0.594	0.699	0.976	0.636	1.248	1.235	1.015	1.172	1.262	1.132	1.36	0.934	1.177	1.329	0.952	0.928	1.345	1.293	1.453	0.917	1.454	0.919	0.943	0.982
1573	274.3	275.8	330.079	332.086	96.0209	8892.77	1	1	Tier 3 one-reaction											0	4	314	0	0.679	0.714	1.052	0.49	0.907	0.829	0.827	0.789	1.044	0.933	0.91	0.944	0.963	0.58	1.188	0.694	0.825	1.018	0.896	1.023	1.182	1.078	1.114	1.159	1.227	0.818
1584	275.6	277.1	598.292	600.299	364.234	4480.25	1	1	Tier 3 one-reaction											0	1	83	0	0.99	0.844	0.919	1.031	0.879	0.792	0.771	1.002	1.113	0.778	0.957	0.847	0.921	1.116	0.942	0.867	0.906	1.031	0.897	1.054	1.229	0.909	0.974	0.73	0.765	0.863
1585	275.8	277.4	408.14	410.148	348.164	3580.67	2	2	Tier 3 one-reaction											0	1	90	0	0.794	0.657	0.911	0.718	0.673	0.715	0.755	1.016	0.915	0.662	0.973	1.174	0.846	0.842	0.944	1.011	0.832	0.914	0.744	0.714	0.79	0.762	0.959	0.907	0.919	0.81
1589	277.1	278.7	451.085	453.091	217.026	7444.75	1	1	Tier 3 one-reaction											0	1	93	0	0.887	1.269	0.849	0.917	0.995	1.033	1.077	1.062	1.178	0.946	1.006	0.914	0.933	0.922	1.029	1.056	0.883	0.88	1.18	1.048	1.179	1.11	1.073	1.019	0.795	0.835
1600	277.6	279.2	395.598	397.605	323.079	5021.87	2	2	Tier 3 one-reaction											0	7	319	0	0.866	0.839	0.598	0.391	0.532	0.744	0.798	0.804	0.892	0.924	0.934	0.963	1.101	0.933	1.232	0.62	0.785	0.747	0.795	0.827	0.805	1.348	1.035	0.756	2.016	1.374
1606	278.5	280.1	422.138	424.145	376.16	3499	2	2	Tier 3 one-reaction											0	5	203	0	0.902	0.981	0.917	0.812	0.82	0.949	0.819	0.998	1.146	0.857	1.011	0.821	1.183	0.74	1.067	0.863	0.804	0.959	1.119	0.974	1.014	1.159	1.027	0.831	0.882	0.782
1607	278.7	280.4	362.153	364.16	128.095	108217	1	1	Tier 3 one-reaction											0	8	164	0	0.867	0.956	0.714	0.763	0.808	0.86	0.855	1.042	0.792	1.136	1.058	0.985	1.031	0.815	0.973	0.95	0.825	0.774	0.988	1.073	1.099	1.003	0.952	0.879	0.9	0.756
1609	279.2	280.8	505.067	507.073	271.009	4182	1	1	Tier 3 one-reaction											0	2	95	0.03	0.461	0.708	0.586	0.495	1.033	1.137	0.744	0.928	1.217	0.843	0.54	0.659	0.969	0.886	0.838	0.683	0.829	0.804	0.832	1.275	0.879	0.699	1.049	0.683	0.917	0.473
1610	279.3	280.9	526.164	528.171	292.106	3569.33	1	1	Tier 3 one-reaction											0	14	250	0	0.741	1.305	0.878	0.302	0.99	0.8	0.544	0.5	0.597	0.597	0.591	0.228	0.785	0.479	0.523	0.511	0.708	0.658	0.551	0.698	0.866	0.807	0.58	0.788	0.493	0.569
1612	279.8	281.4	570.298	572.304	336.24	4802	1	1	Tier 3 one-reaction											0	3	103	0	0.731	0.998	0.559	1.031	0.755	0.944	1.276	1.338	1.071	1.041	0.963	0.899	0.858	0.887	0.801	0.77	0.821	1.071	0.795	0.958	0.884	1.394	1.245	1.278	0.792	0.46
1613	280	281.7	290.085	292.093	56.0263	5812	1	1	Tier 3 one-reaction											0	12	309	0.04	1.174	0.873	0.944	1.05	0.971	0.849	1.604	1.005	1.091	1.394	1.171	0.856	1.117	6.0355	1.133	1.166	1.007	1.006	1.186	1.159	1.072	1	1.604	0.802	0.971	1.513
1618	280.3	282	418.592	420.598	369.068	3563.75	2	2	Tier 3 one-reaction											0	7	140	0.01	1.392	4.422	3.669	0.965	5.096	1.022	4.71	5.047	3.751	2.752	2.038	1.507	3.707	0.997	1.823	5.14	0.952	1.35	1.193	2.362	2.413	2.274	3.323	0.902	0.897	1.607
1629	281.2	282.9	375.113	377.12	282.109	5005	2	2	Tier 3 one-reaction											0	21	453	0	0.985	0.846	1.176	1.988	1.07	0.936	0.954	1.327	0.981	1.3	0.961	0.965	1.12	1.089	1.591	1.209	0.909	1.009	1.228	0.84	1.006	1.06	1.079	0.916	1.029	1.089
1631	281.4	283.1	681.308	683.315	447.25	4875.26	1	1	Tier 3 one-reaction											0	4	79	0	0.699	0.942	0.639	0.746	0.74	1.012	0.609	0.957	0.588	1.292	1.24	0.889	1.462	1.058	1.142	0.778	0.799	0.763	1.07	1.302	1.151	1.078	0.927	0.82	1.023	1.243
1632	281.5	283.1	427.119	429.125	386.12	5114.67	2	2	Tier 3 one-reaction											0	10	286	0	1.974	1.087	2.409	1.968	1.664	1.321	1.465	0.921	1.759	1.11	0.766	1.258	1.219	0.917	1.206	0.915	0.817	1.264	1.884	1.434	1.64	1.248	1.255	1.45	0.867	1.553
1635	281.6	283.3	429.146	431.153	390.174	4657.79	2	2	Tier 3 one-reaction											0	4	174	0	1.032	1.026	0.783	0.618	0.87	0.851	0.983	0.963	1.15	0.804	0.982	1.075	1.139	0.82	1.171	0.924	0.701	1.195	0.91	1.049	1.129	1.073	0.968	1.328	1.096	0.908
1636	281.7	283.4	681.308	683.315	894.499	4980	2	2	Tier 3 one-reaction											0	8	515	0	0.699	0.942	0.639	0.746	0.74	0.979	0.609	0.957	0.588	1.292	1.24	0.889	1.462	1.058	1.142	0.778	0.799	0.763	1.07	1.302	1.151	1.078	0.927	0.82	1.023	1.243
1638	282.2	283.8	468.156	470.161	468.195	4020.93	2	2	Tier 3 one-reaction											0	5	245	0	0.841	0.916	0.597	0.852	0.579	0.807	0.978	1.225	0.874	1.328	1.449	1.323	0.986	1.015	1.08	1.076	0.878	0.548	0.57	0.778	0.496	1.933	1.491	1.568	0.872	0.88
1639	282.2	283.9	469.117	471.123	235.059	5296.13	1	1	Tier 3 one-reaction											0	4	142	0.11	3.63	2.312	1.503	3.996	1.805	0.926	2.393	1.372	0.809	1.92	1.458	1.171	1.629	1.793	0.552	1.676	0.93	0.485	1.445	0.76	0.487	1.17	0.69	0.377	0.977	1.664
1644	282.9	284.6	395.62	397.627	323.123	6010	2	2	Tier 3 one-reaction											0	24	515	0.13	0.158	0.224	0.709	0.0735	0.388	0.354	0.0768	0.095	0.125	0.0825	0.43	0.093	0.819	0.165	0.36	0.097	0.691	0.297	0.335	0.0812	0.622	0.403	0.0757	0.332	0.223	0.314
1646	283.5	285.1	456.058	458.063	443.998	4119.5	2	2	Tier 3 one-reaction											0	1	36	0	0.532	0.7	0.528	0.541	0.567	0.823	0.882	0.597	0.41	0.473	0.646	0.459	1.006	0.631	0.944	0.434	0.793	0.776	1.095	0.599	0.725	0.677	0.441	0.647	0.553	0.691
1654	286.2	288	379.132	381.137	290.148	3686	2	2	Tier 3 one-reaction											0	14	282	0	0.622	0.719	0.868	1.26	1.103	0.956	0.935	1.257	0.849	1.514	1.105	0.686	0.941	0.805	0.915	1.124	0.813	1.358	0.812	1.195	1.019	0.851	0.842	0.475	0.864	0.945
1656	286.3	288.1	581.227	583.232	694.337	3300	2	2	Tier 3 one-reaction											0	7	375	0	0.78	0.914	0.517	0.448	0.87	0.711	0.483	0.801	0.71	0.869	0.819	0.649	0.713	0.536	0.71	0.842	0.642	0.995	0.715	1.046	0.697	0.967	1.21	0.744	1.088	0.88
1657	286.4	288.1	567.139	569.144	666.161	2810	2	2	Tier 3 one-reaction											0	1	153	0.01	0.5	0.726	1.075	0.875	1.399	0.918	0.908	0.939	0.816	1.496	0.907	1.097	1.521	1.405	0.986	1.043	0.74	0.893	0.807	0.971	1.011	0.948	0.947	0.94	1.219	1.273
1660	287	288.7	463.134	465.142	229.076	3724	1	1	Tier 3 one-reaction											0	2	204	0.09	0.2663	0.697	0.571	0.647	0.214	0.72	0.501	0.986	0.361	0.988	0.759	0.393	0.39	0.723	0.449	0.565	0.539	0.74	0.336	0.939	0.337	0.827	0.439	0.305	0.978	0.307
1666	287.9	289.6	405.091	407.098	171.033	11063.3	1	1	Tier 3 one-reaction											0	2	35	0	0.986	0.938	0.962	0.815	0.892	1.019	0.728	1.027	0.885	1.003	1.008	1.021	0.97	0.603	0.93	0.79	0.793	1.068	0.988	0.811	0.858	1.23	0.776	0.878	0.973	0.792
1667	288.1	289.8	460.052	462.058	225.994	6478.22	1	1	Tier 3 one-reaction											0	2	37	0	0.757	0.638	0.759	0.794	1.136	0.646	0.934	1.235	0.921	1.063	0.929	1.123	1.188	0.774	1.082	1.104	0.634	0.939	1.095	1.018	1.184	0.755	1	1.017	0.991	0.934
1669	288.3	290.1	640.263	644.276	173.154	3124.8	1	2	Tier 3 one-reaction											0	5	48	0.02	1.367	0.623	0.84	1.059	0.807	0.902	0.485	0.548	0.602	1.392	0.674	0.742	0.506	0.499	1.084	0.675	0.947	1.701	0.416	0.622	0.848	1.712	0.927	1.271	1.388	0.956
1670	288.4	290.1	372.137	374.144	138.079	16167.7	1	1	Tier 3 one-reaction											0	4	219	0	1.03	0.957	0.918	0.912	0.997	0.876	0.939	1.168	1.071	0.951	0.972	1.196	0.962	0.75	0.932	0.87	0.703	0.715	1.141	0.971	1.074	1.042	1.296	0.983	0.851	0.93
1672	288.6	290.4	362.673	364.68	257.23	3264	2	2	Tier 3 one-reaction											0	1	14	0.02	0.796	0.745	1.364	1.533	0.803	0.849	0.39	0.657	0.926	0.761	0.67	0.838	0.788	0.702	1.099	1.251	0.978	1.251	0.673	0.484	0.91	0.814	0.515	0.861	1.679	0.571
1673	288.7	290.5	724.339	728.353	257.23	3964	1	2	Tier 3 one-reaction											0	1	14	0.01	1.084	0.7	1.636	1.565	1.264	0.823	0.625	1.322	0.995	0.923	1.118	0.871	0.713	0.595	0.877	1.594	1.482	2.624	0.61	0.654	0.916	1.131	0.512	0.964	1.189	0.929
1679	289.5	291.3	402.126	404.133	168.068	4628	1	1	Tier 3 one-reaction											0	1	39	0	0.643	0.857	0.882	0.767	0.958	1.062	1.325	1.077	1.017	0.938	0.645	0.904	0.871	0.854	1.07	0.87	0.717	1.021	0.832	1.001	1.03	0.93	0.653	0.847	1.066	0.956
1682	290.4	292.2	388.137	390.144	308.158	10472.5	2	2	Tier 3 one-reaction											0	12	214	0	1.197	1.041	0.974	0.949	0.941	0.822	0.923	1.121	0.974	1.043	0.894	1.071	0.919	0.823	1.031	1.394	0.88	1.01	0.688	0.721	0.977	0.913	0.972	0.599	0.847	0.657
1684	290.8	292.5	473.084	475.089	239.025	6210.54	1	1	Tier 3 one-reaction											0	1	80	0	0.552	0.758	0.525	0.445	0.934	0.628	1.156	1.146	1.151	0.916	0.902	1.221	0.871	1.027	1.122	1.079	0.574	1.106	1.033	1.076	1.174	0.627	1.113	0.946	1.211	0.995
1685	290.9	292.7	608.119	612.132	141.009	6577.82	1	2	Tier 3 one-reaction											0	4	118	0	0.695	0.821	0.696	0.413	0.599	0.299	0.967	0.966	0.661	1.311	1.647	1.309	1.313	0.599	1.119	1.653	0.561	1.284	1.251	1.629	1.12	0.643	0.893	0.926	0.961	0.871
1687	291.3	293	438.115	440.122	204.057	4427.2	1	1	Tier 3 one-reaction											0	3	161	0.01	0.752	0.716	0.554	1.302	1.408	1.315	0.903	1.164	0.912	1.311	1.251	0.844	0.873	0.788	0.802	1.194	1.295	1.17	0.959	1.194	1.005	0.939	0.706	0.815	1.224	0.847
1692	292.4	294.1	531.13	533.136	594.143	3017	2	2	Tier 3 one-reaction											0	4	160	0	1.079	0.809	1.463	1.305	1.081	0.759	1.144	1.066	0.87	1.085	0.856	1.211	1.009	0.696	1.433	1.12	0.776	1.293	0.896	0.956	1.365	1.093	1.159	1.319	0.998	1.806
1693	292.4	294.2	448.048	450.055	213.99	5808.1	1	1	Tier 3 one-reaction											0	3	57	0	1.536	1.495	1.007	2.203	1.504	0.986	1.3	1.358	1.12	1.527	1.06	1.078	1.381	1.453	0.73	1.322	0.873	0.833	1.338	0.991	0.711	1.251	0.992	0.527	0.858	0.832
1694	292.5	294.2	392.128	394.135	316.139	3424	2	2	Tier 3 one-reaction											0	2	246	0	1.016	1.493	0.876	0.931	0.994	1.001	0.851	1.106	1.08	1.192	1.088	1.013	1.055	1.038	0.878	1.079	1.114	0.873	0.708	0.874	0.932	0.771	0.852	0.849	1.043	0.797
1695	292.9	294.6	453.159	455.166	219.101	25403	1	1	Tier 3 one-reaction											0	4	117	0	2.066	2.545	1.266	1.682	1.16	0.968	1.31	1.191	0.808	1.381	1.205	0.896	1.326	1.713	0.537	1.172	0.871	0.508	1.018	1.062	0.604	1.238	0.661	0.406	0.916	2.208
1699	293.5	295.3	737.174	739.177	503.115	3144	1	1	Tier 3 one-reaction											0	2	205	0	0.746	0.835	0.78	0.919	0.988	0.964	0.479	0.608	0.958	1.041	0.632	0.741	1.056	1.031	1.012	0.554	0.987	0.733	0.796	1.013	0.691	0.957	0.824	0.781	1.302	0.851
1709	295.3	297.1	432.195	434.202	198.137	16201.5	1	1	Tier 3 one-reaction											0	1	90	0	1.248	1.458	0.696	0.762	0.869	1.107	1.157	1.104	0.979	1.169	1.214	1.154	1.042	1	0.884	0.934	1.223	0.833	1.107	1.319	1.562	1.243	0.988	1.094	1.066	0.756
1715	296	297.8	422.139	424.144	376.161	3856	2	2	Tier 3 one-reaction											0	4	190	0	1.011	0.816	0.803	0.712	0.822	0.926	0.88	0.955	1.059	1.106	0.802	0.749	0.818	0.644	0.79	0.869	0.725	0.767	0.805	1.099	0.991	0.997	0.849	0.81	1.028	0.587
1717	296.1	297.9	568.128	570.135	668.14	3894	2	2	Tier 3 one-reaction											0	1	114	0	0.91	0.504	2.797	1.71	0.796	0.466	1.422	0.896	1.02	0.719	1.294	1.566	0.876	0.634	1.786	1.035	0.355	0.852	0.852	0.874	1.566	0.274	1.216	1.952	1.024	2.228
1721	296.6	298.4	621.158	625.172	154.048	2964	1	2	Tier 3 one-reaction											0	12	338	0.01	1.888	1.368	0.719	2.348	0.705	1.376	0.901	1.133	0.593	0.717	0.616	0.652	0.928	1.327	0.521	0.417	1.221	0.534	1.446	0.722	0.383	0.794	0.497	0.698	0.496	1.291
1724	296.8	298.6	424.106	426.113	190.048	59128.2	1	1	Tier 3 one-reaction											0	32	438	0	0.969	1.083	1.232	0.866	0.836	1.069	1.007	0.948	0.956	0.897	0.821	0.875	1.289	1.442	1.056	0.91	1.142	0.92	0.921	0.801	0.81	1.359	1.225	0.94	0.993	0.981
1726	296.9	298.6	476.222	478.227	242.164	3326	1	1	Tier 3 one-reaction											0	4	64	0	1.168	1.481	0.612	0.568	0.752	0.765	1.445	1.628	1.663	1.196	1.212	1.128	0.724	0.741	0.788	1.7	1.772	1.245	0.619	0.868	0.804	2.053	1.348	0.892	0.784	0.504
1728	297.2	299	330.079	332.086	96.0209	11009.1	1	1	Tier 3 one-reaction											0	4	314	0	0.43	0.749	0.97	0.433	0.972	0.735	0.858	0.8	1.048	0.866	0.857	1.119	0.924	0.743	1.174	0.746	0.758	1.027	0.845	0.992	1.139	1.021	1.173	1.091	1.224	0.745
1729	297.3	299.1	362.153	364.16	128.095	10302.6	1	1	Tier 3 one-reaction											0	8	164	0	0.757	1.101	0.662	0.668	1.045	1.27	0.659	0.715	0.64	1.699	1.487	1.429	1.801	1.586	1.026	1.368	1.858	2.302	0.728	1.005	0.878	0.755	0.548	0.499	0.875	0.681
1730	297.4	299.2	418.144	420.15	184.085	3999.45	1	1	Tier 3 one-reaction											0	15	311	0	1.272	1.495	1.127	0.873	1.189	1.52	1.523	1.528	1.19	1.256	1.224	0.79	1.402	1.302	1.151	0.978	1.445	0.635	0.796	1.407	1.348	1.276	1.029	1.069	1.077	0.964
1739	298.6	300.4	632.296	634.304	796.475	2736	2	2	Tier 3 one-reaction											0	5	407	0.14	1.588	1.44	0.7025	0.3203	1.467	1.055	1.664	1.048	0.891	0.449	0.696	0.51	0.975	1.919	1.657	0.842	0.727	1.11	1.004	0.523	0.3554	1.005	0.889	0.3288	0.613	0.76
1743	299.1	300.8	378.067	380.073	144.009	101507	1	1	Tier 3 one-reaction											0	2	55	0	0.613	1.015	0.567	0.543	0.664	0.793	0.694	0.9	0.738	0.701	0.808	0.648	0.803	0.891	0.725	0.715	0.896	0.697	0.858	1.013	0.858	1.189	0.794	0.729	0.783	0.694
1746	299.2	301	419.107	421.113	185.049	3403	1	1	Tier 3 one-reaction											0	2	44	0.02	0.847	0.985	0.878	0.753	0.83	0.711	1.348	2.03	1.612	1.205	1.448	1.431	0.759	0.591	0.467	0.527	0.446	0.695	1.216	0.966	1.151	0.635	0.723	0.734	0.513	0.53
1750	299.6	301.4	412.13	414.137	178.071	6652	1	1	Tier 3 one-reaction											0	1	22	0	0.932	1.211	0.834	1.018	1.034	1.001	0.956	1.052	0.98	0.933	1.06	0.946	1.023	0.799	0.827	0.882	0.829	0.868	1.02	1.314	1.148	1.046	1.139	0.98	0.913	1.123
1753	300.4	302.2	454.651	456.658	441.185	4735	2	2	Tier 3 one-reaction											0	7	289	0	0.914	1.045	0.861	0.749	0.62	0.786	1.003	1.592	1.202	1.149	1.332	1.263	1.305	1.208	0.923	0.968	0.763	0.93	0.576	0.839	0.773	1.935	2.18	1.744	1.095	0.523
1759	301.1	302.9	340.067	342.073	106.009	11060.3	1	1	Tier 3 one-reaction											0	7	109	0	0.639	0.846	0.466	0.681	0.697	0.764	0.814	0.982	0.832	0.963	0.792	0.748	1.038	1.25	1.043	1.199	1.61	1.591	1.288	1.509	1.173	1.248	1.168	0.893	0.934	0.784
1762	301.7	303.5	731.822	733.828	995.527	2483	2	2	Tier 3 one-reaction											0	6	312	0	1.412	1.628	1.226	0.965	1.973	2.141	1.051	1.353	1.284	1.84	1.408	1.575	1.889	2.405	2.255	1.229	1.694	1.462	1.502	1.98	1.162	2.653	1.138	1.154	1.675	1.814
1763	302.1	303.8	459.133	461.14	225.075	20629.4	1	1	Tier 3 one-reaction											0	21	415	0	1.83	0.805	1.009	0.725	1.175	1.213	0.268	0.207	0.264	0.475	1.013	0.475	0.617	1.331	0.51	0.209	1.141	1.816	0.744	0.548	0.29	0.136	0.121	0.398	0.753	0.981
1771	302.9	304.7	476.047	478.054	241.989	13736	1	1	Tier 3 one-reaction											0	1	43	0	0.557	0.623	0.604	0.66	0.629	0.732	0.926	1.106	1.024	0.993	1.122	1.164	1	0.668	1.486	1.129	0.558	1.049	1.043	1.156	1.248	0.591	1.018	1.103	1.02	0.991
1775	303.6	305.4	513.079	515.085	279.02	16361	1	1	Tier 3 one-reaction											0	2	52	0	0.767	0.672	0.81	0.799	0.957	0.654	1.023	1.269	0.845	1.385	1.139	1.063	1.039	0.94	1.063	1.082	0.642	1.112	1.142	1.252	1.201	0.68	0.91	0.895	0.993	0.869
1784	304.7	306.4	593.243	595.249	359.185	6273.56	1	1	Tier 3 one-reaction											0	2	88	0	0.93	0.998	0.552	0.217	0.444	0.292	0.835	0.624	0.415	1.056	1.893	2.437	0.29	0.257	0.707	0.463	0.271	0.28	0.47	0.647	1.012	1.113	0.726	1.104	0.747	0.458
1787	305.6	307.3	400.143	402.15	332.17	3600.38	2	2	Tier 3 one-reaction											0	2	88	0	0.68	0.847	0.814	0.768	1.315	0.932	0.925	0.839	1.279	1.059	0.878	1.299	0.908	0.996	1.089	0.968	0.949	0.862	1.191	1.046	1.181	1.093	0.868	1.171	1.021	0.68
1788	305.7	307.5	414.185	416.191	180.127	4498	1	1	Tier 3 one-reaction											0	7	110	0	1.031	1.437	0.739	0.938	0.828	1.126	1.131	1.004	1.002	1.318	1.35	1.026	0.946	1.169	1.055	1.167	1.229	0.688	0.966	1.583	1.567	0.969	1.15	1.21	1.067	0.887
1790	305.8	307.6	427.074	429.081	193.016	7508	1	1	Tier 3 one-reaction											0	3	82	0	0.775	0.968	0.809	0.519	1.014	0.708	0.934	1.447	1.273	1.018	1.141	1.017	1.127	1.144	1.121	1.248	0.951	1.247	0.866	1.046	1.043	0.87	1.138	0.897	1.07	0.982
1791	306.2	308	425.12	427.127	382.123	4339.33	2	2	Tier 3 one-reaction											0	13	462	0	0.377	0.513	0.631	0.626	0.657	0.597	1.19	0.944	0.929	1.204	1.003	0.844	1.127	0.635	1.447	0.779	0.849	1.134	0.461	0.545	1.048	0.601	0.719	0.795	1.024	0.65
1794	306.5	308.3	393.111	395.118	159.053	115236	1	1	Tier 3 one-reaction											0	35	477	0	0.589	0.473	0.649	0.742	0.999	0.69	1.436	1.264	1.466	1.118	1.206	1.295	1.096	0.654	1.53	1.628	0.78	1.041	1.107	1.106	1.278	0.866	1.303	1.091	1.115	0.89
1797	306.8	308.6	330.079	332.086	96.021	5907.56	1	1	Tier 3 one-reaction											0	4	314	0	0.624	0.814	1.048	0.542	0.9	0.769	1.023	0.94	1.059	0.849	0.946	1.166	0.893	0.705	1.114	0.772	0.752	0.953	0.917	1.061	1.138	1.033	1.149	1.113	1.118	0.841
1800	307.5	309.3	631.188	633.195	397.13	4841.58	1	1	Tier 3 one-reaction											0	12	158	0	1.386	1.253	1.201	0.713	0.988	1.144	1.355	1.588	1.771	1.153	1.182	1.314	1.346	1.247	1.554	1.741	1.374	1.633	1.193	1.153	1.107	1.131	1.141	1.278	1.528	1.175
1803	307.9	309.7	430.036	432.041	195.977	4042	1	1	Tier 3 one-reaction											0	6	91	0	1.659	1.459	1.488	0.415	0.963	1.576	1.635	1.279	1.892	0.899	0.818	1.371	1.029	2.477	0.989	1.439	2.532	1.349	0.816	0.6	1.146	1.508	1.472	1.087	0.956	1.46
1807	308.9	310.7	411.144	413.148	354.171	3427	2	2	Tier 3 one-reaction											0	1	119	0.02	1.082	1.33	1.031	0.6754	1.835	2.1148	1.566	0.979	1.789	1.354	1.271	1.377	1.22	1.135	1.542	0.877	1.099	1.023	0.96	1.517	1.703	1.09	1.412	1.034	1.166	1.063
1808	309.1	310.9	424.133	426.139	190.074	4064.67	1	1	Tier 3 one-reaction											0	14	208	0	1.199	0.712	0.585	1.524	0.847	2.035	1.485	0.628	1.175	0.597	0.851	0.989	1.147	1.086	1.104	0.769	1.13	0.797	1.769	1.35	1.105	1.006	0.746	0.826	1.165	1.221
1812	310.5	312.3	624.268	628.281	157.158	17483	1	2	Tier 3 one-reaction											0	1	25	0	0.898	1.307	1.631	1.939	1.121	1.53	0.468	1.253	0.774	2.373	1.264	1.893	1.041	0.577	1.439	1.176	1.021	1.507	0.641	1.168	1.527	2.908	1.197	1.64	1.759	1.507
1813	310.6	312.4	367.078	369.084	133.02	4.18269e+06	1	1	Tier 3 one-reaction											0	4	137	0	0.627	0.74	0.81	1.494	0.93	0.947	0.748	0.909	0.684	1.483	1.022	0.816	0.645	0.629	0.58	0.856	0.891	0.786	0.725	1.016	0.715	1.084	0.673	0.709	0.917	0.736
1816	310.8	312.6	263.085	265.093	29.0264	19575.9	1	1	Tier 3 one-reaction											0	1	270	0	0.655	0.751	0.81	1.614	1.089	0.932	0.845	1.007	0.755	1.538	1.205	0.887	0.748	0.67	0.594	0.86	1.043	1.005	0.768	0.991	0.918	1.225	0.73	0.868	0.961	0.908
1817	310.8	312.6	546.74	548.746	625.362	4808	2	2	Tier 3 one-reaction											0	2	213	0	0.821	1.141	0.864	0.276	1.13	1.15	0.743	0.571	0.535	0.349	0.922	0.487	0.931	0.684	1.061	0.6	1.029	1.187	0.652	0.819	0.63	0.617	0.696	0.729	1.136	1.078
1818	310.9	312.7	312.637	314.644	157.158	4762.83	2	2	Tier 3 one-reaction											0	1	25	0	0.86	0.969	1.042	1.854	0.862	1.541	0.464	0.808	0.651	1.559	0.827	1.654	0.826	0.479	1.26	1.009	0.795	1.463	0.631	1.577	1.304	2.654	0.865	1.185	1.805	0.806
1820	311.2	313	546.238	548.245	312.18	6953.35	1	1	Tier 3 one-reaction											0	4	82	0	0.815	1.294	0.723	0.313	0.902	0.739	0.725	0.515	0.608	0.592	0.858	0.603	0.761	0.853	0.822	0.519	0.82	1.155	0.678	0.939	0.835	0.761	0.732	0.723	0.856	0.797
1822	311.7	313.5	546.238	548.245	624.36	6844.5	2	2	Tier 3 one-reaction											0	4	361	0	0.815	1.294	0.723	0.313	0.902	0.739	0.725	0.515	0.608	0.592	0.858	0.603	0.761	0.853	0.822	0.519	0.82	1.155	0.678	0.939	0.835	0.761	0.732	0.723	0.856	0.797
1826	311.8	313.6	468.156	470.164	468.196	3421.33	2	2	Tier 3 one-reaction											0	5	269	0	1.114	2.138	0.962	0.512	0.545	0.846	1.031	1.363	1.024	0.833	1.017	1.12	0.583	0.666	0.948	1.535	0.899	0.881	0.983	0.741	1.073	1.889	1.335	1.011	1.117	0.724
1831	312.6	314.4	606.074	608.08	372.015	5043.64	1	1	Tier 3 one-reaction											0	3	88	0	0.741	0.695	0.863	0.721	0.713	0.688	1.385	1.219	1.461	0.917	1.057	1.078	1.171	1.067	1.274	1.564	0.832	1.415	1.187	0.908	1.086	0.542	1.17	0.98	1.123	1.014
1837	314	315.8	692.185	696.198	225.076	7193.33	1	2	Tier 3 one-reaction											0	21	413	0	2.015	0.719	1.288	0.742	1.583	0.881	0.257	0.133	0.169	0.419	0.944	0.436	0.518	1.034	0.498	0.186	0.971	2.154	0.871	0.469	0.28	0.091	0.166	0.35	0.861	1.061
1846	315.4	317.2	346.596	348.602	225.075	5788.91	2	2	Tier 3 one-reaction											0	21	414	0.06	1.802	0.699	1.19	0.67	1.213	0.802	0.321	0.214	0.205	0.356	1.171	0.621	0.482	1.331	0.554	0.179	1.258	2.385	0.978	0.489	0.312	0.1254	0.16	0.291	0.835	0.97
1849	315.6	317.5	410.133	412.139	352.149	4857.46	2	2	Tier 3 one-reaction											0	14	362	0	2.111	1.096	2.093	1.223	0.701	0.492	1.301	1.164	1.324	0.9	0.637	0.974	0.687	0.332	1.733	1.374	0.821	0.565	1.162	1.123	1.782	0.903	1.901	1.735	1.172	1.597
1850	315.7	317.5	410.132	412.139	176.074	5436	1	1	Tier 3 one-reaction											0	1	24	0	2.111	1.096	2.093	1.223	0.701	0.492	1.301	1.164	1.324	0.9	0.637	0.974	0.687	0.332	1.71	1.374	0.427	0.565	1.162	1.123	1.782	0.903	1.901	1.735	1.172	1.597
1851	315.8	317.6	592.11	594.116	358.051	4816.63	1	1	Tier 3 one-reaction											0	3	170	0.11	1.595	1.574	1.267	0.997	1.128	1.563	0.466	0.865	0.6063	1.431	1.317	0.9789	1.342	0.494	0.832	0.369	1.596	1.145	1.193	1.231	1.124	1.973	0.8084	1.402	0.971	1.133
1852	315.9	317.7	479.124	481.13	245.065	4543.2	1	1	Tier 3 one-reaction											0	8	241	0	0.873	0.717	1.081	0.896	0.999	0.851	0.805	0.801	0.863	1.053	1.024	0.807	1.091	0.97	1.013	0.778	0.775	1.233	0.968	1.11	1.111	0.876	0.865	1.108	0.997	1.069
1854	316.1	317.9	461.1	463.106	454.083	13192.7	2	2	Tier 3 one-reaction											0	3	112	0	2.462	2.162	3.164	1.41	2.917	0.682	4.873	3.42	4.124	1.796	1.338	1.904	2.669	0.579	2.814	3.964	0.718	1.131	1.455	1.47	3.794	1.454	3.668	1.422	1.497	2.069
1864	317.3	319.1	354.101	356.108	240.086	7606.09	2	2	Tier 3 one-reaction											0	29	476	0.01	0.26	0.811	0.759	1.1667	0.872	0.321	0.683	0.821	0.805	1.164	0.911	0.86	1.419	0.599	1.457	0.645	0.731	0.982	0.452	0.914	0.968	0.654	0.544	0.917	1.002	0.608
1866	317.4	319.2	547.246	549.253	313.188	54698.4	1	1	Tier 3 one-reaction											0	2	85	0	0.946	1.003	0.856	0.315	0.993	0.714	0.721	0.425	0.753	0.456	0.8	0.825	0.835	0.655	1.12	0.552	0.764	1.005	0.775	0.717	0.841	0.539	0.683	0.685	1.165	0.788
1871	317.8	319.6	418.142	420.148	184.083	3765	1	1	Tier 3 one-reaction											0	15	307	0.09	0.625	0.656	0.5004	0.846	1.344	0.737	1.1	0.99	1.405	1.554	1.086	0.92	1.139	1.026	1.51	0.602	0.626	0.931	1.179	1.285	1.229	0.769	1.016	1.144	0.909	0.657
1872	317.9	319.7	708.199	712.212	241.089	3775.33	1	2	Tier 3 one-reaction											0	2	65	0	0.367	0.612	0.871	0.149	0.886	0.432	0.752	0.658	0.87	1.35	0.778	1.211	1.087	0.617	1.232	0.792	0.876	1.114	0.486	0.779	0.853	0.52	0.806	0.861	1.203	0.574
1877	318.6	320.4	513.103	515.109	558.089	3712	2	2	Tier 3 one-reaction											0	1	103	0	0.712	0.954	0.846	0.762	1.052	1.219	0.869	0.726	1.001	1.059	0.833	0.87	1.075	1.133	1.137	0.891	1.091	1.223	0.953	0.907	0.792	0.873	0.886	1.281	0.812	1.008
1878	318.7	320.5	393.111	395.118	159.053	120102	1	1	Tier 3 one-reaction											0	35	477	0	0.567	0.437	0.534	0.657	0.91	0.635	1.243	1.199	1.38	1.049	1.151	1.175	1.123	0.659	1.266	1.534	0.77	1	1.138	0.919	1.153	0.838	1.2	0.991	1.029	0.85
1879	319	320.8	372.13	374.139	276.143	8684.67	2	2	Tier 3 one-reaction											0	3	81	0.01	1.327	1.126	1.304	1.241	1.197	0.853	1.348	1.143	1.291	1.53	1.138	1.516	0.967	0.793	0.971	1.256	0.855	0.953	1.16	1.158	1.231	1.682	1.458	1.561	0.793	0.893
1881	319.2	321	372.63	374.638	277.144	3782.57	2	2	Tier 3 one-reaction											0	2	114	0	1.472	1.454	1.401	1.249	1.15	0.94	1.133	1.204	1.158	1.533	1.313	1.733	1.145	0.92	1.059	1.576	1.081	0.986	1.127	1.121	1.166	1.528	1.761	1.109	0.892	1.413
1883	319.4	321.2	737.172	739.18	503.114	4393.33	1	1	Tier 3 one-reaction											0	2	223	0	0.749	0.754	0.844	0.567	0.882	1.056	0.532	0.574	0.76	0.848	0.876	0.86	1.1	0.917	0.969	0.714	0.953	0.912	0.654	1.054	1.012	1.222	0.675	0.84	0.807	0.73
1884	319.5	321.3	388.107	390.114	154.049	4675.25	1	1	Tier 3 one-reaction											0	12	337	0	1.691	1.632	1.065	2.166	1.441	1.457	1.127	1.138	0.94	1.333	1.367	0.889	1.376	1.783	0.739	0.927	1.116	1.032	1.618	1.45	0.838	1.076	0.714	0.926	0.999	1.51
1885	319.9	321.8	547.246	549.253	626.376	12034.3	2	2	Tier 3 one-reaction											0	8	289	0	0.946	1	0.856	0.315	0.993	0.714	0.716	0.425	0.753	0.456	0.8	0.748	0.835	0.655	1.12	0.582	0.764	1.019	0.775	0.714	0.824	0.539	0.683	0.685	1.165	0.788
1886	320	321.8	435.122	437.129	201.064	460970	1	1	Tier 3 one-reaction											0	11	383	0	0.53	0.528	0.57	0.799	1.129	0.823	1.213	1.254	1.398	1.271	1.42	1.289	1.251	0.747	1.207	1.628	1.015	0.974	1.239	1.163	1.405	1.013	1.302	1.042	1.042	0.936
1890	320.8	322.6	383.581	385.587	299.045	7500.28	2	2	Tier 3 one-reaction											0	11	205	0	0.824	0.635	0.254	0.692	0.851	2.628	0.848	0.59	0.806	0.747	1.193	0.751	1.19	2.438	0.9	0.533	1.774	0.68	1.112	0.674	0.585	1.644	0.644	0.423	0.854	1.242
1891	320.9	322.7	367.077	369.086	133.019	17518	1	1	Tier 3 one-reaction											0	4	137	0	0.567	0.673	0.694	1.335	0.833	0.891	0.696	0.932	0.664	1.308	0.893	0.844	0.632	0.631	0.561	0.789	0.836	0.704	0.65	0.907	0.675	0.974	0.621	0.621	0.882	0.681
1899	322.2	324.1	397.618	399.624	327.119	6241.53	2	2	Tier 3 one-reaction											0	14	454	0	0.914	1.06	0.981	0.655	1.014	0.771	0.926	0.862	1.203	0.888	1.083	1.001	0.92	1.006	1.223	1.094	1.022	1.17	0.957	1.17	1.005	1.225	1.079	0.931	1.041	0.881
1906	323	324.8	315.09	317.096	162.063	3946.6	2	2	Tier 3 one-reaction											0	18	272	0	0.854	0.732	0.82	0.53	1.129	0.492	0.888	1.237	0.641	1.187	1.033	0.855	0.982	0.625	0.737	0.989	0.656	0.687	0.751	1.028	0.703	0.632	0.882	1.203	0.873	0.961
1908	323.2	325	476.096	478.103	484.076	6095.1	2	2	Tier 3 one-reaction											0	6	270	0	0.973	1.656	1.118	1.469	1.211	1.229	1.214	1.107	0.491	1.239	1.304	0.711	0.655	1.033	0.799	0.877	0.909	1.067	0.784	0.843	0.603	1.37	0.741	0.54	0.647	1.029
1913	323.7	325.5	476.096	478.103	242.037	5269.5	1	1	Tier 3 one-reaction											0	9	154	0	0.973	1.656	1.118	1.469	1.211	1.229	1.214	1.107	0.599	1.239	1.304	0.711	0.655	1.033	0.799	0.877	0.909	1.067	0.784	0.843	0.527	1.37	0.741	0.54	0.647	1.029
1914	324.2	326	458.073	460.079	224.014	148124	1	1	Tier 3 one-reaction											0	3	26	0	0.794	0.824	0.792	0.799	0.996	0.738	1.101	1.117	1.173	1.096	0.968	1.084	1.087	0.9	1.21	1.163	0.788	1.061	1.053	1.12	1.087	0.792	1.138	1.049	0.96	1.064
1918	325	326.8	467.118	469.125	466.119	3038	2	2	Tier 3 one-reaction											0	5	208	0	1.117	0.946	0.958	1.012	0.961	1.058	1.297	0.938	0.973	0.889	1.084	1.162	1.179	0.909	1.204	1.097	0.857	0.992	1.145	0.901	1.368	1.19	1.283	1.102	0.953	0.825
1925	327.2	329	381.094	383.1	147.036	4504.25	1	1	Tier 3 one-reaction											0	4	142	0.12	0.4899	0.6807	0.498	0.435	0.261	0.384	1.955	5.675	1.485	0.323	0.272	0.273	0.347	0.259	0.715	0.293	0.8614	0.5268	0.346	0.313	1.18	1.508	0.965	0.719	0.585	0.302
1926	327.2	329	435.159	437.165	201.1	10592.2	1	1	Tier 3 one-reaction											0	26	404	0	0.603	0.557	0.558	0.547	0.691	0.621	1.507	1.636	1.349	2.467	1.969	2.335	0.523	0.257	0.423	0.642	0.59	0.518	0.621	0.673	0.66	0.736	1.155	0.987	0.364	0.395
1929	327.5	329.4	348.068	350.074	228.019	2887	2	2	Tier 3 one-reaction											0	4	111	0	2.37	1.809	1.045	2.878	1.356	1.922	1.212	1	0.9	1.077	1.089	0.893	0.93	1.731	0.66	1.185	1.254	0.963	2.007	1.132	0.566	0.975	0.942	0.515	0.99	1.088
1934	327.9	329.7	546.238	548.245	312.18	12472	1	1	Tier 3 one-reaction											0	4	82	0	0.814	1.168	0.681	0.268	0.86	0.761	0.635	0.48	0.573	0.478	0.688	0.512	0.841	0.838	0.908	0.508	1.048	1.13	0.765	0.952	0.708	0.771	0.702	0.672	1.147	0.672
1935	327.9	329.8	311.083	313.09	154.049	117536	2	2	Tier 3 one-reaction											0	12	336	0	2.372	1.638	0.989	2.239	1.272	1.822	1.095	1.07	0.927	0.979	1.23	0.78	1.084	1.953	0.431	1.004	1.29	0.876	1.255	0.983	0.44	0.857	0.658	0.606	0.619	1.272
1940	328.5	330.3	546.238	548.245	624.359	9808	2	2	Tier 3 one-reaction											0	4	356	0	0.814	1.168	0.681	0.268	0.86	0.761	0.635	0.48	0.573	0.478	0.688	0.512	0.841	0.838	0.908	0.508	1.048	1.13	0.765	0.952	0.708	0.771	0.702	0.672	1.147	0.672
1942	328.6	330.4	400.096	402.102	166.038	5898	1	1	Tier 3 one-reaction											0	5	174	0.04	2.646	1.568	0.754	2.411	1.346	0.821	1.505	1.252	0.79	1.617	1.2	0.852	1.513	1.217	0.559	1.51	0.642	0.679	1.189	0.971	0.45	0.847	0.858	0.428	0.757	1.824
1943	328.6	330.5	621.159	625.172	154.049	44815.4	1	2	Tier 3 one-reaction											0	11	160	0	2.481	1.658	1.039	2.571	1.409	1.912	1.145	1.276	0.94	1.206	1.36	0.858	1.176	1.945	0.52	1.127	1.493	0.913	1.555	1.193	0.476	0.935	0.695	0.647	0.694	1.313
1944	328.9	330.7	404.607	406.615	341.097	4287	2	2	Tier 3 one-reaction											0	19	352	0.01	0.778	0.613	0.604	0.679	0.848	0.653	0.422	0.471	0.416	1.026	0.817	0.78	0.836	0.813	0.779	0.579	0.771	1.064	0.461	0.854	1.212	0.321	0.339	0.732	0.844	0.496
1946	329.1	331	378.604	380.611	289.091	4602.67	2	2	Tier 3 one-reaction											0	15	302	0	0.595	0.866	0.415	0.783	0.815	1.125	0.599	0.655	0.456	1.001	0.819	0.793	0.812	1.12	0.753	0.738	0.82	1.106	0.938	1.04	0.713	0.913	0.447	0.729	0.842	0.806
1949	329.3	331.1	523.149	525.156	289.091	4297	1	1	Tier 3 one-reaction											0	15	317	0	0.721	0.595	0.61	0.889	0.798	0.718	0.531	0.493	0.633	0.592	0.865	0.626	0.685	0.873	0.767	0.746	0.97	0.931	0.734	0.999	0.654	1.091	0.524	0.668	0.802	0.713
1950	329.3	331.1	727.331	729.338	493.273	3056.67	1	1	Tier 3 one-reaction											0	6	184	0.01	0.717	1.532	0.505	0.1846	0.845	1.412	0.553	0.456	0.545	0.676	0.925	0.37	0.878	1.446	1.096	0.416	1.024	0.992	0.648	0.985	0.416	1.213	0.499	0.388	0.886	0.815
1957	330.1	332	622.161	626.175	155.052	10152	1	2	Tier 3 one-reaction											0	1	32	0	2.786	1.909	1.196	2.908	1.391	2.058	1.149	1.358	1.13	1.273	1.24	0.864	1.234	2.085	0.561	1.167	1.438	1.044	1.722	1.303	0.529	0.992	0.752	0.774	0.739	1.483
1960	330.3	332.1	372.132	374.142	276.148	2994	2	2	Tier 3 one-reaction											0	5	90	0	1.261	1.251	1.176	1.245	1.252	1.248	1.176	0.958	1.103	1.061	1.83	1.465	0.988	1.137	1.028	1.218	1.385	1.235	1.004	1.096	0.985	1.157	0.866	1.203	1.02	1.291
1962	331.1	332.9	367.079	369.089	266.041	8966	2	2	Tier 3 one-reaction											0	4	118	0	0.797	0.673	0.783	1.445	1.004	0.978	0.808	0.965	0.813	1.533	0.989	0.995	0.707	0.654	0.709	0.86	0.926	0.688	0.673	1.042	0.649	1.195	0.893	0.694	1.052	0.682
1965	331.9	333.7	494.129	496.135	520.141	3791.78	2	2	Tier 3 one-reaction											0	6	246	0	1.055	0.943	0.768	1.352	1.057	1.146	0.694	0.88	0.643	1.278	1.061	1.048	1.505	1.021	1.27	1.236	0.988	1.327	1.03	1.096	1.049	0.91	0.66	0.851	1.164	1.15
1966	332.1	334	673.233	675.237	439.175	2744	1	1	Tier 3 one-reaction											0	10	259	0	0.586	0.678	0.703	0.457	1.062	0.602	0.358	0.426	0.445	0.761	0.944	0.445	0.728	0.717	0.802	0.737	0.911	0.89	0.826	0.751	0.69	0.838	0.856	1.091	0.584	0.44
1971	333	334.9	338.085	340.091	208.053	5039.53	2	2	Tier 3 one-reaction											0	6	262	0	0.816	0.751	0.906	0.77	1.151	1.161	0.927	1.218	1.272	1.405	0.948	1.507	1.347	0.475	1.014	1.13	1.031	0.813	0.704	0.966	1.185	1.047	1.041	0.887	0.732	1.126
1974	333.3	335.1	330.09	332.097	96.0319	4146	1	1	Tier 3 one-reaction											0	4	252	0	0.83	0.825	0.799	0.772	0.934	0.746	0.945	0.991	0.888	1.101	0.984	0.939	0.924	0.758	0.924	0.995	0.848	1.104	1.05	1.263	1.066	1	1.193	1.19	0.93	0.899
1975	333.3	335.2	586.204	590.218	119.095	6306.18	1	2	Tier 3 one-reaction											0	10	209	0	0.8	0.739	0.735	0.654	1.283	0.731	1.508	1.909	1.077	1.026	1.397	1.165	1.088	0.878	0.961	1.95	1.088	1.8	2.34	1.959	1.429	0.74	1.081	0.863	0.989	0.911
1982	334.2	336.1	467.115	469.122	233.057	4154.62	1	1	Tier 3 one-reaction											0	6	192	0	1.074	0.868	0.944	1.213	1.038	0.92	1.354	0.98	1.227	1.064	1.259	1.429	0.935	0.672	1.224	1.712	0.841	0.995	0.988	0.898	1.317	1.089	1.467	1.403	0.85	0.881
1989	334.7	336.5	559.705	561.711	651.293	3960	2	2	Tier 3 one-reaction											0	1	133	0.13	0.685	0.7447	0.885	0.7606	0.454	0.7795	0.874	0.588	0.956	1.348	1.4309	0.936	0.905	0.674	0.8547	0.945	0.8646	0.914	0.8461	0.73	1.006	0.741	0.863	0.746	1.234	0.635
1997	336	337.8	455.13	457.137	221.072	6501.62	1	1	Tier 3 one-reaction											0	19	306	0	0.504	1.421	0.529	0.593	0.868	1.175	0.862	0.972	0.848	0.849	0.869	1.113	0.888	0.867	0.857	1.012	1.782	0.85	1.013	0.879	1.87	1.133	0.887	1.588	0.893	0.846
2001	337.3	339	423.158	425.165	189.1	12324.7	1	1	Tier 3 one-reaction											0	28	424	0	0.2	3.531	0.189	0.302	0.325	0.811	0.425	0.412	0.378	0.41	0.469	0.422	0.553	0.702	0.241	0.557	1.22	0.608	0.332	0.511	2.526	0.529	0.36	2.966	0.353	0.628
2004	337.4	339.1	751.203	755.217	284.094	5650.86	1	2	Tier 3 one-reaction											0	1	99	0	1.027	1.235	1.479	0.527	1.18	0.948	0.534	0.667	0.594	1.148	1.004	0.862	1.16	1.041	1.035	0.662	0.984	1.06	0.538	1.041	1.097	0.316	0.615	0.998	0.993	0.928
2018	339.4	341	300.08	302.086	132.044	8324.16	2	2	Tier 3 one-reaction											0	4	60	0	0.83	0.932	1.048	0.565	1.119	0.7	0.484	0.524	0.493	0.948	0.843	0.906	0.854	0.979	0.697	0.472	1.087	1.133	0.587	0.948	0.901	0.47	0.467	0.841	1.171	0.912
2020	339.5	341.1	346.09	348.095	224.064	3772	2	2	Tier 3 one-reaction											0	6	147	0.01	0.43	0.388	0.697	1.211	0.89	0.868	0.955	0.999	1.018	0.637	0.505	0.608	1.159	0.703	0.666	0.771	0.674	0.621	1.301	0.854	0.992	0.875	0.867	0.604	0.495	0.544
2022	340.3	341.9	515.094	517.101	281.036	37276.6	1	1	Tier 3 one-reaction											0	1	82	0	0.621	0.738	0.716	0.646	0.751	0.747	1.013	1.128	1.098	0.987	0.972	1.021	1.033	0.951	1.283	1.252	0.582	1.115	0.951	1.247	1.029	0.64	1.075	0.983	0.99	0.877
2023	340.5	342.1	391.102	393.109	314.087	6413	2	2	Tier 3 one-reaction											0	12	375	0	0.734	0.912	0.829	0.423	0.868	1.177	1.514	1.352	1.343	1.094	1.264	0.666	1.359	1.541	1.11	1.165	1.365	1.145	1.087	1.157	1.276	1.156	1.137	0.989	1.268	0.844
2024	340.6	342.2	391.601	393.607	315.085	3645.82	2	2	Tier 3 one-reaction											0	8	168	0	0.849	1.068	0.532	0.517	1.283	1.294	1.191	1.265	1.213	1.128	1.358	0.933	1.436	1.367	1.281	1.753	1.66	1.12	0.912	1.011	1.273	1.255	1.224	0.719	1.839	1.077
2025	340.9	342.4	390.601	392.607	313.085	17907.6	2	2	Tier 3 one-reaction											0	11	326	0	0.578	0.912	0.565	0.43	1.057	0.867	1.384	1.355	1.28	1.094	1.228	0.701	1.347	1.133	1.258	1.565	1.368	1.15	0.975	1.322	0.906	1.29	1.162	0.811	1.152	0.808
2026	341.2	342.7	483.157	485.163	498.197	8336.3	2	2	Tier 3 one-reaction											0	3	263	0	0.797	0.593	1.248	0.607	0.843	0.706	1.3	1.536	1.924	0.619	0.878	0.952	1.078	0.72	1.058	1.032	0.85	1.271	0.958	0.807	0.836	0.532	0.714	0.708	0.854	0.497
2028	341.4	342.9	483.157	485.163	249.098	7961.41	1	1	Tier 3 one-reaction											0	12	290	0	0.797	0.593	1.248	0.607	0.843	0.706	1.3	1.536	1.924	0.619	0.878	0.952	1.078	0.72	1.058	1.032	0.85	1.271	0.958	0.807	0.836	0.532	0.714	0.708	0.854	0.497
2029	341.5	343	569.218	571.224	335.159	6282.6	1	1	Tier 3 one-reaction											0	16	302	0	1.345	1.559	0.957	0.855	1.375	1.354	0.335	0.236	0.335	0.88	0.932	0.747	1.095	1.385	0.585	0.855	1.023	1.544	0.588	0.46	0.196	0.277	0.347	0.671	0.564	0.931
2030	341.6	343.1	468.133	470.14	468.15	2310	2	2	Tier 3 one-reaction											0	16	359	0	0.829	0.981	1.111	0.607	0.839	1.331	0.819	0.786	1.24	0.719	1.336	1.066	1.058	0.959	1.185	0.868	0.97	1.042	0.776	1.245	0.819	1.27	1.124	1	0.898	0.765
2031	341.6	343.2	471.068	473.075	237.01	5881.9	1	1	Tier 3 one-reaction											0	1	28	0	0.874	0.911	0.823	0.838	0.975	0.834	1.175	1.133	0.635	0.449	1.013	0.293	1.043	0.396	1.179	0.656	1.038	0.853	0.77	0.939	1.171	1.061	0.513	0.944	0.841	0.827
2035	342.3	343.8	718.827	720.833	969.537	2726	2	2	Tier 3 one-reaction											0	10	483	0.02	0.805	1.137	0.978	0.1895	0.859	0.959	0.628	0.409	1.02	0.525	0.791	0.51	1.014	1.05	1.029	0.711	0.957	1.203	0.918	1.287	0.689	0.8	0.649	0.774	1.106	0.67
2037	342.5	344	718.327	720.334	484.269	3182.33	1	1	Tier 3 one-reaction											0	26	468	0.01	1.263	1.329	0.634	0.271	0.904	0.806	0.398	0.38	0.693	0.676	0.784	0.398	0.988	1.087	1.25	0.408	0.96	1.221	0.695	1.038	0.691	0.87	0.613	0.554	0.953	0.813
2038	342.6	344.1	313.609	315.614	159.101	3839.27	2	2	Tier 3 one-reaction											0	8	128	0.01	1.297	0.853	0.585	0.34	0.629	1.44	0.998	0.646	2.294	0.759	0.841	0.767	1.045	1.395	0.689	0.608	2.104	0.968	1.038	0.445	1.256	1.262	1.076	0.919	0.77	1.111
2041	344.2	345.6	397.617	399.624	327.117	3606	2	2	Tier 3 one-reaction											0	15	473	0	0.803	0.901	0.675	0.846	1.182	1.023	1.224	1.056	1.429	1.286	1.027	1.19	1.108	0.978	0.848	0.738	1.137	0.754	1.156	0.916	0.643	1.071	0.886	0.674	1.414	0.982
2052	346.2	347.5	544.11	546.116	310.051	4592.55	1	1	Tier 3 one-reaction											0	4	143	0	0.701	1.09	0.643	0.974	1.028	0.853	1.21	0.991	0.886	1.292	1.261	1.166	1.212	0.783	0.654	1.297	0.729	1.3	1.122	1.411	1.128	0.78	1.103	0.953	0.956	1.011
2053	346.3	347.6	381.094	383.1	147.035	334432	1	1	Tier 3 one-reaction											0	4	143	0	0.38	0.726	0.484	0.877	1.076	0.637	1.881	1.439	1.213	1.181	0.854	0.732	0.865	0.674	0.561	1.249	1.115	0.603	0.768	1.124	0.984	0.897	0.933	0.416	0.61	0.389
2057	346.4	347.7	498.133	500.139	264.075	9454.51	1	1	Tier 3 one-reaction											0	5	218	0	1.58	0.595	1.144	2.021	1.311	1.067	1.865	0.532	1.187	0.753	0.997	1.096	0.532	0.416	1.107	0.937	0.866	1.123	1.561	0.989	1.641	0.504	1.23	1.56	1.351	1.972
2060	347.5	348.7	432.159	434.165	198.1	5380.8	1	1	Tier 3 one-reaction											0	10	279	0.01	0.617	3.318	0.315	0.355	0.274	0.87	0.551	0.585	0.545	0.75	0.66	0.81	0.702	0.85	0.343	0.547	1.591	0.483	0.613	0.689	2.276	0.692	0.458	1.986	0.561	2.042
2066	348.7	349.9	654.205	658.219	187.096	4109.2	1	2	Tier 3 one-reaction											0	7	164	0.07	1.726	3.108	2.115	0.355	0.454	0.67	0.623	0.437	0.509	1.447	1.374	1.435	0.352	0.373	0.343	0.237	0.306	0.237	1.225	1.474	1.387	1.121	0.803	0.645	1.316	1.111
2071	350.1	351.2	277.1	279.107	43.0421	2.08891e+06	1	1	Tier 3 one-reaction											0	4	291	0	0.801	0.812	0.945	0.8	1.085	0.901	0.811	0.954	0.666	0.952	1.008	0.716	0.993	0.819	0.952	0.796	0.866	1.078	0.765	0.9	0.92	0.998	0.877	0.715	1.21	0.919
2076	350.5	351.6	425.118	427.125	382.12	9898.2	2	2	Tier 3 one-reaction											0	14	426	0	1.559	1.095	1.341	1.149	1.404	0.943	0.724	0.884	0.948	1.152	0.783	0.99	1.014	0.963	1.144	0.774	1.117	1.069	0.612	0.638	0.95	1.158	1.042	1.121	0.989	1.108
2077	350.5	351.6	327.606	329.613	187.095	7064.82	2	2	Tier 3 one-reaction											0	7	163	0.07	1.757	2.647	1.97	0.477	0.461	0.478	0.473	0.464	0.562	1.725	1.431	1.675	0.49	0.393	0.526	0.36	0.528	0.349	1.568	1.513	1.601	0.862	0.986	0.691	1.507	1.034
2086	352.3	353.6	362.069	364.078	128.011	4672	1	1	Tier 3 one-reaction											0	8	227	0	1.188	1.227	1.555	0.721	0.979	0.741	1.075	0.958	1.547	0.704	0.632	0.852	0.737	0.731	1.079	1.108	0.545	0.955	0.576	0.433	0.613	1.08	1.571	1.181	1.079	1.103
2089	352.7	354	414.104	416.11	360.091	4770	2	2	Tier 3 one-reaction											0	4	174	0	1.138	1.117	1.05	0.867	0.938	0.977	0.846	0.994	0.773	0.844	0.917	0.889	0.891	1.199	1.166	0.9	1.106	1.007	0.854	1.018	0.759	1.088	0.889	0.972	0.867	0.729
2090	353	354.3	453.15	455.159	438.184	7071.3	2	2	Tier 3 one-reaction											0	9	267	0.11	1.167	2.263	1.028	0.3219	0.3442	0.734	1.512	1.827	2.175	1.492	2.298	2.239	0.3472	0.3211	1.268	0.997	0.637	1.247	0.3581	0.727	0.879	2.483	1.652	1.913	0.552	0.3206
2091	353.2	354.5	617.263	619.271	383.204	3040.67	1	1	Tier 3 one-reaction											0	6	124	0	1.014	1.357	0.754	1.156	1.162	1.157	1.153	1.462	1.139	1.529	1.297	1.458	1.136	1.156	1.313	1.242	1.014	1.21	1.217	1.27	1.442	1.537	1.22	1.277	1.19	1.048
2092	353.2	354.6	439.13	441.137	410.142	3092.67	2	2	Tier 3 one-reaction											0	7	310	0.02	1.144	0.852	1.169	1.536	0.86	1.558	0.884	0.767	1.06	1.49	1.253	1.167	0.914	1.036	1.439	1.238	0.802	1.362	0.7534	1.156	1.085	0.6837	1.281	1.272	1.834	0.861
2097	353.5	354.9	453.15	455.158	219.092	6152	1	1	Tier 3 one-reaction											0	9	123	0.11	1.167	2.263	1.028	0.3219	0.3442	0.734	1.512	1.827	2.175	1.492	2.298	2.239	0.3472	0.3211	1.268	0.997	0.637	1.247	0.3581	0.727	0.879	2.483	1.652	1.913	0.552	0.3206
2098	353.5	354.9	532.742	534.75	597.367	2993	2	2	Tier 3 one-reaction											0	6	258	0	1.082	1.508	0.992	0.345	1.071	1.147	0.778	0.376	0.483	0.814	0.497	0.574	1.179	1.035	1.211	0.667	1.056	1.273	1.149	1.117	1.038	0.824	0.738	0.866	1.179	0.78
2101	353.7	355	385.63	387.636	303.143	2833	2	2	Tier 3 one-reaction											0	12	233	0.01	1.146	0.486	1.765	1.48	1.161	0.4865	0.904	0.964	1.425	1.403	0.979	1.596	1.162	0.825	1.384	1.34	0.614	0.782	1.097	0.673	2.409	0.601	2.079	1.049	0.989	1.773
2102	353.8	355.2	532.241	534.247	596.365	3952.75	2	2	Tier 3 one-reaction											0	3	211	0	0.993	1.362	0.589	0.339	0.852	0.994	0.509	0.488	0.512	0.629	0.709	0.663	0.869	0.919	1.185	0.539	0.829	1.369	0.853	0.956	0.782	0.702	0.767	0.651	0.899	0.882
2105	355	356.4	592.11	594.116	358.051	7760.69	1	1	Tier 3 one-reaction											0	3	166	0	0.694	0.785	0.522	0.709	0.921	0.669	0.963	1.16	0.732	1.324	1.249	1.036	1.065	0.882	1.087	1.507	0.996	1.248	1.046	1.134	1.002	0.823	0.92	0.772	0.72	0.545
2108	356.1	357.6	373.624	375.631	279.132	4593.36	2	2	Tier 3 one-reaction											0	15	435	0	1.553	1.973	1.312	0.778	0.781	0.779	0.921	1.283	0.717	0.781	0.939	0.707	0.848	0.759	1.289	1.082	0.819	0.975	0.954	1.157	0.724	1.359	1.222	0.953	1.371	1.166
2109	356.3	357.8	431.12	433.127	394.123	3208.4	2	2	Tier 3 one-reaction											0	10	352	0	1.382	1.24	0.742	1.471	1.459	0.958	0.582	0.915	0.548	1.013	0.839	0.533	0.993	1.171	0.492	0.911	1.21	1.718	0.836	0.808	0.284	0.636	0.596	0.641	0.766	1.108
2114	356.7	358.2	449.677	451.684	431.238	3957.38	2	2	Tier 3 one-reaction											0	7	272	0	0.704	0.773	1.237	0.617	0.494	0.587	0.967	0.933	1.19	0.912	1.209	0.996	0.764	0.546	1.157	0.794	0.706	1.087	1.189	0.877	1.223	0.929	0.724	0.707	1.205	1.196
2115	356.9	358.4	388.107	390.114	154.049	478079	1	1	Tier 3 one-reaction											0	12	336	0	1.25	1.607	1.239	1.188	1.255	1.771	0.773	0.875	0.771	0.862	1.245	1.011	0.932	2.118	0.601	0.702	1.202	1.073	1.562	1.667	0.754	0.421	0.5	0.829	0.967	1.623
2117	357.3	358.9	754.204	758.217	287.095	26509	1	2	Tier 3 one-reaction											0	4	174	0	1.394	1.705	1.372	1.406	1.37	2.088	0.846	1.195	0.997	1.013	1.438	1.12	1.057	2.599	0.721	0.819	1.261	1.204	1.822	1.961	0.853	0.409	0.623	1.013	1.114	1.934
2118	357.4	358.9	377.104	379.111	286.092	118948	2	2	Tier 3 one-reaction											0	8	278	0	1.244	1.822	1.203	1.193	1.179	1.952	1.01	0.973	0.754	1.002	1.349	1.031	0.975	2.022	0.621	0.833	1.306	1.061	1.604	1.673	0.675	0.674	0.601	0.864	0.976	1.532
2121	357.4	359	276.069	278.075	42.0105	45078.3	1	1	Tier 3 one-reaction											0	4	280	0	1.199	1.564	1.268	1.197	1.247	1.748	0.781	0.966	0.786	0.916	1.381	1.04	0.986	1.845	0.739	0.777	1.303	1.295	1.648	1.794	0.774	0.375	0.574	0.909	1.1	1.382
2124	357.5	359.1	432.159	434.165	198.1	4996	1	1	Tier 3 one-reaction											0	10	279	0.03	0.5	2.948	0.385	0.322	0.439	1.189	0.73	0.485	0.732	0.559	0.879	0.623	0.549	1.005	0.565	0.568	1.677	0.595	0.633	0.593	1.868	0.598	0.52	4.381	0.513	1.866
2125	357.5	359.1	596.083	598.09	362.025	95486.8	1	1	Tier 3 one-reaction											0	6	138	0	0.543	0.817	0.57	0.566	0.746	0.66	0.636	0.839	0.701	0.98	0.87	0.904	0.841	0.764	0.905	0.921	0.784	1.011	1.11	0.995	1.012	0.629	0.829	0.82	0.77	0.765
2128	358	359.7	546.053	548.059	311.994	23362.1	1	1	Tier 3 one-reaction											0	1	60	0	0.573	0.624	0.6	0.727	0.765	0.631	0.82	0.909	0.906	0.943	0.993	0.904	1.075	0.962	1.249	0.999	0.582	0.953	1.005	1.063	0.984	0.62	0.871	0.858	0.928	0.839
2134	359.4	361.1	499.613	501.62	531.11	3230	2	2	Tier 3 one-reaction											0	1	161	0	0.535	0.887	0.68	0.72	1.185	1.015	0.536	0.865	0.502	0.936	1.225	0.777	1.381	1.393	1.044	0.863	0.891	1.05	0.746	0.755	1.144	1.45	1.018	1.017	1.182	1.102
2137	359.6	361.3	501.672	503.679	535.228	6296	2	2	Tier 3 one-reaction											0	1	159	0.01	0.686	1.349	1.098	0.27	0.783	0.463	0.27	0.201	0.399	0.285	0.468	0.255	0.229	0.333	0.216	0.236	1.253	0.89	0.379	0.281	0.181	1.879	0.207	0.471	0.554	0.594
2139	359.7	361.4	331.111	333.118	97.0525	23140.7	1	1	Tier 3 one-reaction											0	8	244	0	1.037	0.918	0.975	0.812	0.856	0.794	1.085	0.991	0.988	0.98	0.822	0.92	0.984	0.677	0.974	0.825	0.721	0.799	0.984	0.916	1.294	0.846	1.252	1.031	0.84	0.944
2140	359.9	361.7	504.589	506.596	541.062	6640.35	2	2	Tier 3 one-reaction											0	2	89	0	0.36	0.644	0.835	0.33	0.736	0.613	0.858	1.02	1.319	0.632	0.833	1.319	1.03	0.721	1.568	1.14	0.827	1.005	0.841	1.038	1.212	0.712	1.47	1.221	1.386	0.877
2142	360	361.8	349.619	351.626	231.122	9460.64	2	2	Tier 3 one-reaction											0	5	201	0	0.665	0.911	0.64	0.494	0.673	0.974	0.654	0.901	0.931	1.182	1.167	1.044	1.139	1.043	1.024	0.913	1.037	1.201	0.903	1.05	1.201	0.922	0.77	0.761	1.081	0.877
2148	361.8	363.7	354.101	356.107	240.084	18180.3	2	2	Tier 3 one-reaction											0	25	415	0	1.133	1.468	1.695	0.727	1.023	0.893	0.931	0.991	1.475	0.911	0.789	0.822	1.058	1.003	0.753	0.898	1.024	1.131	1.012	0.768	0.757	0.857	0.706	0.676	0.908	0.865
2153	364.5	366.5	435.159	437.165	201.1	10383.6	1	1	Tier 3 one-reaction											0	26	404	0	0.606	0.856	0.761	0.865	0.827	0.772	0.419	0.489	0.563	0.923	0.899	1.026	1.305	0.862	1.294	2.607	1.634	2.27	0.701	0.634	0.824	0.719	0.685	0.987	0.872	0.782
2154	364.5	366.5	584.225	588.239	117.115	11824	1	2	Tier 3 one-reaction											0	7	141	0	1.544	1.821	1.673	1.62	2.017	1.424	2.23	2.579	2.246	2.389	2.387	2.504	2.497	1.984	2.774	2.674	1.648	2.501	2.721	2.609	2.68	1.561	2.332	2.169	2.275	2.168
2161	364.8	366.8	433.041	435.047	198.983	5724	1	1	Tier 3 one-reaction											0	1	11	0	0.732	0.906	0.975	0.63	0.836	0.857	0.813	0.829	0.928	0.743	0.894	0.864	1.365	1.127	1.336	0.826	0.675	0.836	1.108	1.016	1.072	1.072	1.226	1.13	1.004	0.948
2165	365	367.1	508.084	510.091	274.026	7579.22	1	1	Tier 3 one-reaction											0	9	169	0	0.591	0.977	0.607	0.966	1.017	0.73	0.784	1.028	0.944	1.01	0.977	1.125	1.131	1.038	1.311	1.01	0.681	0.875	0.944	0.895	1.138	1.112	1.119	0.925	1.021	0.695
2166	365	367.1	336.113	338.12	204.11	9973.41	2	2	Tier 3 one-reaction											0	10	229	0	1.144	0.838	1.096	0.905	0.962	0.706	1.215	1.208	1.344	1.082	1.071	1.363	1.019	1.056	1.494	1.166	0.804	0.783	0.869	0.802	1.396	0.987	1.257	1.084	1.041	0.893
2168	366.8	368.9	334.074	336.081	100.016	425948	1	1	Tier 3 one-reaction											0	16	396	0	0.865	1.142	1.201	0.569	0.934	0.867	1.209	1.207	1.306	0.896	0.903	1.012	1.021	0.937	1.181	1.221	1.062	1.202	0.992	0.919	0.994	0.967	1.281	1.043	1.204	1.037
2171	367.3	369.4	736.194	740.207	269.085	9661.36	1	2	Tier 3 one-reaction											0	2	108	0	1.19	1.144	1.958	1.701	1.202	1.405	1.163	0.798	1.023	0.871	1.301	1.379	0.987	1.639	0.87	0.885	1.222	1.238	2.108	1.677	1.018	0.369	0.685	1.42	1.042	2.106
2173	367.6	369.7	614.106	618.12	146.997	6908	1	2	Tier 3 one-reaction											0	1	27	0	0.741	0.836	0.93	0.626	0.851	0.793	0.849	0.863	0.957	0.912	0.916	1.056	1.256	1.139	1.397	0.904	0.838	0.861	1.045	1.025	1.248	1.081	1.176	1.138	1.04	0.957
2179	370	372.1	356.035	358.041	121.977	34227.9	1	1	Tier 3 one-reaction											0	1	61	0	0.615	0.651	0.552	0.522	0.95	0.555	0.774	1.423	0.931	1.232	1.005	1.014	1.018	0.661	1.095	0.998	0.626	1.123	0.935	1.112	0.936	0.645	0.798	0.813	0.919	0.68
2182	370.5	372.6	362.189	364.196	128.131	16315.6	1	1	Tier 3 one-reaction											0	1	52	0	0.596	0.775	0.747	1.261	0.653	0.73	0.338	0.376	0.325	0.787	0.525	0.688	0.389	0.346	0.606	0.406	0.526	1.024	0.49	0.403	0.64	1.025	0.294	0.814	0.721	0.684
2185	370.7	372.7	335.142	337.149	101.084	31182.3	1	1	Tier 3 one-reaction											0	20	342	0	0.88	1.17	0.725	0.757	0.81	0.876	0.862	0.966	0.817	1.158	1.098	1.118	1.007	0.907	0.93	0.924	1.08	0.887	0.986	1.119	1.032	1.355	1.057	0.936	0.919	0.8
2186	370.8	372.8	297.067	299.074	63.0087	7026.67	1	1	Tier 3 one-reaction											0	1	5	0	0.878	0.771	0.958	0.802	0.846	0.848	0.848	0.864	0.94	0.909	0.866	1.044	1.364	1.037	1.414	0.904	0.686	0.833	1.028	0.982	1.327	1.082	1.222	1.236	1.15	1.018
2189	370.9	372.9	466.143	468.15	232.085	10403.9	1	1	Tier 3 one-reaction											0	12	187	0	0.631	0.588	2.145	1.134	0.854	0.175	1.464	1.138	1.99	1.132	0.799	1.611	1	0.285	1.421	1.79	0.587	0.831	0.466	0.442	1.439	1.027	1.819	1.382	0.967	0.79
2194	371.5	373.5	405.155	407.161	342.194	3798.33	2	2	Tier 3 one-reaction											0	1	130	0	0.739	0.669	1.235	0.815	1.393	0.459	1.332	1.106	1.065	0.478	0.692	0.548	0.621	1.027	1.149	3.765	2.084	2.18	0.752	0.806	1.102	0.677	1.32	0.423	0.614	0.64
2198	371.8	373.8	776.332	780.345	309.222	17847	1	2	Tier 3 one-reaction											0	1	37	0	0.679	0.729	1.729	0.93	1.31	0.513	1.479	1.294	1.327	0.338	0.709	0.517	1.031	0.93	1.144	4.588	2.75	2.972	0.776	0.656	1.295	0.357	0.47	0.456	0.554	0.652
2200	371.9	373.9	456.573	458.58	445.029	10771.9	2	2	Tier 3 one-reaction											0	3	82	0	0.514	0.617	0.326	0.403	0.769	0.803	0.925	0.977	0.92	0.711	0.973	1.172	0.847	1.009	1.167	1.282	0.737	0.953	1.049	1.153	1.268	0.638	0.889	0.699	0.912	0.766
2205	372.4	374.4	368.6	370.607	269.084	3399	2	2	Tier 3 one-reaction											0	1	108	0	1.185	1.15	1.571	1.475	1.128	1.324	1.034	0.886	0.912	0.826	0.932	1.207	0.841	1.301	0.823	0.842	0.967	1.158	1.734	1.347	0.92	0.369	0.695	1.187	0.969	1.624
2208	373	374.9	457.074	459.081	223.016	5832.5	1	1	Tier 3 one-reaction											0	7	185	0	0.51	0.64	0.391	0.606	1.021	0.73	1.233	1.222	1.359	0.797	1.079	1.137	1.074	1.103	1.472	1.418	0.98	1.1	1.409	1.015	1.329	0.748	0.821	0.835	0.949	0.766
2209	373.3	375.3	349.158	351.164	115.1	132267	1	1	Tier 3 one-reaction											0	21	290	0	0.643	0.903	0.712	0.557	0.57	0.603	2.883	3.056	2.704	0.503	0.472	0.495	0.48	0.502	0.451	0.384	0.4	0.38	0.582	0.679	0.677	1.145	0.998	0.893	0.481	0.471
2212	373.8	375.7	363.107	365.115	258.096	6064	2	2	Tier 3 one-reaction											0	15	248	0	0.915	0.629	0.898	0.94	1.211	0.925	1.413	1.197	1.059	0.92	1.064	0.881	1.099	0.793	1.107	1.229	0.845	0.945	1.211	1.018	1.151	0.781	1.046	0.95	1.133	1.177
2215	374.6	376.6	504.144	506.15	270.085	5665.8	1	1	Tier 3 one-reaction											0	25	449	0	2.716	1.743	1.561	1.037	0.927	2.276	1.192	1.009	0.586	0.478	1.476	0.4	0.454	1.863	0.531	0.605	1.534	1.398	2.328	1.132	0.43	0.556	0.306	0.333	0.696	0.838
2217	374.7	376.7	440.125	442.132	412.134	4835.83	2	2	Tier 3 one-reaction											0	9	352	0	1.104	1.194	0.844	0.849	1.01	1.093	0.777	0.554	0.673	0.884	0.876	0.636	0.949	1.027	0.597	0.777	0.808	1.414	0.459	0.658	0.666	0.723	0.601	0.661	1.092	1.13
2220	374.8	376.8	378.107	380.113	288.098	3170	2	2	Tier 3 one-reaction											0	32	579	0.01	3.404	1.687	1.909	1.523	0.871	2.374	0.962	0.755	1.296	0.837	1.419	0.835	0.745	2.117	0.726	0.651	1.776	1.274	2.305	1.13	0.483	1.608	0.889	2.217	1.087	2.336
2221	374.8	376.8	329.124	331.131	190.131	3145.33	2	2	Tier 3 one-reaction											0	8	125	0.01	0.679	0.491	1.037	0.755	0.65	0.556	1.581	1.447	1.75	1.129	0.695	0.928	0.48	0.8791	0.645	0.873	0.332	0.678	1.116	0.716	1.199	0.9	1.555	1.886	1.036	1.086
2244	378.9	380.9	425.156	427.163	191.098	6590.05	1	1	Tier 3 one-reaction											0	4	80	0	0.918	1.245	1.174	0.568	0.866	0.481	1.805	2.343	1.88	0.978	0.777	1.108	0.564	0.387	0.469	0.592	0.538	0.646	1.143	1.184	1.098	0.702	0.707	0.527	0.386	0.372
2255	380.2	382.2	509.178	511.184	275.12	6579.61	1	1	Tier 3 one-reaction											0	4	99	0	1.185	1.445	1.001	1.107	0.807	1.029	1.236	0.895	1.214	1.015	0.907	0.899	0.909	0.794	0.884	0.861	0.86	1.344	0.957	1.038	1.089	1.597	0.837	1.314	0.915	0.847
2262	382.3	384.3	408.099	410.105	174.041	7757.71	1	1	Tier 3 one-reaction											0	3	42	0.03	1.003	0.608	0.895	0.833	1.048	0.542	0.746	0.793	0.733	0.914	0.918	0.928	1.06	0.673	1.292	0.828	0.507	1.023	0.863	1.063	1.252	0.639	0.776	1.005	1.994	2.3639
2264	382.5	384.5	622.162	626.176	155.052	12830.7	1	2	Tier 3 one-reaction											0	1	33	0	2.92	1.982	1.307	2.96	1.624	2.309	1.354	1.299	1.188	1.27	1.591	1.022	1.353	2.117	0.612	1.204	1.573	1.018	1.669	1.229	0.545	0.986	0.728	0.824	0.798	1.568
2265	382.6	384.6	349.158	351.164	115.099	41934.4	1	1	Tier 3 one-reaction											0	21	290	0	0.655	1.139	0.714	0.555	0.746	0.685	2.863	3.068	2.595	0.565	0.513	0.592	0.518	0.513	0.514	0.456	0.632	0.395	0.59	0.719	0.706	1.156	1.014	0.869	0.512	0.515
2268	383	385	477.217	479.224	243.159	5776.5	1	1	Tier 3 one-reaction											0	2	44	0	0.811	0.81	0.926	0.519	0.831	0.823	0.456	0.555	0.559	0.982	0.881	0.569	0.812	0.556	0.448	0.649	0.808	0.693	0.449	0.876	0.716	0.965	0.657	0.726	0.653	0.828
2271	383.2	385.3	477.217	479.223	486.317	5322.9	2	2	Tier 3 one-reaction											0	4	227	0	0.811	0.81	0.926	0.519	0.831	0.823	0.456	0.555	0.559	0.982	0.881	0.569	0.812	0.556	0.448	0.649	0.808	0.693	0.449	0.876	0.716	0.965	0.657	0.726	0.653	0.828
2276	384.4	386.5	436.132	438.139	202.074	4388.67	1	1	Tier 3 one-reaction											0	9	139	0.01	0.354	0.365	0.568	0.27	0.352	0.1953	0.494	0.679	0.992	0.734	0.466	1.02	0.486	0.494	0.977	1.053	0.653	0.522	0.224	0.476	1.205	0.55	1.178	0.901	0.648	0.459
2281	384.9	386.9	311.083	313.09	154.049	225895	2	2	Tier 3 one-reaction											0	12	336	0	2.597	1.665	1.069	2.494	1.273	2.001	1.144	1.041	1.05	1.08	1.256	0.839	1.058	1.795	0.527	0.953	1.338	0.846	1.481	0.889	0.439	0.873	0.696	0.624	0.635	1.352
2284	385	387.1	719.835	721.842	971.553	3097	2	2	Tier 3 one-reaction											0	13	625	0.01	0.837	1.531	0.757	0.285	1.417	1.029	0.305	0.347	0.468	0.731	0.657	0.624	0.848	0.741	1.128	0.2522	0.877	1.09	0.709	0.721	0.725	0.832	0.672	0.545	1.021	0.441
2285	385.1	387.2	719.333	721.341	485.275	3809.33	1	1	Tier 3 one-reaction											0	1	145	0	0.718	1.074	0.465	0.345	0.703	0.887	0.327	0.263	0.413	0.678	1.104	0.736	1.054	0.718	0.584	0.338	0.952	0.953	0.476	0.719	0.853	0.882	0.515	0.391	0.879	0.59
2295	386.6	388.6	378.595	380.602	289.074	5977.19	2	2	Tier 3 one-reaction											0	3	255	0	0.7	0.837	0.459	0.89	0.72	1.423	0.827	1.064	0.955	0.977	0.95	1.232	1.435	2.036	1.736	1.061	0.883	0.639	1.372	1.258	1.282	1.417	0.989	0.977	1.115	1.765
2296	386.6	388.6	621.159	625.172	154.05	56196.3	1	2	Tier 3 one-reaction											0	11	162	0	2.639	1.869	1.192	2.805	1.427	2.081	1.324	1.178	1.01	1.204	1.265	0.935	1.253	1.876	0.54	1.112	1.52	0.986	1.639	1.09	0.477	1.09	0.747	0.762	0.742	1.375
2298	386.9	388.9	346.596	348.603	225.075	21113.1	2	2	Tier 3 one-reaction											0	21	414	0	1.975	0.795	1.174	0.822	1.489	1.274	0.192	0.166	0.215	0.467	1.126	0.411	0.599	1.236	0.545	0.161	1.057	1.859	0.755	0.435	0.248	0.087	0.142	0.316	0.914	0.876
2302	388.1	390.2	710.831	712.837	953.545	4048	2	2	Tier 3 one-reaction											0	5	632	0	0.674	1.747	0.695	0.194	0.919	1.027	0.376	0.336	0.254	0.58	0.654	0.853	0.677	0.404	0.69	0.284	0.758	0.969	0.788	0.764	0.724	0.864	0.338	0.319	1.042	0.515
2310	389.6	391.7	352.067	354.074	118.009	8156.72	1	1	Tier 3 one-reaction											0	3	80	0	1.088	0.853	0.778	0.967	1.108	0.862	1.005	1.017	0.872	1.206	1.111	1.145	1.179	0.857	0.918	1.038	0.96	1.032	1.251	1.177	1.039	1.079	1.112	1.095	1.152	1.059
2314	389.9	392	528.683	530.689	589.249	4830	2	2	Tier 3 one-reaction											0	9	185	0.1	0.612	0.645	0.697	0.209	1.055	0.516	0.243	0.467	0.0938	0.1045	0.339	0.197	0.58	0.0929	0.1047	0.428	0.758	0.434	0.411	0.404	0.576	1.066	0.289	0.493	0.374	0.665
2318	390.6	392.6	439.136	441.142	205.077	6991.8	1	1	Tier 3 one-reaction											0	9	185	0	1.119	1.133	0.65	0.795	0.984	1.186	0.864	0.915	0.725	1.125	1.06	1.171	1.199	0.789	0.709	0.573	0.785	0.741	1.27	0.937	1.268	1.093	0.641	0.569	1.062	0.927
2319	390.9	393	537.233	539.24	606.349	8880.5	2	2	Tier 3 one-reaction											0	7	327	0	0.815	1.369	0.555	0.249	0.76	0.901	0.537	0.442	0.512	0.493	0.643	0.545	0.662	0.877	0.826	0.33	0.908	1.187	0.466	0.715	0.598	0.822	0.484	0.432	1.063	0.594
2323	391.2	393.3	537.734	539.741	607.352	5102	2	2	Tier 3 one-reaction											0	1	215	0	0.828	2.017	0.705	0.323	0.876	1.262	0.545	0.451	0.436	0.554	0.812	0.477	0.926	0.958	0.926	0.494	1.307	0.99	0.609	0.83	0.607	0.896	0.528	0.599	1.138	0.94
2328	392.2	394.3	348.09	350.096	114.031	3497.33	1	1	Tier 3 one-reaction											0	28	469	0	1.839	1.186	1.354	1.774	1.56	1.326	0.786	1.269	1.133	1.118	1.058	0.899	0.824	1.307	0.921	0.946	1.123	1.177	0.985	1.28	1.039	0.836	1.052	1.099	1.113	1.518
2330	392.3	394.3	290.095	292.102	56.0369	7135.55	1	1	Tier 3 one-reaction											0	2	194	0	1.138	0.812	1.561	0.79	1.012	0.645	1.006	1.348	0.963	1.114	0.933	0.94	1.023	0.997	1.071	0.989	0.51	0.848	0.832	0.797	1.012	1.04	1.962	1.414	0.962	1.118
2338	393.2	395.3	592.18	596.193	125.07	4022.5	1	2	Tier 3 one-reaction											0	1	80	0	0.875	0.978	0.905	0.83	1.016	0.899	1.266	0.884	1.207	0.623	1.192	1.03	1.421	1.15	1.358	0.95	1.182	1.027	1.35	0.894	1.053	0.8	0.886	0.931	0.553	1.604
2339	393.2	395.4	334.074	336.081	100.016	5946	1	1	Tier 3 one-reaction											0	16	396	0	0.841	1.195	1.43	0.694	1.073	0.928	1.201	1.169	1.22	0.891	1.066	1.017	1.027	1.091	0.975	1.187	1.054	1.171	1.047	0.872	1.085	1.016	1.247	1.017	1.346	0.966
2344	394.1	396.2	354.101	356.108	240.086	7807.09	2	2	Tier 3 one-reaction											0	29	476	0.01	0.276	0.719	0.925	0.283	0.824	0.385	0.579	0.497	0.712	0.895	1.008	0.99	1.237	0.617	0.955	0.788	0.947	1.003	0.317	0.824	1.117	0.563	0.637	0.854	1.016	0.713
2346	394.4	396.5	494.175	496.181	260.116	9205.49	1	1	Tier 3 one-reaction											0	8	98	0	0.503	1.401	0.854	0.524	0.66	0.246	0.957	1.091	1	1.214	1.268	0.992	1.091	0.756	0.98	0.982	0.774	0.671	0.524	0.872	1.031	1.204	0.844	0.778	0.781	0.472
2348	395.2	397.3	391.169	393.176	157.111	3364	1	1	Tier 3 one-reaction											0	18	259	0	0.551	0.537	0.448	0.794	0.539	0.568	1.093	0.783	1.234	1.361	1.027	1.178	0.882	0.895	0.861	0.837	0.637	0.951	0.983	0.686	1.04	1.117	1.355	1.293	0.513	0.671
2351	396.3	398.5	335.142	337.149	101.084	10590.5	1	1	Tier 3 one-reaction											0	20	342	0	0.864	1.102	0.688	0.735	0.798	0.904	0.916	0.995	0.809	1.164	1.116	1.069	0.919	0.942	0.912	0.96	1.022	0.854	1.011	1.135	1.044	1.298	0.983	0.923	0.9	0.785
2355	396.8	398.9	317.095	319.102	83.037	17522	1	1	Tier 3 one-reaction											0	2	198	0	0.85	0.682	1.09	0.876	0.981	0.693	1.2	1.162	1.122	1.078	0.87	0.854	1.017	0.729	1.206	0.99	0.676	0.9	0.941	0.989	1.106	1.006	1.469	1.313	1.158	0.865
2365	398.8	400.9	492.667	494.674	517.217	4458.44	2	2	Tier 3 one-reaction											0	6	163	0.06	1.092	1.093	0.896	0.21	1.058	0.439	0.168	0.194	0.283	0.517	0.676	0.178	0.368	0.1548	0.384	0.1571	0.995	0.905	0.561	0.1714	0.223	2.386	0.275	0.922	0.463	1.096
2369	399.3	401.5	322.098	324.105	176.079	3638.2	2	2	Tier 3 one-reaction											0	11	309	0	0.71	0.46	0.6	0.631	0.929	0.658	0.798	1.252	1.22	0.868	1.006	0.958	0.989	0.734	1.063	0.768	1.277	0.894	0.746	0.874	0.762	0.971	0.875	0.657	0.982	0.711
2377	401.1	403.3	368.109	370.116	134.05	18304.8	1	1	Tier 3 one-reaction											0	4	82	0	0.248	0.623	0.915	0.101	0.865	0.294	0.693	0.581	0.92	1.282	0.785	1.042	1.186	0.575	1.307	0.858	0.719	1.127	0.403	0.785	1.181	0.494	0.748	1.249	1.247	0.658
2378	401.3	403.5	712.181	716.195	245.072	5015	1	2	Tier 3 one-reaction											0	6	202	0	1.455	1.278	2.125	1.639	1.346	1.309	1.001	0.808	1.112	1.126	0.865	1.154	1.089	1.121	1.451	0.748	0.867	1.143	1.027	1.073	1.198	0.422	0.764	0.997	1.573	1.519
2379	401.3	403.5	420.066	422.073	372.016	5310.68	2	2	Tier 3 one-reaction											0	3	85	0	0.72	0.657	0.968	0.725	1.026	0.69	1.329	1.169	1.551	1.002	1.064	1.198	1.208	0.71	1.3	1.49	0.712	1.226	1.161	1.279	1.122	0.407	1.287	1.053	0.963	1.062
2383	401.5	403.7	406.096	408.102	172.037	4136.67	1	1	Tier 3 one-reaction											0	14	307	0	0.725	0.81	1.32	0.99	0.894	1.005	1.298	1.127	1.043	1.688	0.787	1.04	1.004	0.979	1.037	1.195	0.826	0.888	1.033	0.879	1.213	1.579	1.299	1.368	1.222	1.064
2384	401.6	403.7	359.142	361.148	125.084	3702	1	1	Tier 3 one-reaction											0	6	244	0.08	1.105	1.289	0.806	0.5311	0.6603	0.894	0.852	0.987	0.955	1.048	0.773	0.962	0.873	1.098	0.974	0.9	1.13	0.766	0.945	0.8544	0.856	1.518	0.991	0.709	0.691	1.112
2386	402	404.2	590.094	592.1	356.035	9398.13	1	1	Tier 3 one-reaction											0	4	92	0	0.78	0.828	0.543	0.614	1.024	0.919	0.858	1.174	0.83	1.165	1.212	1.137	0.921	0.885	1.025	1.385	1.248	1.538	1.135	1.565	1.346	0.847	1.106	0.852	1.057	0.714
2388	402.2	404.3	357.093	359.099	246.07	6007.64	2	2	Tier 3 one-reaction											0	6	196	0	1.192	1.052	1.292	1.711	1.152	1.097	1.033	0.923	0.823	0.982	0.944	1.041	1.087	1.205	1.011	1.024	0.889	1.187	1.026	0.954	1.038	0.567	0.853	0.977	1.158	1.325
2392	402.3	404.5	348.11	350.117	228.103	2966	2	2	Tier 3 one-reaction											0	4	131	0.11	0.558	0.734	0.324	0.647	0.654	1.063	2.159	1.466	1.813	1.223	1.39	1.502	0.7601	0.833	1.239	0.889	0.812	1.019	1.469	1.344	1.563	2.107	1.728	1.122	1.509	0.839
2400	403.4	405.5	335.577	337.583	203.038	4058	2	2	Tier 3 one-reaction											0	2	9	0	0.523	0.846	0.36	0.876	0.531	1.128	0.648	0.834	0.699	1.093	0.787	0.807	1.054	1.258	0.99	0.731	0.823	0.737	0.993	0.912	1.355	1.107	0.885	0.908	0.918	1.217
2403	403.6	405.7	496.05	498.055	261.992	8930	1	1	Tier 3 one-reaction											0	1	77	0	1.059	0.947	0.923	0.826	1.246	0.816	1.249	1.29	1.344	0.977	1.158	1.318	1.202	1.144	1.205	1.428	0.758	1.336	1.417	1.11	1.506	0.896	1.307	1.168	1.226	1.118
2407	403.9	406.1	318.079	320.086	84.0211	23632.9	1	1	Tier 3 one-reaction											0	13	310	0	0.519	0.644	0.823	0.218	1.077	0.461	0.657	0.753	0.844	1.191	0.89	1.002	1.066	1.017	1.101	0.892	0.831	1.056	0.735	1.015	1.093	0.46	0.611	0.853	1.158	0.696
2411	404.2	406.4	728.221	732.233	261.111	3186	1	2	Tier 3 one-reaction											0	9	139	0	1.079	0.775	0.586	0.972	1.199	0.561	1.898	1.736	1.272	0.843	1.41	1.448	1.043	0.923	1.189	1.585	1.387	1.216	1.329	1.058	1.155	1.044	1.14	1.242	1.117	0.732
2417	405.6	407.8	297.596	299.602	127.075	7307	2	2	Tier 3 one-reaction											0	8	185	0	0.927	0.423	0.722	0.778	1.048	0.309	1.045	1.218	1.072	0.622	0.784	0.745	0.66	0.192	0.903	0.726	0.442	0.933	1.143	0.872	1.031	0.352	1.232	0.947	0.863	0.918
2421	406.1	408.3	374.069	376.076	140.011	2.30275e+06	1	1	Tier 3 one-reaction											0	8	224	0	2.507	1.352	1.634	0.4	0.951	1.686	1.324	1.283	1.961	0.594	0.75	1.196	0.906	1.764	1.2	1.335	2.674	0.968	0.776	0.559	1.263	1.075	1.56	1.446	1.37	2.162
2424	406.1	408.3	419.127	421.134	185.069	10380.4	1	1	Tier 3 one-reaction											0	21	419	0	1.771	1.07	1.231	0.347	0.904	1.298	1.172	1.312	1.392	0.56	0.922	1.17	0.951	1.531	1.243	1.235	1.84	0.993	0.84	0.571	1.144	1.028	1.381	1.236	1.222	1.724
2426	406.4	408.6	538.226	540.232	304.168	5123.91	1	1	Tier 3 one-reaction											0	17	256	0	0.651	0.729	0.603	1.234	1.215	1.142	0.506	0.68	0.635	1.265	1.085	1.239	0.919	0.852	1.031	0.685	0.569	0.72	0.802	0.99	1.035	0.682	0.645	0.624	0.846	0.74
2427	406.7	408.9	368.068	370.074	268.019	3833.85	2	2	Tier 3 one-reaction											0	1	58	0	2.595	1.138	2.496	1.174	1.084	0.767	1.995	1.044	1.354	1.038	1.001	0.778	1.196	0.651	0.594	0.975	0.638	0.652	0.946	0.466	0.776	1.531	1.175	1.378	0.613	1.094
2433	408.4	410.6	356.594	358.602	245.072	2970	2	2	Tier 3 one-reaction											0	6	202	0	1.298	1.032	2.042	1.863	1.281	1.14	0.887	0.875	0.989	0.836	0.936	1.071	1.162	1.009	1.268	0.934	0.938	1.173	1.227	1.156	0.987	0.35	0.837	1.238	1.164	1.271
2434	408.4	410.6	508.084	510.091	274.026	5940.95	1	1	Tier 3 one-reaction											0	9	172	0	0.738	0.82	0.685	1.147	1.043	0.69	1.027	0.986	0.892	0.874	0.865	1.036	1.232	0.911	1.605	1.151	0.473	1.086	1.126	0.991	1.371	1.078	1.174	0.998	1.207	1.045
2437	408.6	410.8	335.142	337.149	101.084	8046.76	1	1	Tier 3 one-reaction											0	20	342	0	0.868	1.111	0.738	0.741	0.82	0.947	0.972	1.006	0.821	1.179	1.058	1.122	1.006	0.913	0.954	0.908	1.012	0.985	1.033	1.068	1.049	1.29	0.986	0.948	0.964	0.819
2447	409.8	412	468.056	470.063	233.998	5269.75	1	1	Tier 3 one-reaction											0	1	46	0	0.641	0.826	0.77	0.763	0.89	0.655	1.22	1.058	1.183	1.164	0.873	1.033	1.141	0.932	1.223	1.314	0.637	1.113	1.203	1.063	1.166	0.774	1.132	1.034	1.043	1.027
2456	411.2	413.5	494.049	496.053	519.981	12208.9	2	2	Tier 3 one-reaction											0	1	36	0	0.501	0.585	0.51	0.574	0.559	0.576	0.569	0.692	0.654	0.683	0.626	0.637	0.606	0.569	0.87	0.735	0.656	0.679	0.613	0.66	0.758	0.606	0.655	0.68	0.647	0.573
2463	411.9	414.1	353.092	355.1	238.068	10124.9	2	2	Tier 3 one-reaction											0	23	540	0	0.333	0.358	0.649	0.289	0.678	0.296	0.744	0.529	0.564	0.785	0.634	0.779	0.856	0.362	0.838	0.712	0.421	0.656	0.475	0.626	0.974	0.43	0.593	0.737	0.763	0.524
2466	412.5	414.8	459.189	461.195	450.261	3258	2	2	Tier 3 one-reaction											0	29	503	0.1	1.234	0.537	1.638	0.562	1.047	0.568	0.1723	0.449	0.427	0.419	0.466	0.1672	0.818	0.1646	0.589	0.1671	0.505	0.88	0.585	0.406	1.077	0.422	0.1698	0.798	0.215	0.441
2467	412.5	414.8	684.318	686.324	450.26	2877	1	1	Tier 3 one-reaction											0	29	511	0.16	0.943	0.577	1.421	0.2476	0.875	0.502	0.2584	0.2756	0.2321	0.2776	0.537	0.2508	0.513	0.2469	0.465	0.387	0.555	1.381	0.506	0.293	0.851	0.312	0.313	0.659	0.376	0.286
2469	412.7	415	581.241	583.247	347.182	70246	1	1	Tier 3 one-reaction											0	2	71	0	1.157	0.447	1.659	0.137	1	0.573	0.158	0.241	0.214	0.168	0.267	0.142	0.458	0.09	0.428	0.183	0.58	1.103	0.376	0.258	0.873	0.203	0.223	0.598	0.216	0.305
2473	414.3	416.5	751.204	755.218	284.095	22514.7	1	2	Tier 3 one-reaction											0	1	99	0	1.003	1.103	1.225	0.542	1.238	0.881	0.501	0.57	0.528	1.006	0.981	0.86	1.023	1.076	0.831	0.576	0.998	1.062	0.515	0.875	0.958	0.358	0.487	0.806	1.142	0.878
2479	414.5	416.8	550.24	552.247	316.182	3358.5	1	1	Tier 3 one-reaction											0	2	98	0.01	0.846	0.747	1.193	1.049	0.916	0.652	1.03	1.085	1.168	1.094	0.918	0.844	0.793	1.565	1.125	0.905	0.584	0.851	1.327	1.072	0.712	0.923	1.139	1.218	1.842	1.513
2481	414.6	416.9	318.079	320.087	84.0208	8083.6	1	1	Tier 3 one-reaction											0	13	310	0	0.933	1.088	1.178	0.932	1.273	1.092	0.717	0.739	0.819	1.042	0.936	0.98	1.002	0.878	0.785	0.849	0.952	1.047	0.974	1.113	0.953	0.443	0.627	0.838	1.117	1.041
2483	415.1	417.3	379.111	381.118	145.053	34580.5	1	1	Tier 3 one-reaction											0	9	130	0	1.065	0.515	0.581	1.305	0.891	1.275	0.955	0.664	0.673	0.827	0.946	0.941	0.778	0.745	0.961	0.706	0.58	0.875	1.573	1.812	0.976	0.494	0.758	0.999	0.942	1.203
2484	415.1	417.4	374.069	376.076	140.011	17865.6	1	1	Tier 3 one-reaction											0	8	224	0	2.544	1.35	1.606	0.427	0.973	1.678	1.332	1.304	1.984	0.588	0.777	1.212	0.927	1.768	1.204	1.375	2.752	0.992	0.809	0.572	1.269	1.07	1.584	1.452	1.479	2.249
2486	415.5	417.8	581.742	583.748	695.367	7396	2	2	Tier 3 one-reaction											0	3	195	0	1.155	0.507	1.8	0.186	1.136	0.655	0.179	0.261	0.239	0.158	0.279	0.144	0.437	0.103	0.438	0.201	0.592	1.067	0.386	0.273	1.074	0.29	0.29	0.803	0.216	0.298
2489	415.7	417.9	501.079	503.085	267.021	3360	1	1	Tier 3 one-reaction											0	1	52	0	1.062	1.036	0.933	1.409	1.168	0.624	1.133	1.216	0.844	1.386	1.203	0.871	0.85	0.649	0.742	1.024	0.909	0.779	0.829	1.34	1.03	0.851	0.998	0.592	0.879	0.942
2491	416.1	418.3	353.063	355.069	119.005	8202.62	1	1	Tier 3 one-reaction											0	2	136	0	0.522	0.964	0.648	0.362	0.494	1.121	0.451	0.538	0.191	0.583	0.445	0.303	0.757	0.672	0.193	0.232	1.056	0.545	0.382	0.601	0.213	1.428	0.287	0.445	0.52	0.5
2496	416.7	419	581.241	583.247	694.365	5740	2	2	Tier 3 one-reaction											0	8	247	0	1.157	0.447	1.659	0.137	1	0.573	0.158	0.241	0.214	0.168	0.267	0.142	0.458	0.09	0.428	0.183	0.58	1.103	0.376	0.258	0.873	0.203	0.223	0.598	0.216	0.305
2501	417.2	419.4	572.134	576.147	105.025	5438.5	1	2	Tier 3 one-reaction											0	6	157	0	0.79	1.318	0.822	0.454	0.707	1.196	0.387	0.523	0.22	0.471	0.545	0.274	0.785	0.837	0.255	0.315	1.255	0.735	0.509	0.487	0.318	1.881	0.319	0.393	0.606	0.689
2504	417.6	419.8	311.083	313.09	154.049	271030	2	2	Tier 3 one-reaction											0	12	337	0	3.278	2.319	1.109	2.709	1.625	2.662	1.198	1.469	1.572	1.435	1.664	1.055	1.304	2.933	0.575	1.25	1.884	1.185	1.61	1.211	0.655	1.135	1.065	0.709	0.898	1.655
2513	418.3	420.6	388.107	390.114	154.049	54034.9	1	1	Tier 3 one-reaction											0	12	337	0	3.322	2.895	1.281	2.486	1.915	3.098	1.374	1.746	1.407	1.63	1.632	1.248	1.626	3.305	0.738	1.531	2.159	1.333	1.618	1.555	0.844	1.4	1.14	0.811	1.088	2.018
2521	419	421.3	692.235	696.248	225.125	2900.67	1	2	Tier 3 one-reaction											0	1	33	0	0.982	0.675	0.729	0.499	0.489	0.564	0.927	1.831	1.215	1.384	0.922	1.638	0.981	0.899	1.531	1.804	1.146	1.436	0.974	0.836	1.105	1.133	1.705	1.108	0.956	0.972
2523	419	421.3	464.162	466.169	230.104	8146	1	1	Tier 3 one-reaction											0	3	134	0.04	0.566	0.463	0.589	0.237	1.031	0.477	0.353	0.344	0.151	0.1118	0.402	0.133	0.45	0.31	0.112	0.233	0.609	0.5	0.325	0.202	0.537	1.032	0.354	0.632	0.459	0.728
2526	419.2	421.4	464.162	466.169	460.207	8125	2	2	Tier 3 one-reaction											0	5	188	0.04	0.566	0.463	0.589	0.237	1.031	0.477	0.353	0.344	0.151	0.1118	0.402	0.133	0.45	0.31	0.112	0.233	0.609	0.5	0.325	0.202	0.537	1.032	0.354	0.632	0.459	0.728
2528	419.9	422.2	469.143	471.149	235.085	7697.7	1	1	Tier 3 one-reaction											0	10	182	0	0.867	0.6	0.697	0.964	0.905	0.574	0.985	0.945	1.203	0.861	1.044	1.12	0.833	0.612	1.314	1.517	1.029	1.256	0.944	0.868	1.43	0.828	1.666	1.261	0.917	0.762
2529	420.1	422.4	716.154	720.168	249.045	4772	1	2	Tier 3 one-reaction											0	2	43	0	1.303	0.98	1.662	1.719	1.391	1.104	0.724	0.693	0.659	0.745	0.693	0.702	1.22	1.093	0.994	0.849	0.844	1.234	1.162	0.984	0.902	0.291	0.606	0.902	1.182	1.743
2532	420.6	422.8	531.127	533.134	594.137	2386	2	2	Tier 3 one-reaction											0	5	165	0	0.743	1.184	1.021	0.765	1.079	1.227	0.513	0.683	0.692	1.12	0.883	0.798	1.242	1.566	1.063	0.571	1.323	1.072	0.909	0.935	0.967	1.22	0.741	0.662	0.987	0.975
2535	420.7	423	606.045	608.048	371.986	3443.25	1	1	Tier 3 one-reaction											0	1	53	0.03	1.133	1.032	1.37	1.179	1.112	1.173	0.892	0.887	0.879	0.856	0.692	0.796	0.934	1.03	0.647	0.553	0.97	0.833	0.846	1.47	1.068	1.013	0.634	1.037	1.117	0.762
2536	420.8	423.1	736.193	740.207	269.084	64086	1	2	Tier 3 one-reaction											0	1	107	0	1.594	1.648	1.913	1.75	1.454	2.262	1.069	1.072	1.079	1.113	1.456	1.38	1.169	1.8	0.94	0.912	1.37	1.335	2.062	1.802	0.953	0.489	0.646	1.178	1.324	2.002
2539	421.2	423.5	435.158	437.165	201.1	7902.45	1	1	Tier 3 one-reaction											0	26	404	0	0.839	0.556	0.581	0.71	0.976	0.858	1.26	1.08	1.219	1.22	1.178	1.422	1.052	0.791	1.385	1.457	0.988	0.98	1.05	1.084	1.104	0.826	1.303	1.079	1.002	0.745
2542	421.7	424	648.654	650.663	829.19	9072	2	2	Tier 3 one-reaction											0	2	79	0	0.314	0.637	0.514	0.229	0.543	0.529	0.381	0.34	0.251	0.332	0.461	0.337	0.562	0.658	0.389	0.256	0.531	0.594	0.46	0.361	0.503	0.739	0.226	0.454	0.56	0.395
2543	421.8	424	531.627	533.632	595.137	3926	2	2	Tier 3 one-reaction											0	1	137	0	0.696	1.401	1.178	0.908	0.881	1.119	0.738	0.765	0.689	1.038	1.119	0.858	1.143	1.44	0.921	1.019	1.282	1.231	0.684	0.911	1.107	1.222	0.673	0.865	1.18	1.011
2544	421.8	424.1	342.096	344.102	216.075	11235.6	2	2	Tier 3 one-reaction											0	14	379	0	0.76	0.602	0.489	0.763	0.863	1.109	1.191	0.972	1.058	0.991	1.173	0.831	0.781	0.85	1.15	0.987	0.915	0.844	1.172	1.104	1.359	1.078	0.787	0.709	0.953	0.62
2545	421.9	424.2	531.127	533.134	297.069	5484.36	1	1	Tier 3 one-reaction											0	14	341	0	0.743	1.184	1.021	0.765	1.079	1.227	0.513	0.683	0.692	1.12	0.883	0.798	1.242	1.566	1.063	0.571	1.323	1.072	0.909	0.935	0.967	1.22	0.741	0.662	0.987	0.975
2547	422	424.2	432.106	434.113	198.048	11682.5	1	1	Tier 3 one-reaction											0	3	64	0	0.741	0.954	0.785	0.805	0.902	1.062	0.44	0.871	0.609	0.896	0.848	0.674	1.209	1.683	0.908	0.645	1.028	0.979	0.521	0.931	0.776	1.707	0.5	0.864	1.051	0.759
2550	422.6	424.9	530.625	532.631	593.134	8784	2	2	Tier 3 one-reaction											0	7	213	0	0.949	0.998	0.801	0.891	1.168	1.261	0.45	0.637	0.545	1.152	0.928	0.756	1.281	1.31	1.133	0.669	0.993	0.869	0.561	0.841	0.787	1.329	0.637	0.771	0.987	0.799
2554	422.7	425	318.079	320.086	84.021	239878	1	1	Tier 3 one-reaction											0	13	310	0	1.237	1.412	1.602	1.544	1.305	2.126	0.931	0.94	0.857	0.995	1.274	1.209	0.996	1.598	0.798	0.799	1.316	1.126	1.528	1.395	0.862	0.444	0.59	0.995	1.045	1.577
2555	422.7	425	276.069	278.076	42.0106	155566	1	1	Tier 3 one-reaction											0	4	280	0	1.239	1.304	1.527	1.393	1.2	1.98	0.793	0.855	0.964	0.963	1.267	1.145	1.053	1.465	0.786	0.741	1.173	1.137	1.737	1.625	0.818	0.445	0.546	1.017	1.153	1.737
2573	426.1	428.4	457.065	459.072	446.013	36952	2	2	Tier 3 one-reaction											0	4	97	0	0.722	0.767	0.772	0.705	0.848	0.652	1.092	1.178	1.221	1.071	1.04	1.168	1.014	0.932	1.253	1.374	0.707	1.054	1.153	1.101	1.205	0.723	1.149	0.948	1.05	1.035
2575	426.6	428.9	303.08	305.086	69.0213	145299	1	1	Tier 3 one-reaction											0	3	162	0	1.494	1.338	0.866	2.029	1.439	1.012	1.352	1.377	1.065	1.563	1.249	1.036	1.305	1.197	0.831	1.175	0.992	0.841	1.292	1.054	0.951	1.118	0.986	0.772	0.966	0.866
2576	426.6	428.9	737.189	741.205	270.08	3874	1	2	Tier 3 one-reaction											0	3	127	0	1.583	1.709	1.774	1.503	1.462	2.242	1.001	1.081	1.054	1.119	1.474	1.306	1.162	1.954	0.952	0.927	1.492	1.302	1.932	1.873	0.91	0.478	0.678	1.232	1.212	1.833
2584	427.8	430.1	616.142	620.155	149.033	4315.74	1	2	Tier 3 one-reaction											0	13	313	0	0.544	0.534	0.447	0.54	0.921	0.789	1.256	1.094	1.007	0.746	1.312	1.075	1.13	1.165	1.735	1.19	0.691	1.306	1.079	1.204	1.291	0.581	0.92	0.724	0.774	0.682
2587	428.1	430.4	420.195	422.202	186.137	4750.55	1	1	Tier 3 one-reaction											0	4	105	0	0.836	0.813	0.465	0.788	1.117	0.971	1.143	1.391	0.964	1.634	1.706	1.302	1.433	0.999	0.983	0.884	0.907	0.963	1.392	1.656	1.349	0.879	0.726	0.852	1.376	0.673
2591	428.7	431.1	404.071	406.078	170.013	11261.3	1	1	Tier 3 one-reaction											0	2	35	0	0.619	0.638	0.692	0.419	0.957	0.472	1.233	1.394	1.493	0.923	1.029	1.23	1.132	0.865	1.572	1.59	0.652	1.256	1.494	1.079	1.358	0.417	1.074	1.066	1.182	0.995
2595	429.2	431.5	455.164	457.17	221.105	44876.5	1	1	Tier 3 one-reaction											0	16	156	0	0.853	1.031	0.715	0.793	0.826	0.916	1.059	0.983	0.877	1.227	1.153	1.115	0.926	0.786	0.815	1.104	0.92	0.907	1.138	1.354	1.207	1.068	0.824	0.852	1.014	0.686
2599	430.7	433	404.572	406.579	341.028	9260	2	2	Tier 3 one-reaction											0	3	77	0	0.664	0.701	0.731	0.488	0.954	0.434	1.464	1.676	1.806	0.899	1.09	1.363	1.246	0.866	1.724	1.899	0.77	1.583	1.35	1.272	1.443	0.568	1.275	1.09	1.16	1.2
2600	431.2	433.6	404.071	406.078	340.026	35959.6	2	2	Tier 3 one-reaction											0	2	82	0	0.619	0.638	0.692	0.419	0.957	0.472	1.233	1.394	1.493	0.929	1.029	1.23	1.132	0.865	1.638	1.59	0.683	1.256	1.494	1.079	1.358	0.417	1.074	1.066	1.182	0.995
2601	431.5	433.9	673.114	677.127	206.004	3362.86	1	2	Tier 3 one-reaction											0	2	74	0	0.578	0.406	0.664	0.558	0.987	0.685	1.046	1.193	0.939	0.873	1.271	1.295	1.54	1.035	1.675	1.572	0.844	1.424	1.618	1.533	1.634	0.493	0.851	0.875	0.974	0.828
2603	432.4	434.7	516.228	518.235	282.169	7314.91	1	1	Tier 3 one-reaction											0	4	78	0.04	1.162	0.628	1.417	0.131	1.214	0.523	0.158	0.223	0.25	0.196	0.473	0.186	0.47	0.187	0.543	0.248	0.545	1.115	0.424	0.229	0.884	0.227	0.229	0.538	0.207	0.221
2604	432.4	434.7	405.072	407.078	342.026	6312	2	2	Tier 3 one-reaction											0	1	63	0	0.588	0.652	0.767	0.551	0.946	0.565	1.438	1.238	1.793	0.976	1.207	1.276	1.38	0.903	1.591	1.774	0.775	1.293	1.604	1.166	1.533	0.387	1.352	1.142	1.239	0.913
2607	432.7	435	516.228	518.234	564.339	6496.75	2	2	Tier 3 one-reaction											0	2	275	0.04	1.162	0.628	1.417	0.131	1.214	0.523	0.158	0.223	0.25	0.196	0.473	0.186	0.47	0.187	0.543	0.248	0.545	1.115	0.424	0.229	0.884	0.227	0.229	0.538	0.207	0.221
2610	432.9	435.2	595.216	599.229	128.107	37599.1	1	2	Tier 3 one-reaction											0	4	44	0	1.248	0.889	1.069	1.293	1.024	0.776	1.745	1.281	1.581	1.094	0.967	1.452	0.899	0.638	1.129	1.35	0.806	1.154	1.045	0.925	1.214	1.129	1.629	1.643	0.889	0.99
2611	433	435.3	276.08	278.087	42.0217	39373.2	1	1	Tier 3 one-reaction											0	3	196	0	1.222	0.792	1.009	1.369	1.071	0.807	1.448	1.235	1.363	1.203	1.035	1.365	0.906	0.659	1.172	1.273	0.825	0.938	1.009	0.981	1.257	0.987	1.746	1.478	0.959	1.054
2618	434.7	437	712.182	716.196	245.073	9700.93	1	2	Tier 3 one-reaction											0	6	200	0	1.256	1.283	1.474	1.328	1.267	1.06	0.629	0.786	0.846	0.846	0.829	0.836	1.202	1.263	0.923	0.692	1.146	1.053	0.882	0.846	0.782	0.411	0.583	0.881	1.052	1.043
2621	435.3	437.6	537.233	539.24	606.349	3097.6	2	2	Tier 3 one-reaction											0	7	307	0	0.817	1.347	0.698	0.483	0.866	0.965	0.704	0.429	0.647	0.62	0.872	0.514	1.018	0.834	0.802	0.543	1.032	0.959	0.841	0.904	0.765	1.116	0.508	0.59	0.952	0.564
2624	435.8	438.1	457.065	459.072	446.014	9710.56	2	2	Tier 3 one-reaction											0	4	97	0	0.774	0.749	0.777	0.704	0.863	0.701	1.075	1.138	1.191	1.069	1.024	1.192	1.103	0.894	1.244	1.304	0.713	1.08	1.142	1.101	1.168	0.737	1.18	0.997	1.172	1.013
2625	435.9	438.2	303.079	305.086	69.0211	6746	1	1	Tier 3 one-reaction											0	3	162	0	1.485	1.133	0.823	1.841	1.263	0.889	1.143	1.335	1.043	1.454	1.212	0.954	1.148	1.09	0.879	1.08	1.013	0.935	1.087	1.024	0.851	0.96	0.954	0.783	0.917	0.887
2628	437.4	439.6	580.233	582.239	346.174	3542	1	1	Tier 3 one-reaction											0	3	159	0.05	1.455	0.346	2.299	0.245	1.188	0.596	0.277	0.332	0.461	0.276	0.338	0.233	0.484	0.238	0.457	0.253	0.516	1.475	0.358	0.313	1.132	0.346	0.353	0.8	0.318	0.458
2630	437.9	440.1	473.149	475.155	239.09	3540	1	1	Tier 3 one-reaction											0	29	386	0	0.76	0.912	0.832	1.19	1.127	1.027	1.19	1.187	1.25	0.988	1.102	1.352	1.22	0.824	1.075	0.962	0.775	1.099	1.227	0.998	0.971	0.976	1.748	0.996	1.082	1.034
2633	438.1	440.4	353.604	355.61	239.091	6971.35	2	2	Tier 3 one-reaction											0	29	386	0	1.007	0.598	0.658	1.02	1.251	1.104	1.794	1.29	1.661	0.943	0.988	0.934	1.064	0.987	1.047	1.321	0.696	0.935	1.13	0.899	1.361	0.751	1.163	1.185	1.07	0.995
2639	439.2	441.4	320.575	322.581	173.034	3416	2	2	Tier 3 one-reaction											0	16	232	0	0.636	0.723	0.906	0.562	0.797	0.838	1.167	0.979	1.09	0.915	0.836	1.178	0.915	0.986	1.658	1.112	0.572	1.284	1.17	1.031	1.249	1.366	1.337	1.199	1.554	1.038
2645	440.2	442.5	608.119	612.132	141.009	8260.96	1	2	Tier 3 one-reaction											0	4	117	0	0.584	0.651	0.486	0.381	0.834	0.587	0.841	0.889	1.022	1.145	1.217	1.046	1.603	1.064	1.828	1.189	0.579	0.937	1.186	1.29	1.736	0.471	1.096	0.946	1.217	0.708
2650	441	443.3	633.124	637.138	166.014	2670	1	2	Tier 3 one-reaction											0	1	108	0	0.977	0.893	0.766	0.848	1.056	1.124	1.623	1.363	1.08	1.088	0.871	0.933	0.84	0.8	0.975	1.073	0.874	1.019	0.907	1.02	1.308	1.198	1.216	1.019	1.012	1.053
2651	441.3	443.5	580.233	582.239	692.348	3155.33	2	2	Tier 3 one-reaction											0	8	332	0.05	1.455	0.346	2.299	0.245	1.188	0.596	0.277	0.332	0.461	0.276	0.338	0.233	0.484	0.238	0.457	0.253	0.516	1.475	0.358	0.313	1.132	0.346	0.353	0.8	0.318	0.458
2655	442.1	444.3	335.106	337.112	202.096	5487.17	2	2	Tier 3 one-reaction											0	19	392	0	0.979	1.009	0.739	0.858	0.744	0.956	1.423	1.138	1.09	0.995	1.136	1.109	0.953	1.001	0.889	0.873	1.077	0.659	1.206	1.253	1.171	1.069	0.967	0.857	1.084	0.61
2656	442.7	444.9	335.106	337.112	101.048	5526	1	1	Tier 3 one-reaction											0	29	443	0	0.979	0.999	0.739	0.858	0.744	0.956	1.423	1.127	1.09	0.995	1.136	1.109	0.953	1.001	0.889	0.873	1.077	0.659	1.193	1.253	1.171	1.069	0.967	0.857	1.084	0.599
2658	443.2	445.4	421.179	423.186	187.121	261523	1	1	Tier 3 one-reaction											0	22	261	0	0.877	1.033	0.578	0.831	0.905	1.004	1.097	1.166	1.026	1.377	1.384	1.221	1.035	0.889	0.926	0.888	0.887	0.765	1.241	1.358	1.243	1.138	0.844	0.781	1.106	0.661
2662	444.1	446.3	378.083	380.089	144.024	10199.2	1	1	Tier 3 one-reaction											0	1	42	0	0.634	0.746	0.964	0.746	0.901	0.77	1.082	1.011	1.177	0.817	0.868	0.944	0.901	0.798	0.907	1.2	1.116	1.003	0.868	1.004	1.051	0.843	1.468	0.929	1.349	1.039
2664	444.7	446.8	564.256	566.263	330.198	9149.48	1	1	Tier 3 one-reaction											0	9	54	0	0.831	0.907	1.071	1.109	0.94	0.614	1.168	1.133	0.854	1.182	0.892	1.029	1.019	1.51	1.018	0.948	0.717	0.853	0.946	1.4	0.819	1.02	1.339	1.503	1.82	1.322
2665	444.9	447.1	457.065	459.072	446.014	6999.31	2	2	Tier 3 one-reaction											0	4	98	0	0.723	0.776	0.729	0.736	0.906	0.689	1.126	1.058	1.063	1.015	1.028	1.239	1.158	0.841	1.261	1.257	0.739	1.158	1.16	1.152	1.144	0.77	1.188	1.022	1.079	1.027
2668	445.2	447.4	311.083	313.089	154.049	10397.6	2	2	Tier 3 one-reaction											0	12	337	0	2.552	1.954	0.804	2.375	1.224	1.923	0.848	1.155	0.998	1.049	1.024	0.759	1.091	2.152	0.371	0.914	1.457	1.031	1.364	1.038	0.53	0.792	0.632	0.654	0.66	1.164
2669	445.4	447.6	457.566	459.573	447.016	3714	2	2	Tier 3 one-reaction											0	1	45	0	0.792	0.802	0.799	0.775	1.091	0.706	1.071	1.244	1.16	1.248	1.185	1.272	1.229	0.816	1.409	1.477	0.782	1.224	1.155	1.255	1.416	0.85	1.202	1.108	1.199	1.157
2672	445.9	448.1	593.164	595.168	359.105	13162.2	1	1	Tier 3 one-reaction											0	3	157	0	0.816	0.716	0.374	0.807	0.639	0.548	0.586	0.527	0.253	0.43	0.613	0.406	0.563	0.828	0.228	0.503	0.66	0.549	0.755	0.624	0.286	0.318	0.287	0.266	0.306	0.744
2674	446	448.2	449.116	451.123	215.058	5714.16	1	1	Tier 3 one-reaction											0	2	66	0	0.807	1.197	0.436	0.577	0.818	0.846	0.915	0.845	0.703	1.007	1.064	0.898	1.069	1.009	0.702	0.993	1.437	1.092	0.745	0.947	0.742	1.641	1.097	0.606	0.89	0.794
2680	446.4	448.6	290.606	292.613	113.096	5261.83	2	2	Tier 3 one-reaction											0	3	110	0	1.565	1.596	0.627	0.567	0.901	1.631	1.546	1.494	1.998	0.811	1.236	1.558	0.968	1.681	0.987	0.923	2.312	0.91	1.002	0.722	0.963	1.589	1.514	0.975	1.07	0.89
2682	446.8	449	712.182	716.196	245.072	6123.11	1	2	Tier 3 one-reaction											0	6	207	0	1.433	1.383	1.568	1.414	1.28	1.527	0.682	0.849	0.842	0.875	0.953	0.873	1.365	1.624	1.199	0.698	1.031	1.051	1.086	1.11	0.866	0.453	0.558	0.733	1.423	1.216
2685	447.2	449.3	348.115	350.122	228.113	3333	2	2	Tier 3 one-reaction											0	2	91	0	0.833	1.155	1.075	1.244	1.236	0.995	2.223	0.922	1.578	0.912	1.359	1.569	0.866	1.094	1.165	1.148	0.81	0.922	1.028	0.926	1.52	1.267	0.83	1.725	1.146	0.751
2687	448.1	450.3	367.108	369.113	266.099	4032	2	2	Tier 3 one-reaction											0	22	571	0.02	1.218	1.361	1.555	1.206	0.627	1.079	0.786	0.821	0.844	0.712	1.369	1.039	0.943	0.999	1.154	1.268	0.64	1.485	1.338	1.45	1.274	0.541	0.639	0.817	1.204	1.17
2688	449.1	451.2	474.194	476.2	480.272	2362	2	2	Tier 3 one-reaction											0	23	514	0	0.725	1.001	1.049	1.103	1.13	1.077	1.08	0.87	0.839	0.647	1.09	0.714	0.939	1.324	0.715	0.643	0.816	0.777	1.009	1.099	0.683	1.327	0.826	1.088	1.519	1.089
2689	449.1	451.3	407.067	409.074	173.009	55222.1	1	1	Tier 3 one-reaction											0	1	104	0	1.044	1.212	0.999	0.452	0.913	1.018	1.035	1.277	1.526	0.801	0.974	0.927	0.955	1.287	1.026	1.087	1.327	1.03	0.869	0.836	0.935	1.089	1.19	0.952	1.245	0.951
2691	449.3	451.4	572.235	574.242	676.354	4950	2	2	Tier 3 one-reaction											0	8	389	0.06	1.081	0.584	1.432	0.187	0.834	0.594	0.1348	0.355	0.17	0.293	0.349	0.163	0.479	0.148	0.49	0.172	0.755	1.152	0.409	0.493	0.791	0.276	0.243	0.503	0.37	0.225
2694	449.8	451.9	572.235	574.242	338.177	4688.8	1	1	Tier 3 one-reaction											0	2	70	0.06	1.081	0.584	1.432	0.187	0.834	0.594	0.1348	0.355	0.17	0.293	0.349	0.163	0.479	0.148	0.49	0.172	0.755	1.152	0.409	0.493	0.791	0.276	0.243	0.503	0.37	0.225
2700	450.9	453	440.2	442.207	206.142	11570.4	1	1	Tier 3 one-reaction											0	4	83	0.02	2.047	2.564	1.777	0.229	0.123	0.158	1.05	1.17	0.895	2.404	2.301	2.716	5.115	5.103	5.212	0.774	0.592	0.483	0.233	0.229	0.249	0.878	0.884	0.731	0.367	0.357
2704	451.4	453.5	572.735	574.745	677.354	2432	2	2	Tier 3 one-reaction											0	2	325	0.15	1.171	0.705	1.777	0.261	1	0.762	0.2183	0.2328	0.2105	0.546	0.389	0.2119	0.542	0.2086	0.321	0.2117	0.41	1.003	0.407	0.2309	0.788	0.483	0.239	0.685	0.2177	0.349
2706	451.9	454	312.601	314.608	157.085	5064.97	2	2	Tier 3 one-reaction											0	12	211	0	0.535	0.896	0.501	1.01	1.092	1.273	0.832	0.599	0.855	1.013	0.918	0.647	0.46	0.729	0.524	0.645	1.17	0.936	0.911	0.885	0.894	1.574	0.905	0.844	0.601	0.955
2708	452	454.2	516.72	518.728	565.323	5562	2	2	Tier 3 one-reaction											0	9	318	0.04	1.02	0.326	1.483	0.218	0.961	0.403	0.165	0.338	0.212	0.196	0.367	0.189	0.378	0.155	0.326	0.255	0.748	1.021	0.45	0.404	0.716	0.223	0.566	0.421	0.251	0.305
2710	452.1	454.2	517.222	519.228	566.327	3034	2	2	Tier 3 one-reaction											0	4	231	0.08	1.156	0.328	1.115	1.145	1.035	0.447	0.342	0.365	0.3298	0.3674	0.444	0.307	0.464	0.229	0.483	0.402	0.85	1.029	0.394	0.396	1.049	0.415	0.376	0.504	0.299	0.568
2713	452.2	454.3	436.169	438.176	202.111	30422.5	1	1	Tier 3 one-reaction											0	5	95	0	0.42	0.878	1.063	0.447	0.803	0.268	0.852	1.098	0.577	1.183	1.319	0.75	1.164	0.595	0.818	1.229	1.024	1.128	0.301	0.55	1.008	1.153	0.714	0.619	0.992	0.531
2714	452.2	454.4	285.098	287.105	102.079	3459.11	2	2	Tier 3 one-reaction											0	10	214	0	0.849	0.97	0.773	1.066	0.943	1.007	1.155	1.437	1.752	0.992	1.081	0.869	0.847	0.938	0.892	1.308	1.304	0.763	1.15	1.125	1.106	1.429	1.227	1.633	1.017	0.824
2718	453.3	455.4	350.101	352.11	232.086	3218	2	2	Tier 3 one-reaction											0	12	185	0	0.926	1.021	0.864	1.193	1.033	1.074	1.336	1.022	1.088	1.093	1.096	1.103	0.829	1.372	1.129	0.9	0.957	0.569	1.203	1.152	1.11	0.927	0.751	1.025	1.091	0.946
2721	453.9	456	381.13	383.137	147.072	8938.92	1	1	Tier 3 one-reaction											0	2	66	0	0.853	0.888	0.871	0.805	0.937	0.934	0.818	1.06	0.526	0.907	0.958	0.866	1.051	0.548	0.674	0.537	1.083	1.063	0.846	0.751	1.094	1.065	0.646	0.763	1.159	0.905
2722	454	456.1	408.079	410.086	348.041	4834.12	2	2	Tier 3 one-reaction											0	5	120	0	0.563	0.727	0.508	0.566	0.633	0.937	0.862	0.948	0.662	0.992	0.846	0.86	0.785	1.273	1.22	0.888	0.853	1.005	0.925	0.998	0.991	0.768	1.06	0.805	0.805	0.659
2730	455.1	457.3	457.065	459.072	446.013	5113.85	2	2	Tier 3 one-reaction											0	4	99	0	0.718	0.787	0.717	0.751	1.023	0.668	1.116	1.082	1.063	1.034	1.056	1.213	1.175	0.917	1.269	1.313	0.765	1.168	1.212	1.173	1.185	0.758	1.114	1.046	1.052	1.035
2737	456	458.2	383.104	385.111	298.092	13634.5	2	2	Tier 3 one-reaction											0	18	530	0	0.686	0.829	0.638	0.555	1.024	0.848	1.235	1.278	1.069	1.213	1.122	1.181	1.177	0.993	0.962	1.326	1.329	0.995	1.001	1.045	1.192	1.236	0.909	0.835	1.228	0.927
2745	457.9	460.1	353.603	355.61	239.09	8946.42	2	2	Tier 3 one-reaction											0	29	386	0	2.132	0.776	1.186	1.921	1.9	0.856	1.408	1.34	1.003	1.141	1.352	1.144	1.169	1.006	0.723	1.745	0.844	0.782	1.469	0.991	0.828	0.643	0.771	0.641	0.94	1.885
2749	458.6	460.8	401.127	403.135	167.069	4274	1	1	Tier 3 one-reaction											0	20	251	0.01	0.854	0.627	1.284	0.942	0.653	0.826	0.534	0.79	0.594	0.837	0.972	0.805	0.616	1.038	0.558	0.698	1.126	1.04	0.687	1.071	0.86	1.07	0.522	0.98	0.984	0.615
2752	459.5	461.7	574.099	576.105	340.041	3589	1	1	Tier 3 one-reaction											0	6	114	0	0.826	0.803	0.845	0.706	0.761	0.51	1.159	1.257	0.904	1.245	0.975	1.042	1.09	0.715	0.817	1.886	1.073	1.178	1.116	1.107	0.993	0.682	1.123	1.181	0.961	0.836
2755	461.3	463.5	658.176	662.189	191.067	2608	1	2	Tier 3 one-reaction											0	1	15	0.08	1.78	2.385	2.002	0.558	0.581	0.513	0.628	0.637	0.636	2.224	1.361	1.868	0.479	0.381	0.405	0.31	0.311	0.845	1.52	2.297	1.845	1.041	0.726	0.971	1.165	1.514
2763	463.5	465.7	421.649	423.654	375.181	2418	2	2	Tier 3 one-reaction											0	6	135	0.05	0.985	1.476	0.837	0.6111	0.811	0.521	1.141	0.753	0.582	0.866	1.813	1.705	0.458	0.6096	0.873	0.461	0.715	0.384	0.709	1.06	1.795	1.234	0.767	1.038	0.513	0.799
2764	464.1	466.4	426.137	428.143	192.079	4604.61	1	1	Tier 3 one-reaction											0	19	209	0	2.068	1.608	0.86	2.374	1.292	1.916	1.224	1.33	1.466	1.265	1.434	1.739	0.596	1.787	0.787	1.644	2.459	1.516	2.161	1.195	0.656	1.243	0.851	1.381	0.95	1.648
2765	464.4	466.7	736.193	740.207	269.084	28447.8	1	2	Tier 3 one-reaction											0	1	107	0	1.481	1.72	1.654	1.632	1.389	2.029	1.042	1.048	1.095	0.907	1.402	1.327	1.164	1.997	0.876	0.888	1.417	1.289	2.005	1.904	0.949	0.496	0.775	1.168	1.37	2.096
2766	464.7	467	457.065	459.072	446.013	3844.75	2	2	Tier 3 one-reaction											0	4	99	0	0.813	0.684	0.709	0.716	0.953	0.634	1.098	1.123	1.166	0.97	1.005	1.183	1.015	0.981	1.387	1.353	0.751	1.176	1.095	1.193	1.191	0.757	1.102	1.026	1.102	1.008
2768	465.3	467.6	558.137	562.15	91.0275	4051.27	1	2	Tier 3 one-reaction											0	4	244	0	0.696	0.998	0.501	0.492	0.816	0.849	1.328	1.16	1.063	0.947	1.418	1.345	1.589	0.959	1.675	1.155	0.681	1.277	1.318	1.222	1.583	0.607	0.788	0.859	1.817	1.056
2770	465.4	467.8	276.069	278.075	42.0106	26854.6	1	1	Tier 3 one-reaction											0	4	280	0	1.4	1.383	1.383	1.282	1.458	1.827	0.884	0.954	0.989	0.842	1.193	1.169	1.028	1.796	0.81	0.95	1.135	1.262	1.595	1.553	0.792	0.44	0.56	0.988	1.025	1.805
2773	465.5	467.8	318.079	320.086	84.021	43389.5	1	1	Tier 3 one-reaction											0	13	310	0	1.3	1.462	1.466	1.571	1.356	1.695	1.029	0.905	0.874	1.003	1.317	1.19	1.093	1.672	0.803	0.781	1.2	1.249	1.735	1.677	0.831	0.469	0.575	0.952	1.046	1.619
2779	466	468.4	676.132	680.146	209.023	3743.33	1	2	Tier 3 one-reaction											0	2	30	0	1.097	1.38	1.491	1.145	1.349	1.08	1.35	1.049	1.325	1.001	1.015	1.093	1.11	1.198	1.323	1.115	1.096	1.113	1.013	1.066	1.147	1.33	1.511	1.639	1.014	1.169
2785	466.7	469	404.072	406.077	170.013	8185.56	1	1	Tier 3 one-reaction											0	2	35	0	0.589	0.743	0.857	0.871	0.561	0.516	0.745	0.61	0.533	0.704	0.735	0.408	0.577	0.623	0.888	0.512	0.652	0.589	0.852	0.619	0.736	0.633	0.504	0.69	0.597	0.586
2789	467.7	470	379.111	381.118	145.053	474947	1	1	Tier 3 one-reaction											0	9	130	0	1.146	0.464	0.543	1.375	1.05	0.928	1.038	0.666	0.688	0.873	0.991	0.997	0.723	0.633	1.078	0.684	0.509	1.052	1.552	1.731	1.168	0.382	0.77	1.066	1.047	1.232
2790	468.2	470.6	342.114	344.12	216.111	5859.23	2	2	Tier 3 one-reaction											0	15	319	0	0.873	1.322	0.631	0.786	0.922	1.21	1.222	1.477	1.357	1.176	1.064	1.077	1.174	1.115	0.84	0.846	0.762	0.383	1.613	1.388	1.155	1.132	0.961	0.883	1.089	0.761
2791	468.3	470.7	562.099	564.105	328.041	4765.36	1	1	Tier 3 one-reaction											0	2	122	0	0.63	0.853	0.531	0.682	0.835	0.755	1.091	1.027	1.093	1.393	1.257	1.097	1.087	0.816	0.997	1.334	0.829	1.294	0.995	1.16	1.244	0.831	1.199	0.78	0.834	0.676
2793	468.4	470.8	493.201	495.207	259.142	4115.2	1	1	Tier 3 one-reaction											0	16	251	0.01	0.476	0.856	0.612	0.929	1.005	0.811	1.431	1.728	1.444	1.456	1.815	1.914	1.175	0.852	0.98	1.431	0.769	0.941	1.478	1.59	1.465	0.832	1.06	0.966	1.151	0.789
2796	468.6	471	573.22	577.234	106.111	14674.4	1	2	Tier 3 one-reaction											0	1	56	0	0.878	0.858	0.933	0.723	1.059	0.917	0.846	1.064	0.689	0.986	0.863	0.852	1.097	0.831	0.966	0.834	0.862	1.164	0.838	0.911	1.071	0.899	0.808	0.784	1.28	0.896
2803	469.6	472	480.114	482.12	246.056	3034	1	1	Tier 3 one-reaction											0	1	100	0.16	0.2041	0.2152	0.2045	1.46	1.507	1.068	2.105	2.816	2.544	0.464	0.245	0.3	0.639	0.795	0.713	1.639	1.284	1.454	0.8	0.83	0.8	0.738	0.742	0.531	0.571	0.505
2804	469.9	472.3	669.241	673.255	202.132	4046.4	1	2	Tier 3 one-reaction											0	14	195	0	0.91	1.231	0.632	0.608	0.593	0.807	1.312	1.289	1.039	1.086	1.088	1.423	0.934	0.918	1.44	0.72	0.91	0.689	1.231	1.165	1.698	0.857	1.066	1.185	0.885	0.922
2806	470.2	472.6	662.061	664.067	428.003	9178.61	1	1	Tier 3 one-reaction											0	3	58	0	0.74	0.677	0.878	0.706	1.033	0.532	0.955	1.115	0.811	1.071	0.994	1.003	0.935	0.668	1.031	0.989	0.684	1.078	0.954	0.963	0.946	0.684	1.078	0.984	1.182	0.828
2811	471.4	473.8	544.157	548.171	77.048	10847.7	1	2	Tier 3 one-reaction											0	13	276	0	0.59	0.709	0.72	0.457	0.977	0.629	1.318	1.103	0.737	0.86	1.272	0.839	1.061	0.99	1.135	1.156	0.785	1.244	0.997	1.082	1.41	0.578	0.716	0.646	1.572	1.072
2819	472.7	475.1	339.101	341.107	210.085	4670	2	2	Tier 3 one-reaction											0	2	122	0	1.296	0.992	0.694	1.267	1.178	2.245	0.902	0.578	0.665	0.932	1.198	0.754	1.093	1.396	0.888	0.599	1.14	1.024	1.888	1.785	0.858	0.956	0.602	0.794	1.175	1.115
2826	473.7	476.2	669.133	673.146	202.024	2849.5	1	2	Tier 3 one-reaction											0	10	301	0	1.178	1.187	1.341	0.631	0.974	1.013	0.795	1.103	1.058	1.065	1.046	0.922	1.023	1.086	1.172	1.665	1.15	1.399	1.013	1.061	0.849	0.901	1.042	1.107	1.354	1.148
2828	474.7	477.2	378.083	380.089	144.024	6410	1	1	Tier 3 one-reaction											0	1	42	0	0.74	1.014	0.642	0.523	0.931	0.894	0.897	1.082	0.998	1.003	1.084	0.983	1.033	0.991	0.865	1.148	1.156	1.042	0.841	0.911	1.076	1.113	1.095	0.793	1.013	0.886
2831	475.7	478.2	621.158	625.172	154.048	10966	1	2	Tier 3 one-reaction											0	12	338	0	1.864	1.521	0.978	2.078	1.163	1.532	1.053	1.08	0.891	1.224	1.208	0.926	1.01	1.532	0.675	1.054	1.335	0.942	1.246	1.06	0.801	0.936	0.756	0.783	0.772	1.3
2843	477.2	479.7	417.123	419.129	183.064	44163.9	1	1	Tier 3 one-reaction											0	15	327	0	0.924	0.719	1.383	1.184	0.845	0.654	1.465	0.883	1.27	0.924	0.759	1.241	0.848	0.616	1.418	1.34	0.746	0.812	1.092	0.93	1.782	0.978	1.839	1.832	1.075	1.372
2849	477.7	480.2	321.163	323.169	87.1045	13104.1	1	1	Tier 3 one-reaction											0	10	138	0	3.638	2.822	1.497	2.674	2.409	5.011	3.764	1.008	3.304	0.693	0.61	0.838	2.548	4.674	2.028	2.675	4.967	1.012	7.513	1.281	2.566	2.645	1.333	4.184	1.695	2.301
2853	479	481.5	334.098	336.105	200.08	29897.5	2	2	Tier 3 one-reaction											0	11	381	0	0.703	0.418	0.677	0.885	1.005	0.473	1.413	1.423	1.555	0.933	1.231	1.356	1.186	0.565	1.341	1.676	0.604	0.841	1.363	1.203	1.447	0.796	1.617	1.395	1.119	1.185
2854	479.4	481.9	565.194	569.207	98.0845	5021.22	1	2	Tier 3 one-reaction											0	1	121	0	1.107	1.014	0.861	0.816	0.916	0.879	1.094	1.088	1.142	1.353	1.192	1.397	1.003	0.925	1.128	1.07	1.212	0.779	1.003	1.016	1.146	1.054	1.119	1.296	1.197	1.091
2857	479.5	482	523.193	525.199	289.135	3428	1	1	Tier 3 one-reaction											0	7	110	0	2.905	3.416	2.023	0.844	0.523	2.275	1.893	1.346	1.787	0.912	0.681	1.179	0.558	2.404	1	0.8	1.068	2.399	1.678	1.241	0.886	1.751	1.847	2.336	0.791	0.694
2858	479.6	482.1	327.09	329.097	186.063	33067.4	2	2	Tier 3 one-reaction											0	16	300	0	0.881	0.553	0.628	1.02	1.416	0.965	1.349	1.321	1.133	1.191	1.311	1.221	1.042	0.68	1.361	1.039	0.694	0.87	1.214	1.191	1.518	0.757	1.039	0.929	1.171	1.072
2859	479.6	482.1	625.216	629.229	158.106	2598	1	2	Tier 3 one-reaction											0	6	216	0	1	1.356	0.858	0.86	0.937	0.811	1.211	0.949	0.947	0.899	0.883	1.149	1.014	0.958	1.018	1.14	0.855	1.163	0.805	1.027	1.145	1.217	1.219	0.844	1.053	0.994
2864	481.7	484.3	349.158	351.164	115.1	216153	1	1	Tier 3 one-reaction											0	21	290	0	0.879	1.014	0.82	0.927	1.21	1.18	0.982	0.975	0.655	1.112	1.226	0.913	0.91	0.9	0.827	0.957	1.261	1.219	0.847	1.04	0.972	1.153	0.842	0.708	1.128	0.836
2873	484.7	487.3	311.083	313.09	154.049	190939	2	2	Tier 3 one-reaction											0	12	336	0	2.477	1.589	1.005	2.288	1.328	1.672	1.115	1.141	1.008	1.013	1.202	0.84	1.11	1.844	0.521	1.082	1.334	0.94	1.336	1.033	0.474	0.793	0.699	0.611	0.618	1.347
2874	484.8	487.4	388.106	390.114	154.048	26291.7	1	1	Tier 3 one-reaction											0	2	194	0	2.381	1.815	1.022	2.524	1.185	1.771	1.232	1.108	0.922	1.202	1.492	0.853	1.173	2	0.473	1.158	1.517	1.133	1.523	1.133	0.68	0.892	0.896	0.771	0.66	1.177
2876	485.7	488.2	717.179	721.193	250.07	65370.9	1	2	Tier 3 one-reaction											0	28	493	0	1.154	1.274	1.228	1.27	1.359	1.319	0.688	1.153	0.847	0.951	1.317	1.192	0.959	1.513	0.878	0.818	1.164	1.074	1.478	1.725	0.904	0.366	0.619	0.97	1.064	1.647
2893	487.6	490.1	591.15	595.161	124.04	3537	1	2	Tier 3 one-reaction											0	1	16	0	0.586	0.551	0.838	1.166	0.542	0.315	1.182	1.39	1.128	0.781	0.707	1.133	0.838	0.247	1.146	0.761	0.29	0.811	0.855	0.422	1.133	0.595	2.027	1.334	0.662	0.45
2895	487.8	490.3	338.088	340.094	104.03	4763	1	1	Tier 3 one-reaction											0	3	76	0	0.946	0.881	0.936	1.05	1.216	0.816	0.996	1.224	0.955	1.218	0.88	1.264	0.941	0.753	1.154	0.728	0.906	0.91	0.966	1.137	0.921	0.927	0.768	1.013	0.956	0.766
2897	488	490.5	553.194	557.207	86.0845	47313.8	1	2	Tier 3 one-reaction											0	1	96	0	0.774	0.506	1.429	1.9	0.871	0.647	2.718	1.31	1.994	1.05	0.693	1.615	0.775	0.376	1.448	1.295	0.483	0.722	1.072	0.725	1.686	1.007	2.2	2.35	0.828	0.903
2898	488.1	490.6	417.061	419.068	366.005	5989.81	2	2	Tier 3 one-reaction											0	4	74	0	0.479	0.649	0.629	0.443	0.845	0.548	1.255	1.294	1.307	0.94	1.124	1.222	1.165	0.724	1.555	1.615	0.594	1.254	1.435	1.025	1.612	0.328	1.144	1.155	0.875	1.097
2899	488.2	490.7	303.116	305.122	69.0577	16172.6	1	1	Tier 3 one-reaction											0	2	183	0	0.737	0.512	1.27	1.524	0.738	0.464	2.131	1.162	1.994	0.904	0.705	1.64	0.669	0.363	1.437	1.184	0.45	0.751	1.084	0.599	1.414	0.946	1.953	1.971	0.781	0.701
2905	490.2	492.7	325.595	327.602	183.073	11628	2	2	Tier 3 one-reaction											0	2	145	0	1.257	0.854	0.985	1.042	0.978	0.957	1.213	1.162	1.355	0.893	1.006	1.208	0.888	0.898	1.024	1.638	1.264	1.138	1.05	0.999	1.422	1.038	1.427	1.309	1.041	1.087
2909	490.8	493.2	507.714	509.72	547.312	2812	2	2	Tier 3 one-reaction											0	2	137	0.17	0.972	0.424	1.568	0.2672	0.975	0.396	0.229	0.2974	0.322	0.2996	0.2874	0.2707	0.425	0.2665	0.624	0.264	0.37	1.041	0.563	0.369	0.933	0.2697	0.254	0.625	0.2781	0.841
2911	490.8	493.3	545.129	549.146	78.02	6990	1	2	Tier 3 one-reaction											0	1	6	0	0.406	0.439	0.498	0.418	0.702	0.41	0.627	0.456	0.214	0.333	0.643	0.406	0.551	0.349	0.627	0.314	0.479	0.276	0.713	0.466	0.522	0.52	0.398	0.716	0.367	0.382
2912	491.3	493.8	437.156	439.163	203.098	10972.4	1	1	Tier 3 one-reaction											0	7	76	0	0.726	0.873	0.652	0.825	0.971	1.143	0.794	0.906	0.724	0.923	0.692	0.893	0.81	0.536	0.586	0.53	1.142	0.459	0.679	0.802	0.596	0.94	0.482	0.387	0.728	0.627
2913	491.4	493.8	346.614	348.62	225.111	4572.3	2	2	Tier 3 one-reaction											0	28	283	0.01	2.614	0.982	1.383	1.82	1.483	0.479	1.168	1.137	0.812	1.189	1.729	0.997	0.861	1.067	1.615	1.753	0.593	0.545	1.285	1.055	0.797	0.692	0.828	0.429	0.898	2.203
2921	492.4	494.8	346.598	348.606	225.079	4439	2	2	Tier 3 one-reaction											0	2	75	0.09	1.676	1.007	1.035	0.706	0.979	1.854	0.703	0.5329	0.515	1.032	1.229	1.068	0.629	2.346	0.905	0.4846	2.547	2.065	1.337	0.5025	0.5313	0.689	0.364	1.284	0.924	0.604
2927	493.7	496.1	300.076	302.083	132.036	51370.7	2	2	Tier 3 one-reaction											0	1	61	0	1.068	0.687	0.86	2.717	1.425	1.054	1.043	1.124	0.76	1.673	1.554	1.026	0.879	0.867	0.617	1.276	0.998	0.927	1.202	1.133	0.544	0.649	0.591	0.665	0.878	1.019
2931	493.8	496.2	301.076	303.082	134.035	7473.69	2	2	Tier 3 one-reaction											0	1	21	0	0.924	0.857	0.637	3.077	1.377	0.894	0.919	1.355	0.828	1.914	1.292	1.195	0.808	0.907	0.637	1.125	0.722	0.974	1.22	1.192	0.745	0.69	0.639	0.732	1.004	1.088
2935	496.1	498.5	379.111	381.117	145.053	16881.7	1	1	Tier 3 one-reaction											0	9	130	0	0.737	0.701	0.771	0.756	0.69	0.588	0.91	1.019	0.689	1.054	0.944	0.898	0.887	0.664	0.87	0.996	0.635	0.935	0.888	0.866	0.941	0.774	0.882	0.756	0.743	0.738
2940	497	499.3	601.173	605.186	134.063	5788	1	2	Tier 3 one-reaction											0	1	18	0	0.772	0.907	1.116	1.229	2.539	2	0.598	0.514	0.321	0.93	0.774	0.807	0.941	0.73	0.733	0.536	1.096	0.735	2.195	2.333	1.464	1.452	1.492	0.887	0.951	0.765
2941	497.7	500.1	611.13	615.142	144.02	5944.33	1	2	Tier 3 one-reaction											0	3	75	0	1.607	1.411	1.503	1.799	2.229	1.356	2.621	4.002	2.739	3.023	1.851	2.906	2.062	1.882	3.705	2.405	1.874	2.396	1.759	3.451	3.581	2.032	2.558	2.606	2.102	1.827
2947	498.7	501.1	397.158	399.164	163.1	199700	1	1	Tier 3 one-reaction											0	16	203	0	0.762	0.804	0.715	0.668	0.914	0.79	0.954	0.857	0.581	0.97	1.174	0.815	0.93	0.768	0.91	1.357	1.186	1.504	0.844	1.06	1.037	0.956	0.808	0.717	1.077	0.745
2948	499.1	501.4	306.061	308.068	144.006	69154.5	2	2	Tier 3 one-reaction											0	5	179	0	0.997	1.565	1.241	0.523	0.994	1.239	1.05	1.221	1.195	0.794	0.862	0.836	1.032	1.491	0.78	0.965	1.498	1.011	0.648	0.852	0.784	1.505	1.201	0.917	1.226	0.89
2949	499.2	501.5	377.056	379.063	142.998	7286.05	1	1	Tier 3 one-reaction											0	1	99	0	1.119	1.414	1.47	0.924	1.142	1.499	1.079	1.282	1.191	0.96	0.802	1.195	1.013	1.327	0.802	1.056	1.666	1.036	0.863	0.846	0.686	1.628	1.2	1.023	1.254	0.965
2962	502.7	505	337.093	339.099	206.07	6542.9	2	2	Tier 3 one-reaction											0	13	242	0	1.044	0.726	0.714	1.554	1.208	1.536	1.163	0.783	0.826	0.952	1.533	1.069	0.855	1.007	1.3	0.859	0.859	1.028	2.044	1.652	1.132	0.679	0.806	1.183	1.448	1.42
2970	506.7	508.9	572.22	574.227	338.162	6946.89	1	1	Tier 3 one-reaction											0	3	199	0	0.727	1.059	0.506	0.633	0.918	1.369	0.649	0.782	0.693	1.027	0.761	0.74	0.873	1.014	0.731	0.843	0.817	1.092	1.005	1.06	0.915	1.022	1.158	0.902	0.969	0.871
2974	507.2	509.5	378.083	380.089	144.024	4454	1	1	Tier 3 one-reaction											0	1	42	0	0.568	0.864	0.733	0.622	1.016	1.221	0.638	1.326	1.052	1.255	1.037	1.372	0.793	0.804	1.009	0.953	0.928	0.912	0.634	0.872	1.172	1.025	0.994	0.772	0.975	0.88
2978	509.1	511.3	297.086	299.092	63.0272	8144	1	1	Tier 3 one-reaction											0	1	3	0	1.103	1.275	1.691	1.293	1.331	1.207	0.949	0.749	0.805	0.763	0.97	1.665	0.827	1.238	0.962	0.602	1.04	0.941	1.422	1.332	0.648	0.362	0.605	1.191	0.859	1.585
2980	509.4	511.6	287.577	289.584	107.037	4945.6	2	2	Tier 3 one-reaction											0	5	209	0	2.168	2.637	1.049	1.299	1.337	1.632	1.348	1.09	0.657	1.235	1.051	0.443	1.334	2.33	0.371	1.396	1.453	0.645	1.154	0.784	0.526	1.597	0.685	0.533	0.865	2.611
2981	509.4	511.7	331.559	333.566	195.002	15417.8	2	2	Tier 3 one-reaction											0	2	35	0	1.309	1.891	1.247	0.655	1.393	1.659	1.293	1.154	0.76	0.948	0.938	0.396	1.086	1.297	0.411	0.916	0.989	0.755	1.038	0.52	0.604	2.506	1.09	0.409	0.603	0.622
2982	509.4	511.7	332.558	334.565	197	3674.62	2	2	Tier 3 one-reaction											0	6	126	0.01	0.818	2.62	1.171	0.601	1.163	1.682	1.252	1.482	0.834	0.963	1.116	0.426	0.868	1.369	0.633	0.969	1.137	0.738	1.164	0.633	0.654	2.084	0.977	0.333	0.611	0.756
2984	509.8	512	329.079	331.086	190.042	5271.26	2	2	Tier 3 one-reaction											0	2	96	0.01	0.718	0.719	0.557	1.327	1.397	0.9	1.287	1.335	1.344	1.884	1.113	1.241	0.681	0.655	0.974	1.373	0.619	0.67	0.793	1.238	1.133	0.939	0.735	0.887	1.286	0.845
2987	510.8	513.1	379.111	381.117	145.053	6734.46	1	1	Tier 3 one-reaction											0	9	130	0	1.195	0.72	0.685	1.193	0.973	1.014	1.064	0.775	0.831	0.996	1.123	0.929	0.835	0.672	0.913	0.682	0.629	1.059	1.344	1.261	0.876	0.517	0.838	1.07	1.094	1.033
2988	512.1	514.3	420.101	422.109	372.086	3820	2	2	Tier 3 one-reaction											0	4	250	0.07	0.259	0.618	0.253	0.457	0.366	0.2219	0.511	0.496	0.926	0.576	0.505	0.554	0.2335	0.532	0.729	1.033	0.431	0.425	0.808	0.529	0.827	0.2185	0.559	0.609	0.364	0.675
2991	515	517.2	363.173	365.18	129.115	414832	1	1	Tier 3 one-reaction											0	10	196	0	0.9	0.845	0.774	0.775	1.101	1.106	0.999	0.949	0.647	1.188	1.401	0.865	1.038	0.961	0.819	1.003	1.321	1.269	0.868	1.036	1.102	1.065	0.783	0.708	1.212	0.886
2994	517.3	519.5	298.106	300.113	128.095	9235.5	2	2	Tier 3 one-reaction											0	8	164	0	0.749	1.069	0.861	0.826	0.899	0.88	0.821	0.875	0.78	1.489	1.246	1.243	1.106	1.081	1.034	1.448	1.349	1.409	1.239	0.94	1.008	1.026	1.127	0.923	0.747	1.009
2995	517.4	519.5	688.182	692.195	221.072	3591	1	2	Tier 3 one-reaction											0	19	293	0	0.598	1.153	0.626	0.448	0.859	1.07	1.072	1.038	1.015	1.262	1.424	1.165	1.37	1.103	0.993	1.198	1.276	1.053	1.011	1.049	0.949	1.239	1.153	1.097	1.273	1.044
3000	517.6	519.7	539.179	541.185	305.12	3385	1	1	Tier 3 one-reaction											0	7	193	0	0.962	0.807	1.343	1.171	0.81	0.832	1.381	0.936	1.091	1.391	1.056	1.546	0.958	0.778	1.358	1.013	0.816	0.955	1.095	0.863	1.699	1.094	1.443	1.693	1.32	1.075
3001	518.2	520.3	275.085	277.093	82.0531	5265.08	2	2	Tier 3 one-reaction											0	4	158	0.01	0.679	1.156	0.721	0.904	0.919	0.894	1	1.403	0.878	0.757	0.733	0.945	0.73	1.348	0.507	0.723	1.28	1.105	1.108	0.963	0.715	1.608	1.114	0.947	0.966	0.828
3007	518.5	520.6	284.109	286.115	100.1	241653	2	2	Tier 3 one-reaction											0	2	101	0	0.878	0.743	1.283	1.124	0.784	0.641	1.662	0.841	1.175	1.139	0.882	1.483	0.794	0.575	1.267	1.244	0.717	0.824	1.149	0.865	1.847	0.988	1.632	1.649	0.961	1.126
3010	518.8	520.9	625.263	629.276	158.153	4920.76	1	2	Tier 3 one-reaction											0	4	25	0	0.906	0.796	1.4	1.5	1.064	0.75	2.062	0.939	1.334	1.165	1.178	1.543	0.825	0.515	1.441	1.383	0.813	0.922	1.275	0.978	1.565	1.04	1.738	1.498	1.094	1.188
3016	519.4	521.5	357.096	359.103	246.075	6316	2	2	Tier 3 one-reaction											0	6	301	0	0.542	0.775	0.843	0.632	1.172	0.726	1.084	1.152	1.215	1.148	1.179	1.866	1.278	0.629	1.15	1.418	1.092	1.166	0.909	1.138	1.28	1.005	1.145	1.023	1.103	0.942
3020	520.1	522.2	709.119	713.131	242.009	4078.5	1	2	Tier 3 one-reaction											0	7	146	0	0.778	0.897	0.805	0.799	1.074	0.605	1.271	1.212	1.175	0.987	0.881	1.408	0.954	0.979	1.33	1.484	0.708	0.95	1.392	1.117	1.301	0.65	1.255	1.012	1.043	0.931
3021	520.1	522.2	356.594	358.601	245.072	15594.8	2	2	Tier 3 one-reaction											0	6	207	0	0.795	0.728	0.784	0.553	1.088	0.61	0.926	1.21	1.007	1.207	0.882	1.647	1.361	0.516	1.101	0.892	0.941	1.064	1.012	0.938	1.242	1.242	1.371	1.186	1.053	0.911
3023	520.1	522.2	357.594	359.601	247.072	3259.78	2	2	Tier 3 one-reaction											0	9	270	0	0.661	0.918	0.917	0.841	1.121	0.823	0.905	1.25	1.319	1.15	1.378	1.599	1.412	0.962	1.072	1.053	0.694	0.979	1.108	1.033	1	1.143	1.144	0.599	0.982	1.552
3025	520.4	522.5	567.21	571.223	100.101	295341	1	2	Tier 3 one-reaction											0	2	101	0	0.889	0.81	1.44	1.31	0.865	0.665	1.755	0.992	1.32	1.21	0.991	1.761	0.892	0.535	1.464	1.334	0.808	0.972	1.254	0.983	1.788	1.103	1.75	1.847	1.094	1.196
3026	520.6	522.7	363.173	365.18	129.115	106036	1	1	Tier 3 one-reaction											0	10	196	0	0.959	0.84	0.757	0.806	1.067	1.085	1.038	0.952	0.652	1.189	1.394	0.837	1.023	0.949	0.802	1.018	1.258	1.261	0.846	1.036	1.074	1.07	0.781	0.709	1.241	0.865
3028	521.9	523.9	355.063	357.069	242.009	5427.55	2	2	Tier 3 one-reaction											0	7	146	0	0.672	0.657	0.701	0.727	0.749	0.509	1.101	1.416	1.225	0.896	1.014	1.001	1.091	0.882	1.092	1.464	0.575	1.15	1.022	1.202	1.122	0.71	1.103	1.251	1.028	1.033
3033	523.4	525.4	708.123	712.136	241.014	7669.33	1	2	Tier 3 one-reaction											0	5	61	0	0.645	0.756	0.814	0.692	0.902	0.665	1.39	1.384	1.241	0.849	0.852	1.074	1.238	0.835	1.655	1.487	0.694	1.125	1.141	1.152	1.144	0.787	1.423	1.225	1.221	1.172
3037	524.6	526.7	354.564	356.571	241.011	8326	2	2	Tier 3 one-reaction											0	2	44	0	0.702	0.78	0.814	0.771	0.816	0.488	1.244	1.299	1.12	0.882	0.866	1.204	0.989	0.826	1.267	1.402	0.675	1.148	1.005	1.096	1.209	0.605	1.346	1.013	1.146	1.188
3038	524.7	526.7	620.2	624.214	153.091	26027.1	1	2	Tier 3 one-reaction											0	14	200	0	0.722	0.707	0.696	0.716	0.881	0.879	0.989	1.063	0.828	0.907	1.058	0.877	1.018	0.879	1.048	1.161	0.953	1.224	1.092	1.305	1.321	0.95	1.114	0.9	1.273	0.967
3039	524.8	526.8	495.141	499.154	28.0315	5299.8	1	2	Tier 3 one-reaction											0	1	368	0	0.669	0.79	0.596	0.595	0.96	0.67	1.368	1.262	1.233	0.909	0.847	1.195	1.056	1.165	1.235	1.159	0.849	1.24	0.978	0.831	1.087	0.974	0.98	0.676	1.01	0.99
3040	524.8	526.8	387.148	389.155	153.09	14998	1	1	Tier 3 one-reaction											0	14	197	0	0.655	0.599	0.587	0.656	0.81	0.823	0.954	0.878	0.875	0.89	1.103	0.699	0.836	0.877	0.873	1.112	0.803	1.098	0.895	1.184	1.336	0.854	0.984	0.683	1.057	1.111
3052	528.2	530.2	582.1	584.107	348.042	3526.1	1	1	Tier 3 one-reaction											0	5	150	0	0.665	0.965	0.447	0.524	0.716	0.893	0.74	0.992	0.888	1.051	0.785	0.782	0.966	1.014	0.908	1	0.981	0.896	1.099	1.219	1.076	1.051	0.996	0.661	1.033	0.699
3054	528.6	530.6	339.593	341.599	211.069	4768	2	2	Tier 3 one-reaction											0	18	296	0	1.516	0.569	1.735	1.662	0.961	0.663	1.848	0.942	2.068	0.749	0.952	1.843	0.778	0.666	1.675	1.67	0.979	1.08	1.087	0.9	1.643	0.765	1.636	1.878	1.28	1.543
3067	531.2	533.1	375.585	377.591	283.054	2838	2	2	Tier 3 one-reaction											0	18	248	0.01	0.823	0.342	0.414	0.697	1.156	0.811	1.049	0.988	0.525	0.761	1.445	0.981	1.111	0.957	1.082	1.042	1.088	1.558	1.028	1.249	1.134	0.519	0.687	0.414	1.389	0.685
3069	531.4	533.3	346.101	348.108	224.086	3670	2	2	Tier 3 one-reaction											0	3	81	0	1.114	1.524	0.582	0.927	0.598	1.536	1.209	1.063	0.902	1.291	1.164	1.327	0.963	0.867	1.004	1.288	1.376	1.433	1.126	1.367	1.195	1.424	1.04	0.68	1.105	0.772
3074	532.5	534.5	374.088	376.094	280.06	3728	2	2	Tier 3 one-reaction											0	4	179	0	1.002	0.983	0.929	0.551	1.007	1.003	1.228	1.582	0.447	1.373	0.426	0.385	1.042	1.039	0.894	1.318	1.492	0.722	0.809	0.956	0.754	0.879	1.08	0.657	0.863	0.523
3076	533.8	535.8	313.069	315.076	158.022	4115.81	2	2	Tier 3 one-reaction											0	17	306	0	2.199	1.343	1.338	0.702	1.231	1.064	1.365	1.489	2.067	0.723	1.055	1.315	1.099	1.341	1.397	1.821	1.952	1.047	0.988	0.907	1.334	1.183	2.044	1.439	1.214	1.498
3086	535.5	537.5	537.737	539.744	607.357	2522	2	2	Tier 3 one-reaction											0	1	169	0	0.671	1.366	0.691	0.417	0.898	1.142	0.466	0.38	0.536	1.213	0.604	0.975	1.072	0.876	0.864	0.399	1.369	1.005	0.552	0.947	0.743	0.806	0.511	0.719	0.859	0.684
3092	538.8	540.8	394.108	396.115	160.049	8770.64	1	1	Tier 3 one-reaction											0	15	273	0	1.265	1.175	0.872	0.914	0.832	1.136	1.046	0.92	1.151	1.158	1.15	1.142	1.119	0.912	1.024	1.342	1.442	1.398	0.744	0.976	1.042	1.391	1.372	0.949	1.215	0.884
3096	539.5	541.5	583.124	587.137	116.015	14624.8	1	2	Tier 3 one-reaction											0	1	58	0	0.552	0.683	0.759	0.747	0.463	0.473	0.948	0.596	0.348	0.541	0.524	0.394	0.628	0.579	0.93	0.47	0.532	0.509	0.991	0.524	0.671	1.032	0.408	0.96	0.597	0.661
3098	539.6	541.6	585.122	589.135	118.012	6292.87	1	2	Tier 3 one-reaction											0	1	6	0	0.545	0.711	0.833	0.819	0.364	0.551	1.179	0.558	0.405	0.676	0.585	0.5	0.573	0.545	0.923	0.484	0.443	0.5	0.942	0.619	0.703	0.857	0.523	0.807	0.538	0.554
3099	539.7	541.7	605.108	609.12	137.998	7862	1	2	Tier 3 one-reaction											0	6	113	0	0.484	0.744	0.701	0.712	0.578	0.49	1.051	0.726	0.391	0.488	0.492	0.311	0.65	0.736	0.807	0.403	0.669	0.429	1.096	0.599	0.628	0.908	0.562	0.821	0.514	0.535
3107	540.8	542.8	553.194	557.208	86.0847	30501.4	1	2	Tier 3 one-reaction											0	1	96	0	0.265	0.366	0.669	1.113	0.428	0.431	0.119	0.265	0.218	0.605	0.542	0.656	0.311	0.205	0.544	0.244	0.286	1.099	0.358	0.4	0.471	0.857	0.256	0.857	0.73	0.507
3111	541.3	543.3	409.579	411.586	351.042	5369.38	2	2	Tier 3 one-reaction											0	2	176	0	0.487	0.503	0.439	0.498	1.056	1.01	0.893	0.878	0.902	0.833	0.87	0.962	0.953	1.069	1.745	1.303	0.979	1.116	1.249	1.62	1.42	0.867	0.715	0.64	0.681	0.738
3112	541.5	543.6	568.194	572.207	101.084	14192.7	1	2	Tier 3 one-reaction											0	20	342	0	0.841	1.394	0.732	0.716	0.688	0.847	0.89	1.042	0.822	1.236	1.161	1.088	0.899	0.991	0.977	0.874	1.05	0.828	0.863	1.025	1.043	1.576	1.117	0.889	0.959	0.882
3113	541.7	543.8	284.6	286.607	101.084	5138	2	2	Tier 3 one-reaction											0	20	342	0	0.785	1.053	0.779	0.832	0.772	0.846	0.771	1.014	0.9	1.049	0.971	1.119	0.897	1.008	0.82	0.782	0.835	0.844	0.966	1.138	1.106	1.54	0.982	1.029	0.971	0.949
3116	542	544.1	318.079	320.086	84.0209	5733.75	1	1	Tier 3 one-reaction											0	13	310	0	1.048	1.51	0.954	1.087	1.231	1.467	0.867	1.062	0.824	0.846	1.185	0.985	1.05	1.166	0.843	0.832	1.085	0.998	1.167	1.585	0.91	0.406	0.709	0.976	1.227	1.331
3117	542.1	544.1	388.107	390.114	154.049	44858.4	1	1	Tier 3 one-reaction											0	12	337	0	1.325	1.275	1.327	1.344	1.519	1.376	0.994	1.063	0.762	0.907	1.414	1.144	0.914	1.869	0.656	1.005	1.302	1.115	1.41	1.978	0.872	0.413	0.602	0.887	1.061	1.689
3126	545.4	547.5	362.189	364.196	128.131	4894.75	1	1	Tier 3 one-reaction											0	1	52	0	0.87	0.692	0.968	0.717	0.81	0.522	1.165	0.959	1.016	0.701	0.874	0.654	0.981	1.096	1.006	1.959	1.304	1.548	1.075	0.734	1.01	0.674	0.658	0.538	0.762	0.724
3129	545.5	547.6	287.577	289.584	107.037	7092.48	2	2	Tier 3 one-reaction											0	5	209	0	2.245	2.635	1.176	1.394	1.279	1.494	0.877	1.082	0.801	1.192	1.176	0.857	1.533	2.585	0.476	1.312	1.646	0.756	1.076	0.911	0.68	1.562	0.614	0.344	0.822	1.828
3136	546.8	548.9	641.103	645.116	173.993	2855	1	2	Tier 3 one-reaction											0	1	114	0	2.917	1.398	1.883	3.093	1.62	2.386	2.128	1.249	1.094	1.4	1.179	1.093	1.364	1.393	0.783	1.327	1.407	1.13	1.888	0.925	0.572	1.005	0.955	1.107	0.76	1.566
3138	547.7	549.8	597.121	601.136	130.011	2756	1	2	Tier 3 one-reaction											0	1	10	0	0.707	0.991	0.63	0.555	0.983	1.077	1.133	1.138	1.098	0.92	0.886	0.941	0.936	1.293	1.199	1.049	1.419	1.073	0.958	0.793	1.094	2.134	1.494	0.78	0.992	0.848
3140	548.1	550.2	595.12	599.134	128.011	16975.5	1	2	Tier 3 one-reaction											0	8	227	0	1.219	1.258	1.036	0.398	0.947	1.137	1.088	1.262	1.353	0.856	0.932	0.945	1.012	1.656	1.049	1.181	1.435	0.964	1.063	0.806	0.819	1.077	1.124	1.026	1.08	1
3145	548.8	550.9	330.079	332.086	96.021	5820.62	1	1	Tier 3 one-reaction											0	4	314	0.01	0.262	0.506	0.954	0.6191	0.931	0.335	0.719	0.672	0.892	1.025	0.712	0.96	0.933	0.603	1.465	0.951	0.782	1.1	0.407	0.958	1.065	0.481	0.771	1.174	1.211	0.752
3157	550.8	552.9	359.103	361.11	250.09	3078	2	2	Tier 3 one-reaction											0	4	85	0	0.248	0.712	1.02	0.2	1.053	0.278	0.738	0.631	1.007	1.2	1.026	1.06	1.446	0.627	1.359	1.13	0.71	1.312	0.408	0.845	1.24	0.493	0.953	1.194	1.227	0.924
3167	554	556.2	614.173	618.185	147.064	4384	1	2	Tier 3 one-reaction											0	5	110	0	1.205	1.284	1.118	0.662	1.143	0.671	1.113	1.031	1	1.156	1.17	1.348	1.451	1.319	1.168	1.526	1.222	1.013	0.974	1.226	0.653	0.803	0.965	0.914	1.65	1.14
3173	556.6	558.8	622.169	626.178	155.059	5400	1	2	Tier 3 one-reaction											0	24	389	0	1.446	1.079	1.051	1.853	1.83	1.858	1.106	1.374	1.39	1.076	1.157	1.476	0.857	0.852	1.192	0.833	0.839	0.854	4.014	1.941	1.146	0.596	1.258	2.035	1.329	1.151
3174	556.7	558.9	639.231	643.245	172.122	9185.07	1	2	Tier 3 one-reaction											0	6	149	0	0.882	1.402	0.957	0.746	1.079	1.165	0.74	0.69	0.728	0.937	0.89	1.06	0.952	0.907	0.866	0.716	0.974	0.998	0.877	0.881	0.909	1.201	0.812	0.773	1.002	0.828
3175	556.7	558.9	632.129	636.143	165.02	13357.1	1	2	Tier 3 one-reaction											0	2	84	0	0.941	1.137	0.98	0.606	0.858	0.966	0.801	0.766	0.747	0.826	0.86	0.796	0.849	0.822	0.879	0.643	0.889	0.997	0.784	0.852	0.866	1.136	0.75	0.825	1.035	0.768
3178	556.8	559	464.162	466.169	230.104	3482	1	1	Tier 3 one-reaction											0	3	134	0.1	0.608	0.371	1.171	0.274	1.168	0.381	0.628	0.443	0.22	0.3455	0.279	0.199	0.644	0.24	0.3461	0.3118	0.411	0.797	0.407	0.3401	0.576	1.352	0.415	0.661	0.494	0.816
3181	557	559.2	464.162	466.168	460.208	3786.33	2	2	Tier 3 one-reaction											0	5	188	0.1	0.608	0.371	1.171	0.274	1.168	0.381	0.628	0.443	0.22	0.3455	0.279	0.199	0.644	0.24	0.3461	0.3118	0.411	0.797	0.407	0.3401	0.576	1.352	0.415	0.661	0.494	0.816
3183	557.9	560.1	571.136	575.151	104.027	8214.67	1	2	Tier 3 one-reaction											0	4	126	0	0.432	0.934	0.849	0.74	0.711	0.681	0.953	0.862	1.018	0.651	0.627	0.536	0.886	1.011	0.768	0.77	0.766	0.803	0.758	0.633	0.634	0.947	0.668	0.652	1.066	0.844
3184	558.1	560.3	567.209	571.223	100.1	4219.6	1	2	Tier 3 one-reaction											0	2	101	0	0.67	0.815	0.975	0.995	0.609	1.06	1.644	1.34	1.005	1.317	1.447	1.398	1.1	0.704	1.768	1.34	0.907	1.257	1.187	1.048	1.574	1.233	1.244	1.481	1.54	0.921
3186	558.1	560.3	288.079	290.086	108.042	6196	2	2	Tier 3 one-reaction											0	10	332	0	0.779	0.887	1.135	0.743	0.669	1.05	1.169	0.414	0.555	0.657	0.772	0.543	0.549	0.709	0.832	0.604	1.107	0.544	1.444	0.721	0.98	1.016	0.842	0.829	0.505	0.5
3195	559.3	561.5	527.178	531.192	60.069	5480	1	2	Tier 3 one-reaction											0	2	107	0.02	1.841	2.473	1.723	1.362	1.722	1.954	1.768	2.699	3.168	1.868	1.577	2.899	1.724	2.293	1.828	2.411	1.71	1.64	1.32	1.317	2.697	2.793	4.138	2.24	2.655	2.422
3198	559.8	562	631.097	635.111	163.988	29304.3	1	2	Tier 3 one-reaction											0	1	52	0	1.089	1.645	1.266	0.448	0.881	1.157	1.131	1.398	1.394	0.706	0.802	0.887	0.984	1.562	0.855	1.126	1.708	0.924	0.746	0.753	0.898	1.36	1.333	0.934	1.084	0.912
3199	559.9	562.1	316.052	318.059	163.988	117864	2	2	Tier 3 one-reaction											0	1	52	0	1.076	1.79	1.164	0.466	0.838	1.084	1.165	1.288	1.515	0.724	0.772	0.858	0.995	1.46	0.911	1.078	1.568	1.063	0.704	0.811	0.893	1.359	1.227	1.024	1.038	1.04
3201	560	562.2	669.053	673.066	201.944	7299.87	1	2	Tier 3 one-reaction											0	1	26	0	1.155	1.457	1.364	0.458	0.848	1.359	1.254	1.163	1.453	1.011	0.811	0.876	1.038	1.407	0.899	1.091	1.666	1.051	0.759	0.706	0.997	1.518	1.266	0.973	1.315	0.904
3204	560.1	562.3	581.142	585.155	114.032	3386	1	2	Tier 3 one-reaction											0	28	468	0	0.954	0.773	1.152	0.563	1.284	0.602	1.228	1.002	1.797	1	0.716	1.061	1.237	1.098	1.284	1.342	0.729	1.046	0.993	1.133	1.341	0.957	1.386	1.357	1.023	1.086
3206	560.1	562.3	676.155	680.168	209.046	3674	1	2	Tier 3 one-reaction											0	5	135	0	1.046	1.709	1.474	0.533	1.093	1.686	1.614	1.48	1.023	0.645	0.832	1.013	0.975	1.52	0.739	1.093	1.272	0.96	0.715	0.735	0.875	1.611	1.296	0.95	1.08	0.962
3217	562.9	565.1	614.199	618.213	147.09	5589.81	1	2	Tier 3 one-reaction											0	39	429	0	0.962	1.379	1.057	1.157	0.76	1.375	0.938	1.091	1.083	0.903	0.789	0.914	0.785	1.295	0.807	0.991	1.321	1.328	0.971	0.784	0.661	1.685	0.779	0.88	1.238	0.848
3236	570.2	572.4	428.068	430.074	194.01	6192	1	1	Tier 3 one-reaction											0	2	68	0	1.115	1.351	0.945	0.912	1.049	0.911	1.257	1.23	1.146	1.245	0.995	0.904	1.419	0.944	0.97	1.32	1.522	1.223	1.035	1.089	1.239	1.159	1.255	1.056	0.864	0.786
3238	570.3	572.6	578.094	580.1	344.035	4409.33	1	1	Tier 3 one-reaction											0	2	102	0	0.7	0.764	0.471	0.506	0.615	0.651	0.923	1.042	0.537	1.171	1.337	0.902	0.959	0.909	0.873	1.204	0.961	1.267	1.068	1.188	0.86	0.584	0.804	0.68	0.846	0.746
3239	570.5	572.7	388.077	390.082	154.018	2.27698e+06	1	1	Tier 3 one-reaction											0	1	15	0	0.924	1.022	0.873	0.889	0.893	0.857	1.04	0.997	0.886	1.079	0.957	0.921	0.909	0.839	0.87	1.2	1.269	1.061	0.784	0.903	0.93	1.303	1.103	0.936	0.893	0.778
3240	570.5	572.8	289.576	291.582	111.035	13472	2	2	Tier 3 one-reaction											0	2	70	0	0.631	0.634	0.736	0.392	1.1	0.433	1.096	1.029	1.313	0.872	1.045	1.412	1.05	0.507	1.27	1.159	0.741	1.328	1.013	1.235	1.681	0.592	1.112	1.063	1.115	0.829
3245	570.9	573.2	617.111	621.124	150.002	3602.46	1	2	Tier 3 one-reaction											0	1	9	0	1.058	1.083	0.905	0.853	1.056	1.212	1.177	1.305	1.319	1.259	0.885	0.907	1.017	0.915	1.292	1.108	0.952	1.063	1.058	1.177	1.097	1.083	1.188	1.274	1.205	0.923
3250	571.5	573.8	615.114	619.127	148.004	13624	1	2	Tier 3 one-reaction											0	1	62	0	0.837	1.043	0.813	0.768	0.898	0.863	1.035	1.15	1.003	1.005	0.888	0.967	1.084	0.994	0.884	1.102	0.925	0.981	0.992	1.257	1.091	1.327	1.302	1.125	1.152	0.982
3252	571.8	574	662.061	664.067	428.003	13292.8	1	1	Tier 3 one-reaction											0	3	58	0	0.583	0.703	0.71	0.62	0.8	0.608	0.899	1.004	0.975	0.916	0.953	1.024	0.941	0.933	1.02	1.106	0.764	0.931	1.061	1.067	1.03	0.722	0.992	0.878	0.909	0.828
3253	572.1	574.4	625.252	629.265	158.142	6134.47	1	2	Tier 3 one-reaction											0	3	77	0	0.699	0.684	0.754	0.601	0.735	0.548	3.34	3.55	2.264	0.48	0.493	0.455	0.643	0.508	0.589	0.478	0.394	0.539	0.68	0.701	0.805	1.32	0.979	0.749	0.624	0.429
3256	573	575.3	313.129	315.135	158.142	4158	2	2	Tier 3 one-reaction											0	3	77	0	0.6	0.872	0.791	0.556	0.797	0.511	2.816	3.886	1.735	0.537	0.763	0.486	0.48	0.5	0.451	0.446	0.632	0.54	0.897	0.886	0.763	1.246	0.659	0.62	0.587	0.418
3257	573.2	575.5	712.199	716.211	245.089	3044	1	2	Tier 3 one-reaction											0	10	358	0	0.825	1.883	0.45	0.712	0.851	1.079	0.839	0.892	0.967	1.291	1.246	1.376	1.209	1.464	0.85	0.999	2.177	1.332	0.976	1.269	0.921	2.069	1.15	0.91	1.164	0.609
3262	575.6	577.9	633.077	637.09	165.967	3038	1	2	Tier 3 one-reaction											0	3	40	0	1.334	1.181	1.309	0.767	1.154	0.744	1.61	1.545	2.924	0.672	0.715	1.08	1.223	1.099	1.087	1.669	1.142	1.084	0.71	1.055	0.919	0.862	1.613	1.419	0.936	1.102
3263	575.9	578.2	298.064	300.071	128.011	14445.9	2	2	Tier 3 one-reaction											0	8	227	0	1.175	0.983	1.364	0.621	1.054	0.808	1.494	1.129	1.827	0.911	0.659	1.072	1.021	1.056	1.15	1.261	0.837	0.954	0.816	0.551	0.994	1.035	1.68	1.046	1.041	1.076
3264	576.1	578.4	624.195	628.208	157.086	5409.9	1	2	Tier 3 one-reaction											0	12	214	0	1.898	1.861	1.035	2.814	1.402	1.23	1.355	1.785	0.913	1.479	1.552	1.035	1.519	2.093	0.652	1.53	1.672	0.883	1.304	1.002	0.749	1.481	0.843	0.72	0.789	0.987
3270	576.4	578.7	617.095	621.109	149.986	19882	1	2	Tier 3 one-reaction											0	1	26	0	1.781	1.549	1.135	2.129	1.462	0.957	1.483	1.339	1.234	1.365	1.243	0.964	1.322	1.265	0.888	1.74	1.169	0.846	1.302	0.91	0.81	1.105	1.195	0.846	1.095	1.033
3278	577.9	580.2	641.103	645.117	173.994	3988	1	2	Tier 3 one-reaction											0	1	119	0	2.267	1.796	1.249	2.585	1.474	1.711	1.253	1.132	1.029	1.039	1.27	0.94	1.079	1.716	0.514	1.009	1.523	0.886	1.578	1.046	0.627	0.869	0.852	0.624	0.63	1.262
3283	580.1	582.4	330.05	332.056	191.983	5252	2	2	Tier 3 one-reaction											0	3	65	0	2.198	1.144	1.698	0.652	1.194	1.823	1.663	1.572	1.991	0.672	1.401	1.612	1.337	1.712	1.237	1.763	2.706	1.137	0.834	0.545	1.734	1.247	1.463	2.716	1.243	2.443
3284	580.1	582.5	659.092	663.105	191.982	6971.42	1	2	Tier 3 one-reaction											0	3	66	0	2.262	1.616	2.011	0.577	0.985	1.988	1.617	1.604	2.196	0.974	0.919	1.548	1.084	1.56	1.351	1.601	2.974	1.03	0.913	0.793	1.505	1.272	1.868	1.587	1.486	2.655
3285	580.2	582.6	661.09	665.103	193.981	3078.95	1	2	Tier 3 one-reaction											0	1	16	0	1.97	1.247	2.133	0.765	0.979	1.971	1.703	2.092	2.697	1.203	0.854	1.34	0.958	1.562	1.43	1.718	3.287	1.422	1.145	0.852	1.552	1.233	2.2	2.067	1.912	2.699
3286	580.3	582.6	388.077	390.082	154.018	151921	1	1	Tier 3 one-reaction											0	1	15	0	0.917	1.025	0.856	0.884	0.918	0.861	1.036	1.006	0.892	1.132	0.992	0.962	0.932	0.835	0.838	1.217	1.302	1.088	0.799	0.905	0.967	1.288	1.114	0.974	0.901	0.792
3287	580.4	582.7	565.157	569.17	98.0474	3580	1	2	Tier 3 one-reaction											0	4	229	0.01	1.034	0.958	1.079	0.974	1.04	0.845	1.083	1.357	1.396	1.325	1.609	0.991	1.136	1.182	0.985	0.835	0.596	0.96	1.254	1.222	1.209	0.904	1.051	1.088	1.796	1.803
3292	580.9	583.3	625.13	629.144	158.021	10548.8	1	2	Tier 3 one-reaction											0	17	299	0	2.213	1.494	1.178	2.766	1.091	1.61	1.166	1.14	0.946	1.169	1.138	0.833	1.173	1.701	0.558	1.079	1.238	0.802	1.4	0.91	0.507	0.917	0.756	0.752	0.714	1.46
3294	581	583.4	615.114	619.127	148.004	3664.89	1	2	Tier 3 one-reaction											0	1	62	0	0.854	1.205	0.835	0.77	0.907	0.964	1.163	1.188	0.918	1.082	0.928	0.974	1.078	1.015	0.946	1.158	0.775	0.922	0.955	1.262	1.02	1.438	1.218	1.169	1.262	1.016
3300	583.2	585.5	407.565	409.572	347.014	5261.91	2	2	Tier 3 one-reaction											0	1	60	0	0.748	1.105	0.696	0.367	0.67	0.485	0.965	1.252	0.908	1.056	1.429	1.148	1.239	1.063	1.035	1.296	0.753	1.307	1.018	1.22	1.002	0.682	0.801	0.51	1.176	0.686
3303	583.4	585.7	611.119	615.132	144.009	10330.3	1	2	Tier 3 one-reaction											0	2	60	0	0.789	1.216	0.743	0.602	0.969	0.891	1.175	1.345	1.099	1.476	1.045	0.908	1.105	1.192	0.902	1.106	0.968	1.13	0.887	1.329	1.316	1.543	1.378	1.097	1.258	0.894
3305	583.5	585.8	378.067	380.073	144.009	5908	1	1	Tier 3 one-reaction											0	2	55	0	0.795	1.16	0.715	0.701	0.992	0.809	1.076	1.302	0.837	1.124	1.058	0.838	1.114	1.164	0.977	1.317	0.979	1.108	0.784	1.406	1.124	1.067	1.201	0.819	1.128	1.084
3308	584.6	587	306.063	308.07	144.01	4872	2	2	Tier 3 one-reaction											0	2	60	0	0.712	1.252	0.83	0.69	0.823	0.686	1.134	1.48	0.994	1.181	1.034	0.828	1.011	1.034	0.969	1.042	0.998	0.967	0.82	1.203	1.178	1.301	1.406	1.068	1.318	0.823
3310	585	587.4	320.119	322.125	172.122	3516	2	2	Tier 3 one-reaction											0	6	149	0.03	1.91	0.935	0.699	2.046	1.507	1.367	1.784	1.333	0.973	1.492	2.212	1.524	1.212	0.855	0.889	1.36	1.143	1.077	2.074	1.479	0.66	0.58	0.577	0.874	1.046	1.057
3311	585.1	587.4	608.165	612.183	141.055	4189.33	1	2	Tier 3 one-reaction											0	10	250	0	0.881	0.796	0.636	1.006	0.602	0.983	0.703	1.23	0.401	0.455	1.195	0.992	1.581	0.801	0.438	0.718	0.464	1.013	0.624	1.338	0.983	0.664	0.821	0.534	1.246	1.301
3317	585.5	587.9	605.082	609.095	137.972	23816.1	1	2	Tier 3 one-reaction											0	4	78	0	1.141	1.384	1.181	0.607	0.904	1.14	1.038	1.357	1.135	0.879	0.907	0.792	0.973	1.363	1.106	1.017	1.446	0.923	0.793	0.908	0.93	1.276	1.175	1.132	1.105	1.008
3323	586	588.4	284.067	286.073	100.016	70252.1	2	2	Tier 3 one-reaction											0	16	394	0	1.008	1.32	1.459	0.579	0.93	0.872	1.108	1.146	1.332	0.745	0.761	0.978	0.944	1.253	0.892	1.022	1.445	0.977	0.8	0.781	0.823	1.321	1.109	1.105	1.003	1.022
3335	587.6	590	650.117	654.13	183.007	5221.47	1	2	Tier 3 one-reaction											0	1	38	0	1.006	1.109	1.064	0.718	0.816	0.902	0.812	0.566	0.816	0.811	0.846	0.764	0.934	0.736	0.716	0.61	0.974	0.959	0.92	0.883	0.94	1.172	0.637	1.014	0.911	0.832
3337	588.1	590.4	623.151	627.166	156.042	2857	1	2	Tier 3 one-reaction											0	17	365	0.01	2.116	0.937	1.956	1.527	0.724	0.98	1.106	1.225	1.018	0.983	0.897	1.407	0.694	1.012	0.791	0.771	1.204	1.217	1.134	0.618	0.551	0.85	1.042	2.015	0.579	2.082
3338	588.2	590.6	567.126	571.139	100.016	22160.5	1	2	Tier 3 one-reaction											0	16	394	0	1.027	1.248	1.313	0.62	1.043	1.091	1.127	1.112	1.255	0.73	0.866	0.958	0.923	1.194	0.935	1.061	1.3	0.995	0.76	0.764	0.827	1.261	1.296	1.062	1.103	1.008
3345	590.1	592.5	291.074	293.081	114.032	4248.67	2	2	Tier 3 one-reaction											0	28	469	0.06	1.255	1.431	1.527	1.27	1.828	1.327	0.833	0.911	0.617	0.699	1.566	1.113	1.131	1.933	0.795	0.894	1.098	1.219	1.77	1.183	0.594	0.3981	0.531	1.191	0.936	1.445
3353	594.9	597.3	595.121	599.135	128.012	7862.61	1	2	Tier 3 one-reaction											0	8	232	0	1.318	1.876	2.279	0.947	1.164	1.277	1.566	1.918	2.001	0.996	0.874	0.979	1.437	1.157	0.849	1.462	1.444	1.047	0.808	0.946	1.053	1.56	1.558	1.146	1.485	1.372
3360	598.8	601.1	414.173	416.18	180.115	14955.4	1	1	Tier 3 one-reaction											0	9	120	0	0.867	0.764	0.609	0.701	1.017	0.709	0.759	0.955	0.835	1.051	0.815	0.867	1.068	0.86	0.763	0.832	0.783	1.018	0.846	0.929	1.011	1.021	1.016	0.804	0.798	0.783
3362	599.7	602.1	647.208	651.221	180.099	23955.1	1	2	Tier 3 one-reaction											0	4	164	0	0.878	1	0.92	0.814	1.084	1.023	1.188	1.136	0.753	0.874	1.268	0.93	1.101	1.104	0.989	1.353	1.308	1.303	0.959	1.044	1.019	1.248	0.817	0.762	1.162	0.983
3363	599.7	602.1	684.161	688.174	217.052	9345.1	1	2	Tier 3 one-reaction											0	10	175	0	0.796	0.762	0.855	0.676	1.091	1.05	0.94	0.969	0.894	0.887	1.235	0.74	0.995	1.003	0.935	1.132	1.163	1.229	0.997	0.887	0.962	1.095	0.676	0.689	1.113	0.787
3367	600.5	602.9	596.121	600.134	129.012	6591.65	1	2	Tier 3 one-reaction											0	1	8	0	1.132	1.303	1.388	0.677	1.113	1.298	1.157	1.202	1.317	0.747	0.829	1.224	0.873	1.275	0.678	1.082	1.726	1.024	0.967	0.665	0.839	1.331	1.059	0.903	1.099	1.06
3372	601.8	604.1	369.103	371.108	270.089	4940.8	2	2	Tier 3 one-reaction											0	17	310	0	0.88	1.375	0.466	0.946	0.982	1.275	0.835	1.09	0.93	1.486	1.137	1.105	1.064	1.083	0.888	1.439	2.557	1.269	0.759	1.205	0.8	1.157	1.086	0.763	1.068	0.782
3373	601.8	604.1	609.129	613.142	142.019	17963.6	1	2	Tier 3 one-reaction											0	2	48	0	0.706	0.666	0.664	0.99	0.554	0.612	0.9	0.637	0.363	0.565	0.564	0.358	0.561	0.605	0.939	0.427	0.981	0.704	1.042	0.479	0.579	0.792	0.35	0.805	0.586	0.502
3374	602.5	604.8	306.067	308.073	144.017	8577.83	2	2	Tier 3 one-reaction											0	1	76	0	0.534	0.629	0.731	0.577	0.474	0.631	1.351	0.743	0.48	0.616	0.529	0.556	0.632	0.963	0.81	0.653	0.904	0.645	1.137	0.567	0.644	0.863	0.646	0.966	0.483	0.494
3378	602.9	605.2	327.127	329.133	186.136	5235.82	2	2	Tier 3 one-reaction											0	4	105	0.03	1.942	0.822	0.711	1.748	1.524	1.369	1.559	1.553	1.114	1.526	1.945	1.503	0.993	1.168	1.067	1.305	0.87	0.89	1.849	1.883	1.125	0.641	0.817	0.946	0.847	1.072
3382	604.7	607	581.142	585.155	114.032	3572	1	2	Tier 3 one-reaction											0	28	468	0	0.933	1.094	1.752	1.562	1.023	1.548	0.829	0.929	0.723	0.793	0.988	0.949	0.644	1.183	0.613	0.686	1.077	1.209	1.011	1.243	0.816	0.899	0.64	1.014	1.031	1.01
3383	604.7	607.1	354.564	356.571	241.011	6564	2	2	Tier 3 one-reaction											0	1	42	0.04	0.749	0.632	0.789	0.706	0.86	0.69	1.001	1.147	1.099	1.043	1.051	1.166	1.103	0.903	1.166	1.271	0.7151	1.099	1.275	1.275	1.278	0.751	1.163	1.091	0.832	0.954
3384	605.2	607.6	709.119	713.134	242.01	7299	1	2	Tier 3 one-reaction											0	7	145	0.03	0.895	0.762	0.874	0.782	0.981	0.732	1.147	1.337	1.248	1.172	1.169	1.304	1.14	1.068	1.402	1.4	0.9513	1.285	1.422	1.506	1.401	0.773	1.295	1.168	1.104	1.097
3390	606.3	608.6	306.063	308.07	144.009	30387	2	2	Tier 3 one-reaction											0	2	60	0	0.81	0.837	0.81	0.708	0.795	0.793	1.048	1.017	0.834	0.953	0.884	1.027	1.033	0.905	0.786	0.849	0.789	0.832	0.886	1.09	1.161	1.127	1.06	0.886	0.977	0.986
3391	606.6	608.9	543.108	545.114	309.05	5486.86	1	1	Tier 3 one-reaction											0	10	225	0.04	0.836	0.953	0.753	0.506	1.049	0.515	1.285	1.213	2.138	2.077	0.854	1.158	1.155	0.926	1.084	1.844	0.896	0.717	0.836	1.418	1.055	1.169	2.008	0.777	0.991	0.89
3393	606.7	609	611.118	615.132	144.009	564081	1	2	Tier 3 one-reaction											0	2	55	0	0.87	1.023	0.788	0.768	0.876	0.822	1.028	1.214	0.995	1.038	0.993	0.886	1.056	0.919	0.991	1.053	0.983	0.951	0.953	1.087	1.068	1.411	1.237	1.062	1.055	0.94
3394	606.8	609.1	378.067	380.073	144.009	68413.1	1	1	Tier 3 one-reaction											0	2	55	0	0.742	0.876	0.7	0.745	0.782	0.837	0.994	1.012	0.94	1.037	0.916	0.854	1.019	0.978	0.908	0.84	0.803	0.972	0.893	1.202	1.035	1.285	1.128	1.03	1.06	0.911
3396	607.6	609.9	736.192	740.206	269.082	8913.71	1	2	Tier 3 one-reaction											0	6	167	0	1.296	1.641	1.994	1.673	1.72	1.712	1.075	1.114	1.25	1.263	1.392	1.33	1.064	1.588	1.097	0.925	1.278	1.546	1.923	1.756	1.06	0.425	0.896	1.091	1.38	1.812
3401	608	610.3	318.079	320.086	84.0211	25540.2	1	1	Tier 3 one-reaction											0	13	310	0	1.162	1.247	1.884	1.502	1.356	1.709	1.018	1.108	1.036	1.058	1.33	1.245	1.001	1.499	0.961	0.839	1.091	1.207	1.955	1.583	1.078	0.403	0.599	1.4	1.226	1.771
3406	608.1	610.4	291.074	293.081	114.032	5262	2	2	Tier 3 one-reaction											0	28	469	0	1.927	1.445	1.117	2.782	1.421	1.658	1.338	1.218	1.124	1.289	1.596	0.943	1.304	2.145	0.791	0.937	1.382	1.295	1.705	1.279	0.893	0.794	0.866	0.852	0.909	1.679
3408	608.3	610.6	729.1	733.113	261.99	8788	1	2	Tier 3 one-reaction											0	1	82	0.01	0.716	0.642	0.798	0.677	0.83	0.644	1.002	1.147	1.114	1.031	0.963	1.13	1.032	0.937	1.189	1.205	0.627	1.137	1.225	1.269	1.205	0.633	1.103	1.026	0.944	0.952
3419	610.6	612.9	355.063	357.07	242.01	15230.6	2	2	Tier 3 one-reaction											0	7	144	0	0.825	0.679	0.823	0.763	0.992	0.7	1.035	1.211	1.098	1.204	1.062	1.242	1.127	0.957	1.307	1.322	0.772	1.233	1.233	1.447	1.23	0.716	1.233	1.031	0.992	0.976
3423	611.4	613.7	586.183	590.197	119.074	3569.33	1	2	Tier 3 one-reaction											0	11	170	0	0.962	1.209	0.615	0.76	0.954	0.882	0.881	1.469	0.853	1.306	0.804	1.195	1.011	1.048	0.987	1.088	1.43	1.351	0.984	0.932	0.933	1.43	1.009	0.908	1.095	1.006
3445	617.6	619.9	369.103	371.109	270.089	13783.5	2	2	Tier 3 one-reaction											0	10	221	0	0.872	1.235	0.59	0.92	0.913	1.167	1.018	1.156	0.946	1.051	1.023	0.953	1.027	1.191	0.88	1.31	1.892	1.306	0.788	0.887	0.874	1.455	0.962	0.823	1.021	0.731
[truncated: 1,263 more rows]
[truncated: 74 more columns]
